# Supplementary material for: Donor-Specific Transcriptomic Analysis of Alzheimer's Disease-Associated Hypometabolism Highlights a Unique Donor, Ribosomal Proteins and Microglia
Source: eNeuro. 2020 Dec 15;7(6):ENEURO.0255-20.2020. doi: 10.1523/ENEURO.0255-20.2020 (PMC7772516; doi:10.1523/ENEURO.0255-20.2020)
Supplement: Extended Data 1 — Zip file containing Rand Python source code to reproduce the analyses. Download Extended Data 1, ZIP file. [file enu-eN-NWR-0255-20-s08.zip]

Archive with 93 entries (80 files):
- AD-Allen-FDG-master/
- AD-Allen-FDG-master/.DS_Store
- __MACOSX/
- __MACOSX/AD-Allen-FDG-master/
- __MACOSX/AD-Allen-FDG-master/._.DS_Store
- AD-Allen-FDG-master/.gitignore
- __MACOSX/AD-Allen-FDG-master/._.gitignore
- AD-Allen-FDG-master/.here
- __MACOSX/AD-Allen-FDG-master/._.here
- AD-Allen-FDG-master/AD-Allen-FDG.Rproj
- __MACOSX/AD-Allen-FDG-master/._AD-Allen-FDG.Rproj
- AD-Allen-FDG-master/Allen_expression_for_region_specificty.ipynb
- __MACOSX/AD-Allen-FDG-master/._Allen_expression_for_region_specificty.ipynb
- AD-Allen-FDG-master/Combine MRI maps.ipynb
- __MACOSX/AD-Allen-FDG-master/._Combine MRI maps.ipynb
- AD-Allen-FDG-master/config.py
- __MACOSX/AD-Allen-FDG-master/._config.py
- AD-Allen-FDG-master/ontology.py
- __MACOSX/AD-Allen-FDG-master/._ontology.py
- AD-Allen-FDG-master/Plot_brain_AD_images.ipynb
- __MACOSX/AD-Allen-FDG-master/._Plot_brain_AD_images.ipynb
- AD-Allen-FDG-master/R/
- AD-Allen-FDG-master/R/01_install_R_libs.R
- __MACOSX/AD-Allen-FDG-master/R/
- __MACOSX/AD-Allen-FDG-master/R/._01_install_R_libs.R
- AD-Allen-FDG-master/R/02_process_raw_Allen_expression.R
- __MACOSX/AD-Allen-FDG-master/R/._02_process_raw_Allen_expression.R
- AD-Allen-FDG-master/R/02b_process_rnaseq_Allen_expression.R
- __MACOSX/AD-Allen-FDG-master/R/._02b_process_rnaseq_Allen_expression.R
- AD-Allen-FDG-master/R/03_run_wilcox_tests.R
- __MACOSX/AD-Allen-FDG-master/R/._03_run_wilcox_tests.R
- AD-Allen-FDG-master/R/03b_summarize_wilcox_tests.R
- __MACOSX/AD-Allen-FDG-master/R/._03b_summarize_wilcox_tests.R
- AD-Allen-FDG-master/R/03c_summarize_donor10021_gene_length_expression.R
- __MACOSX/AD-Allen-FDG-master/R/._03c_summarize_donor10021_gene_length_expression.R
- AD-Allen-FDG-master/R/04_run_GO_analysis.R
- __MACOSX/AD-Allen-FDG-master/R/._04_run_GO_analysis.R
- AD-Allen-FDG-master/R/05_summarize_GO_results.R
- __MACOSX/AD-Allen-FDG-master/R/._05_summarize_GO_results.R
- AD-Allen-FDG-master/R/05b_summarize_plot_GO_results.R
- __MACOSX/AD-Allen-FDG-master/R/._05b_summarize_plot_GO_results.R
- AD-Allen-FDG-master/R/06_other_gene_sets.R
- __MACOSX/AD-Allen-FDG-master/R/._06_other_gene_sets.R
- AD-Allen-FDG-master/R/07_estimate_proportions.R
- __MACOSX/AD-Allen-FDG-master/R/._07_estimate_proportions.R
- AD-Allen-FDG-master/R/08_summarize_Darmanis_and_proportions.R
- __MACOSX/AD-Allen-FDG-master/R/._08_summarize_Darmanis_and_proportions.R
- AD-Allen-FDG-master/R/09_DE_predictability_analysis.R
- __MACOSX/AD-Allen-FDG-master/R/._09_DE_predictability_analysis.R
- AD-Allen-FDG-master/R/34_region_based_analysis/
- AD-Allen-FDG-master/R/34_region_based_analysis/correlate_amyloid_z_scores.R
- __MACOSX/AD-Allen-FDG-master/R/34_region_based_analysis/
- __MACOSX/AD-Allen-FDG-master/R/34_region_based_analysis/._correlate_amyloid_z_scores.R
- AD-Allen-FDG-master/R/34_region_based_analysis/get_amyloid_z_scores.R
- __MACOSX/AD-Allen-FDG-master/R/34_region_based_analysis/._get_amyloid_z_scores.R
- __MACOSX/AD-Allen-FDG-master/R/._34_region_based_analysis
- AD-Allen-FDG-master/R/AUCFunction.R
- __MACOSX/AD-Allen-FDG-master/R/._AUCFunction.R
- AD-Allen-FDG-master/R/DAM supplement/
- AD-Allen-FDG-master/R/DAM supplement/DAM_supplement_table_analysis.R
- __MACOSX/AD-Allen-FDG-master/R/DAM supplement/
- __MACOSX/AD-Allen-FDG-master/R/DAM supplement/._DAM_supplement_table_analysis.R
- AD-Allen-FDG-master/R/DAM supplement/Microglia_heatmaps.R
- __MACOSX/AD-Allen-FDG-master/R/DAM supplement/._Microglia_heatmaps.R
- __MACOSX/AD-Allen-FDG-master/R/._DAM supplement
- AD-Allen-FDG-master/R/exploratory_and_viz_code/
- AD-Allen-FDG-master/R/exploratory_and_viz_code/Extract_GOTerm_genes.R
- __MACOSX/AD-Allen-FDG-master/R/exploratory_and_viz_code/
- __MACOSX/AD-Allen-FDG-master/R/exploratory_and_viz_code/._Extract_GOTerm_genes.R
- AD-Allen-FDG-master/R/exploratory_and_viz_code/gene_size_analysis.R
- __MACOSX/AD-Allen-FDG-master/R/exploratory_and_viz_code/._gene_size_analysis.R
- AD-Allen-FDG-master/R/exploratory_and_viz_code/Plot euler diagrams.R
- __MACOSX/AD-Allen-FDG-master/R/exploratory_and_viz_code/._Plot euler diagrams.R
- AD-Allen-FDG-master/R/exploratory_and_viz_code/plot_single_gene.R
- __MACOSX/AD-Allen-FDG-master/R/exploratory_and_viz_code/._plot_single_gene.R
- AD-Allen-FDG-master/R/exploratory_and_viz_code/rough_analysis_PMC2771036.R
- __MACOSX/AD-Allen-FDG-master/R/exploratory_and_viz_code/._rough_analysis_PMC2771036.R
- AD-Allen-FDG-master/R/exploratory_and_viz_code/Test_GWAS_overlaps.R
- __MACOSX/AD-Allen-FDG-master/R/exploratory_and_viz_code/._Test_GWAS_overlaps.R
- __MACOSX/AD-Allen-FDG-master/R/._exploratory_and_viz_code
- AD-Allen-FDG-master/R/GeneSetBuilders.R
- __MACOSX/AD-Allen-FDG-master/R/._GeneSetBuilders.R
- AD-Allen-FDG-master/R/single_cell_ROSMAP/
- AD-Allen-FDG-master/R/single_cell_ROSMAP/ROSMAP_supplement_analysis.R
- __MACOSX/AD-Allen-FDG-master/R/single_cell_ROSMAP/
- __MACOSX/AD-Allen-FDG-master/R/single_cell_ROSMAP/._ROSMAP_supplement_analysis.R
- AD-Allen-FDG-master/R/single_cell_ROSMAP/ROSMAP_utils.R
- __MACOSX/AD-Allen-FDG-master/R/single_cell_ROSMAP/._ROSMAP_utils.R
- __MACOSX/AD-Allen-FDG-master/R/._single_cell_ROSMAP
- __MACOSX/AD-Allen-FDG-master/._R
- AD-Allen-FDG-master/README.md
- __MACOSX/AD-Allen-FDG-master/._README.md
- __MACOSX/._AD-Allen-FDG-master
