# Supplementary material for: Donor-Specific Transcriptomic Analysis of Alzheimer's Disease-Associated Hypometabolism Highlights a Unique Donor, Ribosomal Proteins and Microglia
Source: eNeuro. 2020 Dec 15;7(6):ENEURO.0255-20.2020. doi: 10.1523/ENEURO.0255-20.2020 (PMC7772516; doi:10.1523/ENEURO.0255-20.2020)
Supplement: Extended Data 1 — Zip file containing Rand Python source code to reproduce the analyses. Download Extended Data 1, ZIP file. [file enu-eN-NWR-0255-20-s08.zip › AD-Allen-FDG-master/Allen_expression_for_region_specificty.ipynb]

# %% [markdown]
- Normalize microarray expression for each of 6 donors to perform AUROC for SRP gene list individually on each donor
- Get CHAT expression across sampled brain structures in each donor
- Output values to csv file to generate plot in R

# %% [code]
import glob
from pathlib import Path
import os
import pandas as pd
from pandas.api.types import is_numeric_dtype
from scipy.stats import zscore


adult_data_path = Path('./data/raw/allen_HBA')
fetal_data_path = Path('./data/raw/allen_human_fetal_brain')


def read_expression_file(file_name):
    expression_df = pd.read_csv(file_name, index_col=0, header=None)
    expression_df.index.rename('probe_id', inplace=True)
    return expression_df


def read_samples_file(samples_file):
    sample_df = pd.read_csv(samples_file)
    sample_df.set_index(sample_df.index + 1, inplace=True)
    sample_df.index.rename('sample_id', inplace=True)
    return sample_df


def get_probes_data(probes_file, probes_strategy='default'):
    strats = ['default', 'reannotator', 'qc_filter', 'qc_scale']
    assert probes_strategy in strats

    # depending on strategy, may merge in diff tables to update probes info
    probes_df = pd.read_csv(probes_file)

    # rename columns for consistency between adult and fetal brain datasets
    if 'probeset_name' in probes_df.columns:
        probes_df.rename(columns={'probeset_name': 'probe_name',
                                  'probeset_id': 'probe_id'}, inplace=True)
    cols = ['probe_id', 'probe_name', 'gene_symbol']
    probes_df = probes_df.loc[:, cols]

    if probes_strategy == 'reannotator':
        reannotations = get_probe_reannotations(
            './data/raw/gene_symbol_annotations/AllenInstitute_custom_Agilent_Array.txt')
        # drop the original gene_symbol column
        probes_df.drop('gene_symbol', axis=1, inplace=True)
        # merge in the reannotated gene_symbols
        probes_df = probes_df.merge(reannotations, on='probe_name')

    elif probes_strategy in ['qc_filter', 'qc_scale']:
        # update gene_symbols using same method as was used in Rscript spatial transcriptomic analysis
        probes_df.drop('gene_symbol', axis=1, inplace=True)
        updated_annotations = pd.read_csv('./data/probe_annotations/updated_gene_symbol_annotations.csv')
        probes_df = probes_df.merge(updated_annotations, on='probe_name', how='left')
        #print(probes_df.head())
        qc_filt = get_probe_qc_filter(
            './data/probe_annotations/Miller et al. doi.org_10.1186_1471-2164-15-154 12864_2013_7016_MOESM8_ESM.xlsx')
        probes_df = probes_df.merge(
            qc_filt, left_on='probe_name', right_on='probe')
        probes_df = probes_df[probes_df.qc_filter == True]
        assert is_numeric_dtype(probes_df.m)
        assert is_numeric_dtype(probes_df.b)

        print('After getting probes_df which merged qc data, shape is {}'.format(
            probes_df.shape))

    probes_df.set_index('probe_id', inplace=True)

    return probes_df


def get_probe_reannotations(re_annotations_file):
    # pre-processing function to prepare the probe reannotations file to be merge with probes df
    re_annotations = pd.read_table(re_annotations_file,
                                   usecols=['#PROBE_ID', 'Gene_symbol'])
    re_annotations.rename(columns={'#PROBE_ID': 'probe_name'}, inplace=True)
    re_annotations.dropna(inplace=True)
    re_annotations.set_index('probe_name', inplace=True)
    # split gene_symbols which have multiple genes associated with a single
    # probe_name creates a new row for each of the gene_symbols
    re_annotations = (re_annotations.Gene_symbol.str.split(';', expand=True)
                                    .stack()
                                    .reset_index()
                                    .drop('level_1', axis=1)
                                    .rename(columns={0: 'gene_symbol'}))

    return re_annotations


def get_probe_qc_filter(qc_file):
    # pre-processes the Allen qc filter file
    df = pd.read_excel(qc_file)
    df = df.iloc[:, [0, 1, 2, 3, 7]].drop(0)  # .rename(columns=[col_names])
    col_names = ['probe', 'gene_symbol', 'm', 'b', 'qc_filter']
    df.columns = col_names
    df[['m', 'b']] = df[['m', 'b']].apply(pd.to_numeric)
    return df.drop('gene_symbol', axis=1)


def scale_expression_vals(exp_df, probes_qc):
    print('Expression df shape before scaling: {}'.format(exp_df.shape))
    globScale = exp_df.values.flatten().mean()
    exp_df = exp_df - globScale

    df = exp_df.merge(probes_qc.loc[:, ['m', 'b']],
                      left_index=True, right_index=True)
    df.m = df.m.astype(float)
    df.b = df.b.astype(float)
    try:
        df = df.apply(lambda x: df.m * x + df.b)
    except Exception as e:
        print('Exception occurred on row when applying scale fxn, skip row')
        print(e)
    df = df.drop(['m', 'b'], axis=1)

    df.dropna(inplace=True)
    print('Expression df shape after scaling: {}'.format(df.shape))
    return df + globScale


def get_donor_data(donor_file_list, probes_strategy):
    # to work with both fetal and adult metadata
    probe_file_strings = ['Probes', 'rows_meta']
    samples_file_strings = ['Sample', 'columns_meta']
    expression_file_strings = ['Expression', 'expression']

    for file in donor_file_list:
        if any(string in file.stem for string in probe_file_strings):
            probes_df = get_probes_data(file, probes_strategy=probes_strategy)
        elif any(string in file.stem for string in samples_file_strings):
            samples_df = read_samples_file(file)
        elif any(string in file.stem for string in expression_file_strings):
            exp_df = read_expression_file(file)
        else:
            continue

    return exp_df, samples_df, probes_df


def get_mean_expression_by_brain_area(exp_df, samples_df):
    assert(exp_df.T.shape[0] == samples_df.shape[0])

    # merge in metadata (brain area of sample)
    annotated_df = exp_df.T.merge(samples_df[['structure_name']],
                                  left_index=True, right_index=True)

    # get mean expression level for samples within a brain area
    expression_by_structure = annotated_df.groupby('structure_name').mean()
    expression_by_structure.T.index.rename('gene_symbol', inplace=True)

    return expression_by_structure.T


def get_exp_by_genes(exp_df, probes_df):
    """
    input is exp_df and probes metadata
    output is exp_df grouped by gene_symbols and averaged
    """
    annotated_df = exp_df.merge(probes_df[['gene_symbol']],
                                left_index=True, right_index=True)

    exp_by_genes = (annotated_df.groupby('gene_symbol')
                                .mean())

    return exp_by_genes


def strip_left_right(structure_name):
    brain_area_fragments = structure_name.split(',')
    clean_fragments = []

    for frag in brain_area_fragments:
        if frag.strip() not in ['left', 'right', 'Left', 'Right']:
            clean_fragments.append(frag)

    clean_structure_name = ','.join(clean_fragments)
    return clean_structure_name


def get_single_donor_tidy_df(exp_df, samples_df, probes_df, donor_id, probes_strategy):
    # remove left/right from brain structure_names
    samples_df.structure_name = samples_df.structure_name.apply(
        strip_left_right)

    if probes_strategy == 'qc_scale':
        exp_df = scale_expression_vals(exp_df, probes_df)
        print('size of df after scaling: {}'.format(exp_df.shape))

    # merge in probes metadata and get expression by gene_symbol
    expression_by_genes = get_exp_by_genes(exp_df, probes_df)
    print('size of df after merging probe info, grouping by gene: {}'.format(
        expression_by_genes.shape))
    
    # merge in sample metadata and aggregate expression by brain area
    exp_brain_area_by_genes = get_mean_expression_by_brain_area(expression_by_genes, samples_df)
    

    ranked_exp_by_area = exp_brain_area_by_genes.rank(ascending=True)
    zscored_exp_by_area = pd.DataFrame(zscore(ranked_exp_by_area, axis=1), 
                                       index=ranked_exp_by_area.index,
                                       columns= ranked_exp_by_area.columns)
    #zscored_exp_by_area = ranked_exp_by_area.apply(zscore, axis=1, result_type='broadcast')

    melted = pd.melt(zscored_exp_by_area.reset_index(),
                     id_vars='gene_symbol',
                     var_name='brain_area')
    melted['donor_id'] = donor_id

    return melted


def generate_HBA_dataset(dataset, probes_strategy, selected_donor_ids=['10021', '9861', '14380', '15697', '15496', '12876']):
    assert dataset in ['adult', 'fetal']
    if dataset == 'adult':
        print('--- Generating adult human HBA dataset ---')
        #data_path = Path('./data/raw/allen_HBA')
        data_path = adult_data_path
    elif dataset == 'fetal':
        print('--- Generating fetal human HBA dataset ---')
        #data_path = Path('./data/raw/allen_human_fetal_brain')
        data_path = fetal_data_path


    selected_donor_paths = []
    for donor_id in selected_donor_ids:
        selected_donor_paths.append(list(data_path.glob(f'normalized_microarray*{donor_id}*')))

    all_donors = []
    for i, donor_folder in enumerate(selected_donor_paths):
        print(f'Processing donor #{i+1}')
        #donor_id = donor_folder.split('/')[-1].split('_')[-1]
        #donor_folder = list(donor_folder)
        donor_id = donor_folder[0].stem.split('_')[-1]
        print(f'Donor ID: {donor_id}')
        #donor_files = glob.glob(os.path.join(donor_folder, '*'))
        donor_files = list(donor_folder[0].glob('*.csv'))
        expression, samples, probes = get_donor_data(donor_files,
                                                     probes_strategy)

        tidy_donor = get_single_donor_tidy_df(expression,
                                              samples,
                                              probes,
                                              donor_id=donor_id,
                                              probes_strategy=probes_strategy)
        all_donors.append(tidy_donor)

    all_donors_long = pd.concat(all_donors)

    structure_genes_exp_matrix = pd.pivot_table(all_donors_long,
                                                values='value',
                                                index='gene_symbol',
                                                columns='brain_area')
    return structure_genes_exp_matrix


def get_dataset(dataset, probes_strategy, selected_donor_ids=['10021', '9861', '14380', '15697', '15496', '12876']):
    # to reduce code duplication between get_HBA_dataset and
    #  get_fetal_HBA_dataset
    strats = ['reannotator', 'qc_filter', 'qc_scale', 'default']
    datasets = ['adult', 'fetal']
    assert probes_strategy in strats
    assert dataset in datasets

    donor_str = '-'.join(selected_donor_ids)
    filename = '{0}_brainarea_vs_genes_exp_{1}_donors_{2}.tsv'.format(dataset,
                                                                      probes_strategy, donor_str)
    HBA_data_out_path = os.path.join('data', 'processed_HBA', filename)

    if os.path.exists(HBA_data_out_path):
        print(('Processed HBA brain dataset found locally. ' +
               'Loading from {}'.format(HBA_data_out_path)))
        structure_genes_exp_matrix = pd.read_csv(HBA_data_out_path,
                                                 index_col='gene_symbol',
                                                 sep='\t')

    else:
        os.makedirs('./data/processed_HBA', exist_ok=True)
        structure_genes_exp_matrix = generate_HBA_dataset(dataset,
                                                          probes_strategy,
                                                          selected_donor_ids=selected_donor_ids)
        print('-- Writing data to ' + HBA_data_out_path + ' -- ')
        structure_genes_exp_matrix.to_csv(HBA_data_out_path, sep='\t')
    return structure_genes_exp_matrix


def generate_aggregate_data(probes_strategy='default', 
                             donor_ids=['9861','10021', '12876', '14380', '15496', '15697'], 
                             min_donors=1):
    """
    """
    data_path = adult_data_path
    hba_donor_folders = [donor_dir for donor_dir in data_path.iterdir() if (donor_dir.is_dir() & ('microarray' in donor_dir.stem))]
    
    
    selected_donor_paths = []
    for path in hba_donor_folders:
        if any(donor_id in path.stem for donor_id in donor_ids):
            selected_donor_paths.append(path)
    
    all_donors = []
    for i, donor_folder in enumerate(selected_donor_paths):
        print(f'Processing donor #{i+1}')
        print(f'Donor directory: {donor_folder}')
        donor_id = donor_folder.stem
        print(f'Donor ID: {donor_id}')
        donor_files = list(donor_folder.glob('*')) 
        
        expression, samples, probes = get_donor_data(donor_files, probes_strategy=probes_strategy)
        donor_gene_exp = get_exp_by_genes(expression, probes)
        samples.structure_name = samples.structure_name.apply(strip_left_right)
        # this takes mean of gene expression from different brain structures
        # an alternative way to try doing it is by concatenating all samples (from all donors) 
        # and average the final values
        #exp_by_brain_area = merge_samples_w_exp(donor_gene_exp, samples)
        exp_by_brain_area = get_mean_expression_by_brain_area(donor_gene_exp, samples)
        #exp_by_brain_area['donor_id'] = donor_id
        donor_expression  = exp_by_brain_area.T
        donor_expression['donor_id'] = donor_id
        
        all_donors.append(donor_expression)
        
    concat_data = pd.concat(all_donors)
    n_donors_per_structure = concat_data.groupby('structure_name').donor_id.nunique().reset_index()
    selected_structures = n_donors_per_structure[n_donors_per_structure.donor_id >= min_donors].structure_name
    # the index of concatenated data is the sampled structure_name
    selected_samples = concat_data[concat_data.index.isin(selected_structures)]
    final_matrix = selected_samples.groupby(['donor_id', 'structure_name']).mean().groupby('structure_name').mean()
    
    return final_matrix.T

# %% [code]
from scipy.stats import mannwhitneyu
import statsmodels.sandbox.stats.multicomp
from sklearn import metrics


def calc_pvalues(exp_series, gene_list):
    X = exp_series[exp_series.index.isin(gene_list)]
    y = exp_series[~exp_series.index.isin(gene_list)]
    assert(X.shape[0] + y.shape[0] == exp_series.shape[0])

    return mannwhitneyu(X, y, alternative='two-sided')[1]


def calc_AUC(exp_series, gene_list):
    # simplified function that calcs AUC for a single brain area series
    y_true = exp_series.index.isin(gene_list)
    y_score = exp_series.values

    return metrics.roc_auc_score(y_true, y_score)


def generate_stats_table(exp_df, gene_list, verbose=True):
    """
    Creates a table of summary stats for each brain area

    Parameters
    ----------
    exp_df : dataframe
        expression matrix: rows->genes ; columns->brain_areas
    gene_list : series
        list of gene symbols of interest
    Returns
    -------
    table
        results dataframe with brain areas as index

    """
    count = len(gene_list)
    n_genes_in_matrix = gene_list.isin(exp_df.index).sum()
    genes_not_found = gene_list[~gene_list.isin(exp_df.index)].values

    if verbose:
        print('You submitted a gene list with {} genes.\n\
    {} of those genes are present in the reference dataset.\n\
    Genes not found in our reference data: {}'.format(
            count, n_genes_in_matrix, genes_not_found))

    pvalues = exp_df.apply(lambda col: calc_pvalues(
        exp_series=col, gene_list=gene_list))
    fdr_corrected = statsmodels.sandbox.stats.multicomp.multipletests(
        pvalues, method="fdr_bh")[1]
    fdr_corrected = pd.Series(fdr_corrected, index=pvalues.index)
    auc = exp_df.apply(lambda col: calc_AUC(
        exp_series=col, gene_list=gene_list))

    table = pd.concat([auc, pvalues, fdr_corrected],
                      keys=['AUROC', 'p', 'pFDR', ], axis=1)
    table.set_index(exp_df.columns, inplace=True)
    return table.sort_values('AUROC', ascending=False)

# %% [markdown]
### Process all 6 donors at once

# %% [code]
all_donors = get_dataset(dataset='adult', probes_strategy='qc_filter')

# %% [code]
srp_genes = pd.read_csv('./data/gene_lists/GO.SRPdependentTranslationalProteinTargetingMembrane.txt', header=None, names=['gene_symbol'])
srp_genes = srp_genes.loc[:, 'gene_symbol']

# %% [code]
all_donors_results = generate_stats_table(exp_df=all_donors, gene_list=srp_genes)

# %% [code]
all_donors_results.head(10)

# %% [code]
if not os.path.exists('./results/microarray/'):
        os.makedirs('./results/microarray/')
all_donors_results.to_csv('./results/microarray/srp_six_brains_regional_enrichment.csv')

# %% [code]
four_donors = get_dataset(dataset='adult', probes_strategy='qc_filter', selected_donor_ids=['14380', '12876', '15496', '15697'])

# %% [code]
four_donors_results = generate_stats_table(exp_df=four_donors, gene_list=srp_genes)

# %% [code]
four_donors_results.to_csv('./results/microarray/srp_four_brains_regional_enrichment.csv')
four_donors_results.head(10)

# %% [markdown]
### Process each donor separately

# %% [code]
donor_ids = ['10021', '9861', '14380', '15697', '15496', '12876']

# %% [code]
donor_9861 = get_dataset(dataset='adult', probes_strategy='qc_filter', selected_donor_ids=['9861'])
donor_10021 = get_dataset(dataset='adult', probes_strategy='qc_filter', selected_donor_ids=['10021'])
donor_12876 = get_dataset(dataset='adult', probes_strategy='qc_filter', selected_donor_ids=['12876'])
donor_14380 = get_dataset(dataset='adult', probes_strategy='qc_filter', selected_donor_ids=['14380'])
donor_15496 = get_dataset(dataset='adult', probes_strategy='qc_filter', selected_donor_ids=['15496'])
donor_15697 = get_dataset(dataset='adult', probes_strategy='qc_filter', selected_donor_ids=['15697'])

# %% [code]
CHAT_9861 = generate_aggregate_data(probes_strategy='qc_filter', donor_ids=['9861']).loc['CHAT']
CHAT_10021 = generate_aggregate_data(probes_strategy='qc_filter', donor_ids=['10021']).loc['CHAT']
CHAT_12876 = generate_aggregate_data(probes_strategy='qc_filter', donor_ids=['12876']).loc['CHAT']
CHAT_14380 = generate_aggregate_data(probes_strategy='qc_filter', donor_ids=['14380']).loc['CHAT']
CHAT_15496 = generate_aggregate_data(probes_strategy='qc_filter', donor_ids=['15496']).loc['CHAT']
CHAT_15697 = generate_aggregate_data(probes_strategy='qc_filter', donor_ids=['15697']).loc['CHAT']

# %% [code]
individual_donors = [donor_9861, donor_10021, donor_12876, donor_14380, donor_15496, donor_15697]
CHAT_donors = [CHAT_9861, CHAT_10021, CHAT_12876, CHAT_14380, CHAT_15496, CHAT_15697]
donor_ids = ['9861','10021', '12876', '14380', '15496', '15697']

# %% [code]
srp_results = {}
chat_dfs = []

for donor_id, donor, chat_exp in zip(donor_ids, individual_donors, CHAT_donors):
    srp_results[donor_id] = generate_stats_table(exp_df=donor, gene_list=srp_genes)
    srp_results[donor_id]['rank'] = srp_results[donor_id].AUROC.rank(ascending=False)
    
    chat_exp = chat_exp.reset_index()
    chat_exp['donor_id'] = donor_id
    chat_dfs.append(chat_exp)
    
srp_table = pd.concat(srp_results)
chat_table = pd.concat(chat_dfs)

srp_table = srp_table.rename_axis(['donor', 'brain_structure']).reset_index()
srp_table = srp_table.rename(columns={'AUROC': 'srp_AUC'}).loc[:, ['brain_structure', 'srp_AUC', 'donor']]
chat_table = chat_table.rename(columns={'structure_name': 'brain_structure', 'donor_id': 'donor'})

# %% [markdown]
### Top 5 ranked brain structures for SRP enrichment for each donor

# %% [code]
srp_table.set_index('brain_structure').groupby('donor').apply(lambda x: x.nlargest(5, 'srp_AUC')).drop('donor', axis=1)

# %% [markdown]
### Combine SRP and CHAT enrichment data together and save as output for figure

# %% [code]
enrichment_table = chat_table.merge(srp_table, on=['brain_structure', 'donor'])

# %% [code]
enrichment_table.to_csv('./data/processed_HBA/srp_chat_enrichment_table.csv',index=None)

# %% [code]
