# Supplementary material for: Donor-Specific Transcriptomic Analysis of Alzheimer's Disease-Associated Hypometabolism Highlights a Unique Donor, Ribosomal Proteins and Microglia
Source: eNeuro. 2020 Dec 15;7(6):ENEURO.0255-20.2020. doi: 10.1523/ENEURO.0255-20.2020 (PMC7772516; doi:10.1523/ENEURO.0255-20.2020)
Supplement: Extended Data 1 — Zip file containing Rand Python source code to reproduce the analyses. Download Extended Data 1, ZIP file. [file enu-eN-NWR-0255-20-s08.zip › AD-Allen-FDG-master/config.py]

import platform
import os
from os import listdir
from os.path import isfile, join

scriptLocation = os.path.dirname(os.path.realpath(__file__))

microarrayFolder = os.path.join(scriptLocation, "data", "raw", "allen_HBA") 
DebNIFTIfile = os.path.join(scriptLocation, "data", "PET_meta_analyses_images", "DebMRIfiles", "FDG-PET Coordinates Final_ALE.nii")
