# Supplementary material for: Donor-Specific Transcriptomic Analysis of Alzheimer's Disease-Associated Hypometabolism Highlights a Unique Donor, Ribosomal Proteins and Microglia
Source: eNeuro. 2020 Dec 15;7(6):ENEURO.0255-20.2020. doi: 10.1523/ENEURO.0255-20.2020 (PMC7772516; doi:10.1523/ENEURO.0255-20.2020)
Supplement: Extended Data 1 — Zip file containing Rand Python source code to reproduce the analyses. Download Extended Data 1, ZIP file. [file enu-eN-NWR-0255-20-s08.zip › AD-Allen-FDG-master/Plot_brain_AD_images.ipynb]

# %% [code]
#need to install nilear:
#pip install -U --user nilearn

from nilearn import datasets
from nilearn import image 
from nilearn import surface
from nilearn import plotting

# %% [code]
#get surface map 
fsaverage = datasets.fetch_surf_fsaverage()

# %% [code]
fsaverage

# %% [code]
#load ALE values
test_stats = image.smooth_img("./data/PET_meta_analyses_images/DebMRIfiles/FDG-PET Coordinates Final_ALE.nii", fwhm=0)


# %% [code]
textureR = surface.vol_to_surf(test_stats, fsaverage.pial_right)
textureL = surface.vol_to_surf(test_stats, fsaverage.pial_left)

# %% [code]
destrieux_atlas = datasets.fetch_atlas_surf_destrieux()


# %% [code]


# %% [code]
parcellation = destrieux_atlas['map_left']
labels = destrieux_atlas['labels']
for vertex_index in range(0, len(parcellation)):
    label_value = parcellation[vertex_index]
    label_string = labels[label_value]
    if label_string == b'Medial_wall':
        textureL[vertex_index] = 0
    

# %% [code]
parcellation = destrieux_atlas['map_right']
labels = destrieux_atlas['labels']
for vertex_index in range(0, len(parcellation)):
    label_value = parcellation[vertex_index]
    label_string = labels[label_value]
    if label_string == b'Medial_wall':
        textureR[vertex_index] = 0
    

# %% [code]

plotting.plot_surf_stat_map(fsaverage.infl_right, textureR, hemi='right', view="lateral",
                            title='Lateral Surface right hemisphere', cmap='cold_white_hot',
                            threshold=0.006, bg_map=fsaverage.sulc_right, output_file="right.texture_test1.png")

plotting.plot_surf_stat_map(fsaverage.infl_right, textureR, hemi='right', view="medial",
                            title='Medial Surface right hemisphere', cmap='cold_white_hot',
                            threshold=0.006, bg_map=fsaverage.sulc_right, output_file="right.texture_test2.png")

plotting.plot_surf_stat_map(fsaverage.infl_left, textureL, hemi='left', view="lateral",
                            title='Lateral Surface left hemisphere', cmap='cold_white_hot',
                            threshold=0.006, bg_map=fsaverage.sulc_left, output_file="left.texture_test1.png")

plotting.plot_surf_stat_map(fsaverage.infl_left, textureL, hemi='left', view="medial",
                            title='Medial Surface left hemisphere', cmap='cold_white_hot',
                            threshold=0.006, bg_map=fsaverage.sulc_left, output_file="left.texture_test2.png")


# %% [code]
#interactive figure

view = plotting.view_img_on_surf(test_stats, threshold= 0.006, surf_mesh=fsaverage, cmap='cold_white_hot')
view

# %% [code]
#interactive figure at each plane

view1 = plotting.view_img(test_stats, threshold=0.006, )
view1

# %% [code]
