# Supplementary material for: Donor-Specific Transcriptomic Analysis of Alzheimer's Disease-Associated Hypometabolism Highlights a Unique Donor, Ribosomal Proteins and Microglia
Source: eNeuro. 2020 Dec 15;7(6):ENEURO.0255-20.2020. doi: 10.1523/ENEURO.0255-20.2020 (PMC7772516; doi:10.1523/ENEURO.0255-20.2020)
Supplement: Extended Data 1 — Zip file containing Rand Python source code to reproduce the analyses. Download Extended Data 1, ZIP file. [file enu-eN-NWR-0255-20-s08.zip › AD-Allen-FDG-master/R/AUCFunction.R]

# from https://github.com/sarbal/EGAD/blob/master/EGAD/R/auroc_analytic.R
# by Sara Ballouz
auroc_analytic <- function(scores, labels) {
  
  negatives <- which(labels == 0, arr.ind = TRUE)
  scores[negatives] <- 0
  
  p <- sum(scores, na.rm = TRUE)
  nL <- length(labels)
  np <- sum(labels, na.rm = TRUE)
  nn <- nL - np
  
  auroc <- (p/np - (np + 1)/2)/nn
  
  return(auroc)
} 
