# Supplementary material for: Donor-Specific Transcriptomic Analysis of Alzheimer's Disease-Associated Hypometabolism Highlights a Unique Donor, Ribosomal Proteins and Microglia
Source: eNeuro. 2020 Dec 15;7(6):ENEURO.0255-20.2020. doi: 10.1523/ENEURO.0255-20.2020 (PMC7772516; doi:10.1523/ENEURO.0255-20.2020)
Supplement: Figure 1-1 — Details of the FDG-PET studies used in the meta-analysis. Download Figure 1-1, XLSX file. [file enu-eN-NWR-0255-20-s04.xlsx]

## Sheet: FDG_PET_Meta-analysis-slim_version
Study	Study Number	Sample size		Age-Matched Controls	AD diagnostic criteria	MMSE	Threshold	PMID
		Control	AD
Chen et al., 2011	1	19	15	Y	NINCDS-ADRDA probable	19.9 (5.9)	p<.05 FDR	22094481
Pascual et al.,2010	2	12	12	Y	NINCDS-ADRDA probable	20.5 (4.8)	p<.01 FDR	21051671
Yokokura et al., 2010	3	11	11	Y	NINCDS-ADRDA probable	21.5 (3.5)	p<.05 FDR	20844871
Shin et al., 2010	4	10	10	Y	NINCDS-ADRDA probable	18 (5)	uncorrected	20385246
Yuan et al., 2010	5a	13	9	Y	DSM-IV probable	14.1 (7.5)	p<.001 uncorrected	20157248
	5b	14	6	Y	DSM-IV probable	14.0 (7.1)	p<.001 uncorrected
	5c	13	13	Y	DSM-IV probable	16.5 (6.2)	p<.001 uncorrected
	5d	12	11	Y	DSM-IV probable	16.5 (6.8)	p<.001 uncorrected
Vukovich et al., 2009	6	16	32	Y	NINCDS-ADRDA probable	22.0 (4.13)	p<.05 FDR	19439965
Langbaum et al., 2009	7	82	74	Y	NINCDS-ADRDA probable	23.2 (2.2)	P<.001 uncorrected	19349228
Lee et al., 2008	8	40	71	Y	NINCDS-ADRDA probable	16.4 (6.1)	P<.001 uncorrected	18841015
Yakushev et al., 2009	9	15	15	Y	NINCDS-ADRDA probable	25.0 (1.6)	P<.05 FDR	18691659
Kanda et al., 2008	10	20	20	Y	NINCDS-ADRDA probable	17.5	P<.001 uncorrected	18661129
Habeck et al., 2008	11	20	20	Y	NINCDS-ADRDA probable	not reported for subgroup		18343688
Matsunari et al., 2007	12	40	27	Y	NINCDS-ADRDA probable	22.1 (3.5)	p<.05 familyWE	18006622
Ishii et al., 2007	13	20	20	Y	NINCDS-ADRDA probable	24 (2.2)	p<.05 corrected, p<.001uncorrected	17475957
Kawachi et al., 2006	14	30	32	Y	NINCDS-ADRDA probable	22.1 (0.8)	p<.01 corrected	16550383
Kim et al., 2005	15a	20	74	Y	NINCDS-ADRDA probable	17.4 (7.1)	P<.001 uncorrected	15888536
	15b	13	46	Y	NINCDS-ADRDA probable	18.5 (7.1)	P<.001 uncorrected
Sakamoto et al., 2005	16	20	20	Y	NINCDS-ADRDA probable	23.6 (2.3)	p<.001 uncorrected	15814932
Ishii et al., 2005	17	30	30	Y	NINCDS-ADRDA probable	24.0 (2.2)	p<.05 corrected	15800784
Kalpouzos. et al., 2005	18	15	12	Y	NINCDS-ADRDA probable	20.8 (3.3)	p<.05 corrected	15726251
Drzezga et al., 2005	19a	16	42	Y	NINCDS-ADRDA probable	22.8 (5.0)	p<.001 uncorrected	16204712
	19b	16	41	Y	NINCDS-ADRDA probable	23.8 (3.6)	p<.001 uncorrected
Ouchi et al., 2004	20	6	10	Y	NINCDS-ADRDA probable	18.4 (2.8)	p<.05 corrected	15110005
Mosconi et al., 2004	21	35	87	Y	NINCDS-ADRDA probable	22 (3.5)	p<.001 and p<.005 uncorrected	15033184
Sakamoto et al., 2002	22a	20	20	Y	NINCDS-ADRDA probable	19.7 (3.0)	p<.05 corrected	12127672
	22b	17	20	Y	NINCDS-ADRDA probable	19.9 (2.9)	p<.05 corrected
Alexander et al., 2002	23	34	14	Y	NINCDS-ADRDA probable	20 (4)	p<.001 uncorrected	11986126
Volkow et al., 2002	24	35	35	Y	NINCDS-ADRDA probable	18.80 (7.89)	p<.005 uncorrected	11864808
Ishii et al., 2001	25	10	10	Y	NINCDS-ADRDA probable		p<.02 uncorrected	11337540
Ishii et al., 1998	26	22	41	Y	NINCDS-ADRDA probable	22.6 (2.1)	p<.05	9829574
Ibanez et al., 1998	27	19	15	Y	NINCDS-ADRDA probable	14.4 (7.4)		9633698
