# Supplementary material for: Donor-Specific Transcriptomic Analysis of Alzheimer's Disease-Associated Hypometabolism Highlights a Unique Donor, Ribosomal Proteins and Microglia
Source: eNeuro. 2020 Dec 15;7(6):ENEURO.0255-20.2020. doi: 10.1523/ENEURO.0255-20.2020 (PMC7772516; doi:10.1523/ENEURO.0255-20.2020)
Supplement: Table 1-1 — Complete GO enrichment results for all donors separately. Download Table 1-1, XLS file. [file enu-eN-NWR-0255-20-s03.xls]

## Sheet: donor_10021
MainTitle	ID	geneCount	AUC	P.Value	adj.P.Value	all_IDs	aspect	otherNames	rank
SRP-dependent cotranslational protein targeting to membrane	GO:0006614	87	0.874076	2.13955e-33	1.35498e-29	GO:0006614	BP		1
cotranslational protein targeting to membrane	GO:0006613	90	0.865012	6.53281e-33	2.06862e-29	GO:0006613	BP		2
protein targeting to ER	GO:0045047	92	0.847399	1.35656e-30	2.86371e-27	GO:0045047	BP		3
cytosolic ribosome	GO:0022626	87	0.855892	2.18064e-30	3.45249e-27	GO:0022626	CC		4
establishment of protein localization to endoplasmic reticulum	GO:0072599	96	0.828271	1.30748e-28	1.65605e-25	GO:0072599	BP		5
structural constituent of ribosome	GO:0003735	107	0.793995	9.94344e-26	1.04953e-22	GO:0003735	MF		6
ribosomal subunit	GO:0044391	158	0.737126	1.11344e-24	1.00735e-21	GO:0044391	CC		7
nuclear-transcribed mRNA catabolic process, nonsense-mediated decay	GO:0000184	104	0.782806	2.6138e-23	2.06915e-20	GO:0000184	BP		8
protein localization to endoplasmic reticulum	GO:0070972	109	0.765192	1.34152e-21	9.4398e-19	GO:0070972	BP		9
cytosolic large ribosomal subunit	GO:0022625	47	0.893646	1.06223e-20	6.72712e-18	GO:0022625	CC		10
ribosome	GO:0005840	188	0.689521	4.26582e-19	2.45595e-16	GO:0005840	CC		11
protein targeting to membrane	GO:0006612	143	0.715547	7.01415e-19	3.70172e-16	GO:0006612	BP		12
translational initiation	GO:0006413	163	0.684734	4.91456e-16	2.39415e-13	GO:0006413	BP		13
large ribosomal subunit	GO:0015934	98	0.735124	9.79432e-16	4.43053e-13	GO:0015934	CC		14
viral transcription	GO:0019083	161	0.678207	7.28677e-15	3.07648e-12	GO:0019083	BP		15
nuclear-transcribed mRNA catabolic process	GO:0000956	170	0.66768	5.52799e-14	2.18805e-11	GO:0000956	BP		16
cytosolic small ribosomal subunit	GO:0022627	36	0.849682	3.96776e-13	1.47811e-10	GO:0022627	CC		17
viral gene expression	GO:0019080	173	0.655798	1.83535e-12	6.45738e-10	GO:0019080	BP		18
cytosolic part	GO:0044445	183	0.637707	1.5238e-10	5.07908e-08	GO:0044445	CC		19
ubiquitin ligase complex	GO:0000151	195	0.367877	2.3226e-10	7.3545e-08	GO:0000151	CC		20
small ribosomal subunit	GO:0015935	62	0.732142	2.69872e-10	8.13858e-08	GO:0015935	CC		21
tRNA aminoacylation	GO:0043039	42	0.259001	6.64204e-08	1.912e-05	GO:0043039	BP		22
cullin-RING ubiquitin ligase complex	GO:0031461	111	0.355029	1.39472e-07	3.84034e-05	GO:0031461	CC		23
amino acid activation	GO:0043038	43	0.27454	3.18844e-07	8.24276e-05	GO:0043038	BP		24
aminoacyl-tRNA ligase activity	GO:0004812	33	0.242938	3.25389e-07	8.24276e-05	GO:0004812	MF	ligase activity, forming carbon-oxygen bonds	25
tRNA aminoacylation for protein translation	GO:0006418	40	0.268318	4.03912e-07	9.83835e-05	GO:0006418	BP		26
ATPase activity, coupled	GO:0042623	186	0.39607	1.10882e-06	0.000260079	GO:0042623	MF		27
HOPS complex	GO:0030897	13	0.137248	5.95285e-06	0.00134641	GO:0030897	CC		28
DNA-dependent ATPase activity	GO:0008094	59	0.330267	6.64141e-06	0.00145035	GO:0008094	MF		29
metanephros development	GO:0001656	80	0.642321	1.10982e-05	0.00234283	GO:0001656	BP		30
metanephric nephron development	GO:0072210	39	0.702447	1.23005e-05	0.0024424	GO:0072210	BP		31
microtubule organizing center part	GO:0044450	145	0.394597	1.24476e-05	0.0024424	GO:0044450	CC		32
perikaryon	GO:0043204	120	0.384388	1.27269e-05	0.0024424	GO:0043204	CC		33
polysomal ribosome	GO:0042788	25	0.749859	1.53977e-05	0.00286804	GO:0042788	CC		34
tethering complex	GO:0099023	46	0.316314	1.65423e-05	0.0029932	GO:0099023	CC		35
regulation of leukocyte proliferation	GO:0070663	170	0.595747	1.76036e-05	0.00309677	GO:0070663	BP		36
nephron morphogenesis	GO:0072028	69	0.647226	2.40096e-05	0.00407891	GO:0072028	BP		37
Golgi organization	GO:0007030	79	0.36249	2.44747e-05	0.00407891	GO:0007030	BP		38
branching involved in ureteric bud morphogenesis	GO:0001658	52	0.668743	2.60195e-05	0.00422516	GO:0001658	BP		39
ureteric bud morphogenesis	GO:0060675	57	0.660008	2.98626e-05	0.00472799	GO:0060675	BP		40
nephron epithelium development	GO:0072009	98	0.621686	3.24535e-05	0.00499477	GO:0072009	BP		41
regulation of mononuclear cell proliferation	GO:0032944	162	0.594796	3.3125e-05	0.00499477	GO:0032944	BP		42
sensory perception of sound	GO:0007605	120	0.609615	3.4981e-05	0.00515197	GO:0007605	BP		43
nephron tubule morphogenesis	GO:0072078	66	0.646285	4.04007e-05	0.00578728	GO:0072078	BP		44
nephron epithelium morphogenesis	GO:0072088	67	0.64505	4.11223e-05	0.00578728	GO:0072088	BP		45
regulation of lymphocyte proliferation	GO:0050670	161	0.593644	4.35286e-05	0.00582251	GO:0050670	BP		46
RNA localization	GO:0006403	177	0.410651	4.3725e-05	0.00582251	GO:0006403	BP		47
morphogenesis of a branching epithelium	GO:0061138	155	0.59534	4.41309e-05	0.00582251	GO:0061138	BP		48
Rab GTPase binding	GO:0017137	105	0.384659	4.58369e-05	0.00585088	GO:0017137	MF		49
helicase activity	GO:0004386	115	0.389789	4.61936e-05	0.00585088	GO:0004386	MF		50
endocrine system development	GO:0035270	100	0.617886	4.77703e-05	0.00585486	GO:0035270	BP		51
metanephros morphogenesis	GO:0003338	31	0.711036	4.8074e-05	0.00585486	GO:0003338	BP		52
cell fate specification	GO:0001708	59	0.652361	5.25926e-05	0.00620586	GO:0001708	BP		53
mesonephric tubule morphogenesis	GO:0072171	58	0.653608	5.29159e-05	0.00620586	GO:0072171	BP		54
metanephric nephron morphogenesis	GO:0072273	24	0.737825	5.53652e-05	0.00637505	GO:0072273	BP		55
cell cycle checkpoint	GO:0000075	163	0.408542	5.89795e-05	0.00663593	GO:0000075	BP		56
positive regulation of chromosome organization	GO:2001252	143	0.402511	5.97265e-05	0.00663593	GO:2001252	BP		57
cytokine secretion	GO:0050663	170	0.589277	6.24892e-05	0.00682318	GO:0050663	BP		58
branching morphogenesis of an epithelial tube	GO:0048754	129	0.601951	6.62951e-05	0.00711605	GO:0048754	BP		59
activated T cell proliferation	GO:0050798	32	0.703212	6.99172e-05	0.00732098	GO:0050798	BP		60
positive regulation of T cell proliferation	GO:0042102	67	0.640575	7.05164e-05	0.00732098	GO:0042102	BP		61
nephron tubule development	GO:0072080	82	0.626948	7.23996e-05	0.00735864	GO:0072080	BP		62
kidney morphogenesis	GO:0060993	84	0.625355	7.3203e-05	0.00735864	GO:0060993	BP		63
ligase activity	GO:0016874	120	0.395673	8.19235e-05	0.00810659	GO:0016874	MF		64
positive regulation of cell-cell adhesion	GO:0022409	197	0.580872	9.65267e-05	0.009197	GO:0022409	BP		65
renal tubule development	GO:0061326	84	0.623229	9.68426e-05	0.009197	GO:0061326	BP		66
positive regulation of leukocyte proliferation	GO:0070665	102	0.611881	9.72997e-05	0.009197	GO:0070665	BP		67
cell fate commitment	GO:0045165	179	0.584503	0.000101649	0.0094648	GO:0045165	BP		68
potassium ion transport	GO:0006813	170	0.413401	0.000103122	0.0094648	GO:0006813	BP		69
external side of plasma membrane	GO:0009897	167	0.587118	0.00010784	0.00975648	GO:0009897	CC		70
positive regulation of mononuclear cell proliferation	GO:0032946	99	0.612091	0.000119495	0.0106586	GO:0032946	BP		71
protein C-terminus binding	GO:0008022	174	0.415363	0.000123604	0.010872	GO:0008022	MF		72
positive regulation of T cell activation	GO:0050870	158	0.587903	0.000143624	0.0124033	GO:0050870	BP		73
retinoid binding	GO:0005501	25	0.719612	0.00014493	0.0124033	GO:0005501	MF		74
protein localization to microtubule organizing center	GO:1905508	29	0.296724	0.000152325	0.0127718	GO:1905508	BP		75
pericentriolar material	GO:0000242	19	0.249072	0.000153269	0.0127718	GO:0000242	CC		76
chronic inflammatory response	GO:0002544	15	0.781371	0.000161677	0.0129177	GO:0002544	BP		77
regulation of DNA-templated transcription, elongation	GO:0032784	33	0.310189	0.000162096	0.0129177	GO:0032784	BP		78
positive regulation of lymphocyte proliferation	GO:0050671	98	0.610394	0.000163318	0.0129177	GO:0050671	BP		79
T cell proliferation	GO:0042098	144	0.591198	0.000164672	0.0129177	GO:0042098	BP		80
humoral immune response	GO:0006959	128	0.596589	0.000166615	0.0129177	GO:0006959	BP		81
regulation of DNA replication	GO:0006275	88	0.383736	0.000167259	0.0129177	GO:0006275	BP		82
mesenchymal to epithelial transition	GO:0060231	16	0.77061	0.000178985	0.0136568	GO:0060231	BP		83
regulation of mitotic sister chromatid segregation	GO:0033047	50	0.347143	0.000186864	0.0140882	GO:0033047	BP		84
rRNA binding	GO:0019843	42	0.666458	0.000191349	0.0142566	GO:0019843	MF		85
vacuolar transport	GO:0007034	84	0.38223	0.000194794	0.0143446	GO:0007034	BP		86
renal tubule morphogenesis	GO:0061333	70	0.628827	0.000197212	0.0143557	GO:0061333	BP		87
sensory perception of mechanical stimulus	GO:0050954	137	0.592275	0.000199533	0.0143596	GO:0050954	BP		88
isoprenoid binding	GO:0019840	26	0.710338	0.000206393	0.0146863	GO:0019840	MF		89
metanephric tubule morphogenesis	GO:0072173	10	0.838351	0.000211654	0.0148934	GO:0072173	BP		90
double-strand break repair via nonhomologous end joining	GO:0006303	55	0.355658	0.000216065	0.0149789	GO:0006303	BP		91
voltage-gated cation channel activity	GO:0022843	100	0.392801	0.000217599	0.0149789	GO:0022843	MF		92
positive regulation of DNA-templated transcription, elongation	GO:0032786	18	0.249466	0.000234058	0.0159386	GO:0032786	BP		93
membrane coat	GO:0030117	78	0.379523	0.000239147	0.0161119	GO:0030117	CC	coated membrane	94
protein localization to chromosome	GO:0034502	66	0.369431	0.000248166	0.016436	GO:0034502	BP		95
negative regulation of production of molecular mediator of immune response	GO:0002701	28	0.700086	0.000249148	0.016436	GO:0002701	BP		96
positive regulation of leukocyte cell-cell adhesion	GO:1903039	170	0.581114	0.000275645	0.0179965	GO:1903039	BP		97
protein localization to centrosome	GO:0071539	28	0.301679	0.000282532	0.0182579	GO:0071539	BP		98
lysosomal transport	GO:0007041	77	0.3803	0.000287192	0.0182598	GO:0007041	BP		99
nucleobase-containing compound transport	GO:0015931	189	0.423296	0.00029054	0.0182598	GO:0015931	BP		100
signal release from synapse	GO:0099643	144	0.412316	0.000291638	0.0182598	GO:0099643	BP		101
regulation of cell cycle G2/M phase transition	GO:1902749	174	0.420214	0.000295916	0.0182598	GO:1902749	BP		102
cellular oxidant detoxification	GO:0098869	80	0.617113	0.000298965	0.0182598	GO:0098869	BP		103
positive regulation of DNA metabolic process	GO:0051054	185	0.422659	0.000299861	0.0182598	GO:0051054	BP		104
morphogenesis of a branching structure	GO:0001763	169	0.580726	0.000307066	0.0185205	GO:0001763	BP		105
nucleotide-sugar biosynthetic process	GO:0009226	20	0.267333	0.000316693	0.0187038	GO:0009226	BP		106
cranial nerve development	GO:0021545	43	0.658777	0.000318212	0.0187038	GO:0021545	BP		107
lymphocyte proliferation	GO:0046651	199	0.574285	0.000318966	0.0187038	GO:0046651	BP		108
detoxification	GO:0098754	90	0.609794	0.00032522	0.0187615	GO:0098754	BP		109
cell differentiation involved in kidney development	GO:0061005	50	0.646961	0.000328105	0.0187615	GO:0061005	BP		110
synaptic vesicle exocytosis	GO:0016079	97	0.394318	0.000329822	0.0187615	GO:0016079	BP		111
organelle localization by membrane tethering	GO:0140056	128	0.40792	0.000331799	0.0187615	GO:0140056	BP		112
epidermal cell differentiation	GO:0009913	168	0.580279	0.000345204	0.0193433	GO:0009913	BP		113
positive regulation of mesonephros development	GO:0061213	20	0.73096	0.000350463	0.0193433	GO:0061213	BP		114
positive regulation of telomere maintenance via telomere lengthening	GO:1904358	30	0.311374	0.000351252	0.0193433	GO:1904358	BP		115
neurotransmitter secretion	GO:0007269	143	0.413323	0.00035869	0.019418	GO:0007269	BP		116
positive regulation of transcription elongation from RNA polymerase II promoter	GO:0032968	11	0.189247	0.000359115	0.019418	GO:0032968	BP		117
cytosolic transport	GO:0016482	123	0.40668	0.000361807	0.019418	GO:0016482	BP		118
regulation of T cell proliferation	GO:0042129	118	0.595075	0.00037133	0.0197616	GO:0042129	BP		119
polysome	GO:0005844	54	0.639924	0.000379989	0.0200539	GO:0005844	CC		120
cell differentiation in spinal cord	GO:0021515	37	0.668367	0.000397078	0.0206275	GO:0021515	BP		121
cellular potassium ion transport	GO:0071804	122	0.40695	0.000397372	0.0206275	GO:0071804	BP	potassium ion transmembrane transport	122
cellular detoxification	GO:1990748	86	0.610352	0.000412419	0.0212346	GO:1990748	BP		123
vesicle-mediated transport in synapse	GO:0099003	167	0.42071	0.00042462	0.021683	GO:0099003	BP		124
kidney epithelium development	GO:0072073	126	0.591046	0.000429427	0.021683	GO:0072073	BP		125
immunoglobulin binding	GO:0019865	15	0.762552	0.000431401	0.021683	GO:0019865	MF		126
regulation of activated T cell proliferation	GO:0046006	28	0.691704	0.000448643	0.0223721	GO:0046006	BP		127
cell differentiation involved in metanephros development	GO:0072202	24	0.706886	0.000452779	0.022402	GO:0072202	BP		128
renal vesicle morphogenesis	GO:0072077	17	0.74546	0.000459743	0.0225702	GO:0072077	BP		129
olfactory receptor activity	GO:0004984	17	0.744632	0.000480566	0.023411	GO:0004984	MF		130
positive regulation of morphogenesis of an epithelium	GO:1905332	29	0.686621	0.000507166	0.0245182	GO:1905332	BP		131
protein localization to chromosome, telomeric region	GO:0070198	22	0.286038	0.00051453	0.0246857	GO:0070198	BP		132
regulation of G2/M transition of mitotic cell cycle	GO:0010389	160	0.420362	0.000528581	0.0251692	GO:0010389	BP		133
Golgi to endosome transport	GO:0006895	15	0.241735	0.000534943	0.025282	GO:0006895	BP		134
regulation of sister chromatid segregation	GO:0033045	60	0.370813	0.000545159	0.025574	GO:0033045	BP		135
synaptic vesicle transport	GO:0048489	122	0.409619	0.000581259	0.027067	GO:0048489	BP	establishment of synaptic vesicle localization	136
neuron fate specification	GO:0048665	23	0.706974	0.000592555	0.0272932	GO:0048665	BP		137
post-Golgi vesicle-mediated transport	GO:0006892	70	0.381172	0.000595513	0.0272932	GO:0006892	BP		138
DNA helicase activity	GO:0003678	37	0.33686	0.000599046	0.0272932	GO:0003678	MF		139
transferase complex, transferring phosphorus-containing groups	GO:0061695	162	0.421733	0.000610121	0.0275992	GO:0061695	CC		140
basolateral plasma membrane	GO:0016323	177	0.574707	0.000632848	0.0284243	GO:0016323	CC		141
regulation of telomerase RNA localization to Cajal body	GO:1904872	14	0.236512	0.000642531	0.028656	GO:1904872	BP		142
preribosome	GO:0030684	12	0.216309	0.000667988	0.0293616	GO:0030684	CC		143
regulation of macroautophagy	GO:0016241	153	0.420184	0.000679425	0.0293616	GO:0016241	BP		144
keratinocyte differentiation	GO:0030216	128	0.587155	0.000680874	0.0293616	GO:0030216	BP		145
SCF ubiquitin ligase complex	GO:0019005	33	0.329045	0.000681102	0.0293616	GO:0019005	CC		146
cell killing	GO:0001906	94	0.601548	0.000681535	0.0293616	GO:0001906	BP		147
regulation of mesonephros development	GO:0061217	22	0.70901	0.000692078	0.0296144	GO:0061217	BP		148
regulation of transcription elongation from RNA polymerase II promoter	GO:0034243	20	0.281293	0.000711359	0.0302352	GO:0034243	BP		149
Cul3-RING ubiquitin ligase complex	GO:0031463	32	0.327141	0.000718054	0.0303162	GO:0031463	CC		150
proximal/distal pattern formation	GO:0009954	23	0.703582	0.000728253	0.0305349	GO:0009954	BP		151
endosome organization	GO:0007032	63	0.376901	0.000736735	0.0305349	GO:0007032	BP		152
double-strand break repair	GO:0006302	152	0.420458	0.000737698	0.0305349	GO:0006302	BP		153
protein methylation	GO:0006479	136	0.416025	0.000744108	0.0305394	GO:0006479	BP	protein alkylation	154
protein localization to nucleoplasm	GO:1990173	10	0.192074	0.000747451	0.0305394	GO:1990173	BP		155
regulation of chromosome segregation	GO:0051983	77	0.388874	0.000760446	0.0308712	GO:0051983	BP		156
excretion	GO:0007588	54	0.631826	0.000814107	0.0328391	GO:0007588	BP		157
RNA localization to Cajal body	GO:0090670	15	0.250476	0.000821574	0.0329306	GO:0090670	BP	telomerase RNA localization to Cajal body, telomerase RNA localization, RNA localization to nucleus	158
calcium ion regulated exocytosis	GO:0017156	121	0.412077	0.000858968	0.0342129	GO:0017156	BP		159
centriolar satellite	GO:0034451	28	0.318078	0.00086665	0.0343031	GO:0034451	CC		160
tRNA metabolic process	GO:0006399	133	0.416391	0.000896009	0.0351576	GO:0006399	BP		161
regulation of chromosome separation	GO:1905818	43	0.353561	0.000899343	0.0351576	GO:1905818	BP		162
carbohydrate derivative transmembrane transporter activity	GO:1901505	19	0.280141	0.000910008	0.0353563	GO:1901505	MF		163
non-recombinational repair	GO:0000726	61	0.377302	0.00092971	0.0353678	GO:0000726	BP		164
androgen receptor signaling pathway	GO:0030521	54	0.369635	0.000930115	0.0353678	GO:0030521	BP		165
positive regulation of branching involved in ureteric bud morphogenesis	GO:0090190	18	0.725406	0.000932623	0.0353678	GO:0090190	BP		166
metanephric epithelium development	GO:0072207	24	0.695206	0.000935512	0.0353678	GO:0072207	BP		167
DNA integrity checkpoint	GO:0031570	119	0.412004	0.000938227	0.0353678	GO:0031570	BP		168
anterior/posterior pattern specification	GO:0009952	138	0.581732	0.000944832	0.0354061	GO:0009952	BP		169
regulation of ossification	GO:0030278	170	0.573644	0.000959229	0.0357341	GO:0030278	BP		170
establishment of protein localization to chromosome	GO:0070199	19	0.281268	0.000966971	0.0358119	GO:0070199	BP		171
growth factor receptor binding	GO:0070851	93	0.599009	0.000986184	0.0363111	GO:0070851	MF		172
mesonephros development	GO:0001823	91	0.600026	0.000992722	0.0363405	GO:0001823	BP		173
respiratory system development	GO:0060541	175	0.572152	0.00103128	0.0374474	GO:0060541	BP		174
respiratory chain	GO:0070469	70	0.613542	0.00103479	0.0374474	GO:0070469	CC		175
membrane docking	GO:0022406	136	0.418545	0.00106954	0.0384853	GO:0022406	BP		176
regulation of mitotic nuclear division	GO:0007088	131	0.417066	0.00107599	0.0384986	GO:0007088	BP		177
detection of chemical stimulus	GO:0009593	78	0.606998	0.00110402	0.0392796	GO:0009593	BP		178
regulation of cytokine secretion	GO:0050707	148	0.577776	0.00112567	0.0395256	GO:0050707	BP		179
synaptic vesicle localization	GO:0097479	132	0.417705	0.00112629	0.0395256	GO:0097479	BP		180
chromosome, telomeric region	GO:0000781	118	0.413034	0.00112966	0.0395256	GO:0000781	CC		181
negative regulation of DNA replication	GO:0008156	29	0.325714	0.00116576	0.0405176	GO:0008156	BP		182
integral component of postsynaptic membrane	GO:0099055	111	0.41064	0.00117081	0.0405176	GO:0099055	CC		183
cytokine receptor binding	GO:0005126	145	0.578249	0.00117903	0.0405804	GO:0005126	MF		184
cation channel complex	GO:0034703	171	0.427933	0.00119183	0.0407992	GO:0034703	CC		185
somatic stem cell population maintenance	GO:0035019	62	0.618982	0.0012089	0.0411611	GO:0035019	BP		186
morphogenesis of embryonic epithelium	GO:0016331	130	0.582345	0.00121913	0.0411775	GO:0016331	BP		187
renal vesicle development	GO:0072087	18	0.720106	0.00122816	0.0411775	GO:0072087	BP		188
neurotransmitter transporter activity	GO:0005326	34	0.660156	0.00123703	0.0411775	GO:0005326	MF		189
myelin assembly	GO:0032288	18	0.2801	0.00124123	0.0411775	GO:0032288	BP		190
negative regulation of cytokine production involved in immune response	GO:0002719	19	0.714033	0.00124189	0.0411775	GO:0002719	BP		191
positive regulation of peptidyl-tyrosine phosphorylation	GO:0050731	143	0.578299	0.00126501	0.0417256	GO:0050731	BP		192
regulation of microtubule cytoskeleton organization	GO:0070507	152	0.424089	0.00127701	0.0419031	GO:0070507	BP		193
mesonephric epithelium development	GO:0072163	89	0.598647	0.00132017	0.0430959	GO:0072163	BP	mesonephric tubule development	194
positive regulation of blood vessel diameter	GO:0097755	46	0.636498	0.00137142	0.0445394	GO:0097755	BP		195
ureteric bud development	GO:0001657	88	0.598794	0.00138202	0.0446549	GO:0001657	BP		196
androgen receptor binding	GO:0050681	42	0.357794	0.00143904	0.0459876	GO:0050681	MF		197
histone methylation	GO:0016571	107	0.410662	0.00143927	0.0459876	GO:0016571	BP		198
embryonic epithelial tube formation	GO:0001838	107	0.589306	0.00144505	0.0459876	GO:0001838	BP		199
catalytic activity, acting on a tRNA	GO:0140101	78	0.396014	0.00152048	0.0481461	GO:0140101	MF		200
tissue remodeling	GO:0048771	131	0.580366	0.00153152	0.0482544	GO:0048771	BP		201
nephron tubule formation	GO:0072079	17	0.721742	0.00155256	0.0485712	GO:0072079	BP		202
ER to Golgi vesicle-mediated transport	GO:0006888	143	0.423195	0.00156548	0.0485712	GO:0006888	BP		203
clathrin-dependent endocytosis	GO:0072583	34	0.343304	0.00157549	0.0485712	GO:0072583	BP		204
lymphocyte mediated immunity	GO:0002449	171	0.570234	0.00158642	0.0485712	GO:0002449	BP		205
regulation of kidney development	GO:0090183	49	0.63052	0.00158721	0.0485712	GO:0090183	BP		206
ventral spinal cord interneuron fate commitment	GO:0060579	13	0.753009	0.00158759	0.0485712	GO:0060579	BP	cell fate commitment involved in pattern specification	207
intrinsic component of postsynaptic membrane	GO:0098936	115	0.41473	0.0016209	0.0488031	GO:0098936	CC		208
fatty-acyl-CoA metabolic process	GO:0035337	37	0.350208	0.00162582	0.0488031	GO:0035337	BP		209
DNA damage checkpoint	GO:0000077	113	0.414012	0.0016261	0.0488031	GO:0000077	BP		210
regulation of telomere maintenance	GO:0032204	63	0.385117	0.00163146	0.0488031	GO:0032204	BP		211
clathrin coat	GO:0030118	39	0.354153	0.00163371	0.0488031	GO:0030118	CC		212
acetyltransferase activity	GO:0016407	68	0.3895	0.00164785	0.0489944	GO:0016407	MF		213
humoral immune response mediated by circulating immunoglobulin	GO:0002455	34	0.655911	0.00166323	0.0492207	GO:0002455	BP		214
epithelial cell development	GO:0002064	173	0.569473	0.00167719	0.0494031	GO:0002064	BP		215
positive regulation of animal organ morphogenesis	GO:0110110	72	0.606973	0.00172059	0.0503926	GO:0110110	BP		216
synaptic vesicle cycle	GO:0099504	157	0.42732	0.0017267	0.0503926	GO:0099504	BP		217
azurophil granule membrane	GO:0035577	43	0.637829	0.00177777	0.0516452	GO:0035577	CC		218
regulation of branching involved in ureteric bud morphogenesis	GO:0090189	20	0.701813	0.00178611	0.0516504	GO:0090189	BP		219
voltage-gated ion channel activity	GO:0005244	145	0.424772	0.00181667	0.0522953	GO:0005244	MF	voltage-gated channel activity	220
ATP-dependent helicase activity	GO:0008026	45	0.365676	0.00183739	0.0525333	GO:0008026	MF	purine NTP-dependent helicase activity	221
tooth mineralization	GO:0034505	18	0.712098	0.00184153	0.0525333	GO:0034505	BP		222
presynaptic membrane	GO:0042734	134	0.421933	0.00185437	0.0526623	GO:0042734	CC		223
region of cytosol	GO:0099522	23	0.312832	0.00189442	0.0533679	GO:0099522	CC		224
mesenchymal cell apoptotic process	GO:0097152	10	0.783575	0.00190329	0.0533679	GO:0097152	BP		225
protein homotrimerization	GO:0070207	25	0.67945	0.00190449	0.0533679	GO:0070207	BP		226
detection of chemical stimulus involved in sensory perception	GO:0050907	52	0.624442	0.00192471	0.053641	GO:0050907	BP		227
negative regulation of smooth muscle cell proliferation	GO:0048662	41	0.640035	0.00193118	0.053641	GO:0048662	BP		228
negative regulation of cell cycle G2/M phase transition	GO:1902750	82	0.400906	0.00195124	0.0539617	GO:1902750	BP		229
negative regulation of mitotic sister chromatid segregation	GO:0033048	29	0.334026	0.00198631	0.0546925	GO:0033048	BP		230
regulation of epithelial cell differentiation	GO:0030856	113	0.584297	0.0020069	0.0550202	GO:0030856	BP		231
nucleotide-sugar metabolic process	GO:0009225	32	0.342645	0.00207554	0.0566569	GO:0009225	BP		232
regulation of protein processing	GO:0070613	80	0.599675	0.00208568	0.0566894	GO:0070613	BP		233
steroid hormone receptor binding	GO:0035258	85	0.403656	0.0021708	0.0587508	GO:0035258	MF		234
alpha-beta T cell activation	GO:0046631	108	0.585485	0.00218912	0.0589945	GO:0046631	BP		235
negative regulation of sister chromatid segregation	GO:0033046	31	0.341237	0.00222851	0.0598016	GO:0033046	BP	negative regulation of chromosome segregation	236
regulation of vesicle fusion	GO:0031338	22	0.311789	0.00225005	0.0601248	GO:0031338	BP		237
monovalent inorganic anion homeostasis	GO:0055083	13	0.744084	0.00231309	0.0615496	GO:0055083	BP		238
MHC protein complex binding	GO:0023023	22	0.687529	0.00233455	0.0616686	GO:0023023	MF		239
positive regulation of telomere maintenance	GO:0032206	40	0.360834	0.00233704	0.0616686	GO:0032206	BP		240
negative regulation of cell cycle arrest	GO:0071157	21	0.691803	0.00235068	0.0617713	GO:0071157	BP		241
midbrain development	GO:0030901	76	0.601009	0.00236193	0.0618102	GO:0030901	BP		242
establishment of RNA localization	GO:0051236	153	0.428627	0.00237887	0.0619975	GO:0051236	BP		243
nucleoside bisphosphate metabolic process	GO:0033865	110	0.416068	0.00240452	0.0624091	GO:0033865	BP	ribonucleoside bisphosphate metabolic process, purine nucleoside bisphosphate metabolic process	244
dopaminergic neuron differentiation	GO:0071542	25	0.675284	0.00242415	0.0624283	GO:0071542	BP		245
transferase activity, transferring acyl groups	GO:0016746	167	0.431774	0.00242497	0.0624283	GO:0016746	MF		246
B cell mediated immunity	GO:0019724	88	0.593471	0.00247781	0.0635302	GO:0019724	BP		247
glial cell differentiation	GO:0010001	194	0.563043	0.00255536	0.0652545	GO:0010001	BP		248
nucleic acid transport	GO:0050657	151	0.428803	0.00260205	0.0661797	GO:0050657	BP	RNA transport	249
establishment of protein localization to telomere	GO:0070200	12	0.249445	0.00265609	0.0672025	GO:0070200	BP		250
positive regulation of dendrite extension	GO:1903861	22	0.314928	0.00266348	0.0672025	GO:1903861	BP		251
sister chromatid segregation	GO:0000819	130	0.423603	0.00269301	0.0676062	GO:0000819	BP		252
regulation of epithelial cell differentiation involved in kidney development	GO:2000696	17	0.710196	0.00270083	0.0676062	GO:2000696	BP		253
intracellular steroid hormone receptor signaling pathway	GO:0030518	110	0.417157	0.00273789	0.068264	GO:0030518	BP		254
regulation of telomere maintenance via telomere lengthening	GO:1904356	49	0.376576	0.00282139	0.0693343	GO:1904356	BP		255
mitochondrial respiratory chain	GO:0005746	66	0.606398	0.0028281	0.0693343	GO:0005746	CC		256
hippo signaling	GO:0035329	30	0.657568	0.00282911	0.0693343	GO:0035329	BP		257
nuclear chromosome, telomeric region	GO:0000784	86	0.406728	0.00283277	0.0693343	GO:0000784	CC		258
establishment of skin barrier	GO:0061436	17	0.709154	0.00283556	0.0693343	GO:0061436	BP		259
ciliary basal body-plasma membrane docking	GO:0097711	83	0.405135	0.00285196	0.0694672	GO:0097711	BP		260
regulation of cation channel activity	GO:2001257	148	0.428797	0.00286572	0.0695348	GO:2001257	BP		261
forebrain regionalization	GO:0021871	21	0.687808	0.00289594	0.07	GO:0021871	BP		262
regulation of protein maturation	GO:1903317	82	0.595156	0.00293495	0.070479	GO:1903317	BP		263
gland morphogenesis	GO:0022612	103	0.58497	0.00293801	0.070479	GO:0022612	BP		264
metaphase/anaphase transition of mitotic cell cycle	GO:0007091	40	0.364081	0.00295225	0.0705533	GO:0007091	BP	regulation of mitotic sister chromatid separation, metaphase/anaphase transition of cell cycle	265
transferase activity, transferring acyl groups other than amino-acyl groups	GO:0016747	144	0.428083	0.00296597	0.0706146	GO:0016747	MF		266
dorsal spinal cord development	GO:0021516	16	0.714399	0.00299119	0.0709483	GO:0021516	BP		267
regulation of organelle assembly	GO:1902115	165	0.433013	0.00307828	0.0724735	GO:1902115	BP		268
lung morphogenesis	GO:0060425	46	0.626175	0.00309077	0.0724735	GO:0060425	BP		269
mesenchymal to epithelial transition involved in metanephros morphogenesis	GO:0003337	11	0.757583	0.00309773	0.0724735	GO:0003337	BP		270
organelle disassembly	GO:1903008	72	0.399072	0.00310126	0.0724735	GO:1903008	BP		271
integral component of synaptic membrane	GO:0099699	146	0.429	0.00314315	0.0731823	GO:0099699	CC		272
cytokine activity	GO:0005125	96	0.58731	0.00316488	0.0734183	GO:0005125	MF		273
serine/threonine protein kinase complex	GO:1902554	62	0.391615	0.00319333	0.0734661	GO:1902554	CC		274
nephron development	GO:0072006	128	0.575631	0.00319886	0.0734661	GO:0072006	BP		275
retrograde vesicle-mediated transport, Golgi to ER	GO:0006890	63	0.392504	0.00320175	0.0734661	GO:0006890	BP		276
mitotic sister chromatid segregation	GO:0000070	113	0.419726	0.00326356	0.0746142	GO:0000070	BP		277
negative regulation of tissue remodeling	GO:0034104	17	0.705942	0.00329088	0.0749682	GO:0034104	BP		278
glutamate receptor signaling pathway	GO:0007215	81	0.405513	0.00332881	0.0753641	GO:0007215	BP		279
interferon-gamma production	GO:0032609	76	0.597515	0.00333206	0.0753641	GO:0032609	BP		280
endocytic vesicle membrane	GO:0030666	150	0.569562	0.00336287	0.0757901	GO:0030666	CC		281
regulation of short-term neuronal synaptic plasticity	GO:0048172	12	0.255953	0.00342343	0.0766631	GO:0048172	BP		282
peptide N-acetyltransferase activity	GO:0034212	44	0.372389	0.00342581	0.0766631	GO:0034212	MF		283
adaptive immune response based on somatic recombination of immune receptors built from immunoglobulin superfamily domains	GO:0002460	184	0.562711	0.0034589	0.077131	GO:0002460	BP		284
positive regulation of response to DNA damage stimulus	GO:2001022	81	0.405938	0.00347318	0.0771776	GO:2001022	BP		285
positive regulation of protein localization to chromosome, telomeric region	GO:1904816	10	0.233213	0.00348786	0.077233	GO:1904816	BP		286
spleen development	GO:0048536	26	0.665463	0.00350807	0.0774097	GO:0048536	BP		287
regulation of protein localization to centrosome	GO:1904779	10	0.23387	0.00356925	0.0783535	GO:1904779	BP		288
very-low-density lipoprotein particle	GO:0034361	10	0.76608	0.00357558	0.0783535	GO:0034361	CC	triglyceride-rich plasma lipoprotein particle	289
spliceosomal tri-snRNP complex assembly	GO:0000244	10	0.23467	0.00367071	0.0801608	GO:0000244	BP		290
high-density lipoprotein particle	GO:0034364	16	0.709701	0.00368914	0.0802864	GO:0034364	CC		291
cytoplasmic translation	GO:0002181	58	0.610255	0.00371407	0.0805521	GO:0002181	BP		292
calcium channel activity	GO:0005262	81	0.406654	0.00372972	0.0806155	GO:0005262	MF		293
transcription elongation factor complex	GO:0008023	40	0.367503	0.00375766	0.080943	GO:0008023	CC		294
integral component of postsynaptic density membrane	GO:0099061	47	0.377985	0.00383008	0.0818533	GO:0099061	CC		295
regulation of NMDA receptor activity	GO:2000310	33	0.354547	0.00384869	0.0818533	GO:2000310	BP		296
metanephric renal vesicle morphogenesis	GO:0072283	14	0.723061	0.00386059	0.0818533	GO:0072283	BP		297
positive regulation of activated T cell proliferation	GO:0042104	16	0.708663	0.00386199	0.0818533	GO:0042104	BP		298
negative regulation of epidermis development	GO:0045683	11	0.751587	0.00386454	0.0818533	GO:0045683	BP		299
positive regulation of telomere maintenance via telomerase	GO:0032212	27	0.339613	0.00393238	0.0830124	GO:0032212	BP		300
AP-type membrane coat adaptor complex	GO:0030119	35	0.359196	0.00396144	0.0833483	GO:0030119	CC		301
regulation of antigen receptor-mediated signaling pathway	GO:0050854	52	0.615315	0.00405169	0.084844	GO:0050854	BP		302
exocytic vesicle	GO:0070382	152	0.43228	0.00405933	0.084844	GO:0070382	CC		303
oxidoreductase activity, acting on NAD(P)H, quinone or similar compound as acceptor	GO:0016655	45	0.623486	0.00418372	0.0871563	GO:0016655	MF		304
immunoglobulin mediated immune response	GO:0016064	86	0.589393	0.00422077	0.0876399	GO:0016064	BP		305
centrosome cycle	GO:0007098	103	0.41832	0.00424969	0.087826	GO:0007098	BP		306
intrinsic component of synaptic membrane	GO:0099240	157	0.433703	0.00425747	0.087826	GO:0099240	CC		307
detection of chemical stimulus involved in sensory perception of smell	GO:0050911	35	0.639569	0.00429085	0.0882271	GO:0050911	BP		308
CARD domain binding	GO:0050700	13	0.728699	0.00430747	0.0882443	GO:0050700	MF		309
regulation of coenzyme metabolic process	GO:0051196	79	0.407014	0.00432637	0.0882443	GO:0051196	BP		310
regulation of neurotransmitter secretion	GO:0046928	91	0.413334	0.00433349	0.0882443	GO:0046928	BP		311
protein monoubiquitination	GO:0006513	59	0.392623	0.00437368	0.0887774	GO:0006513	BP		312
regulation of excretion	GO:0044062	24	0.667809	0.00444421	0.0899207	GO:0044062	BP		313
protein localization to chromatin	GO:0071168	25	0.335744	0.00448527	0.0900741	GO:0071168	BP		314
enamel mineralization	GO:0070166	12	0.736851	0.00450273	0.0900741	GO:0070166	BP		315
voltage-gated potassium channel activity	GO:0005249	57	0.391121	0.004503	0.0900741	GO:0005249	MF		316
metanephric tubule development	GO:0072170	20	0.683498	0.00450868	0.0900741	GO:0072170	BP		317
synaptic vesicle	GO:0008021	142	0.430832	0.00454023	0.0904191	GO:0008021	CC		318
positive regulation of dendrite morphogenesis	GO:0050775	30	0.350354	0.00457406	0.0908073	GO:0050775	BP		319
epithelial tube formation	GO:0072175	115	0.576602	0.00463	0.090973	GO:0072175	BP		320
intrinsic component of postsynaptic density membrane	GO:0099146	49	0.382988	0.00463459	0.090973	GO:0099146	CC		321
negative regulation of mitotic nuclear division	GO:0045839	36	0.363604	0.00464751	0.090973	GO:0045839	BP		322
diencephalon development	GO:0021536	62	0.604008	0.0046635	0.090973	GO:0021536	BP		323
fatty acid binding	GO:0005504	23	0.670454	0.0046708	0.090973	GO:0005504	MF		324
microtubule organizing center organization	GO:0031023	110	0.42178	0.00467612	0.090973	GO:0031023	BP		325
visual perception	GO:0007601	163	0.564391	0.00468296	0.090973	GO:0007601	BP		326
protein K63-linked deubiquitination	GO:0070536	26	0.340159	0.00480057	0.0929725	GO:0070536	BP		327
respiratory tube development	GO:0030323	157	0.565355	0.00483519	0.0932075	GO:0030323	BP		328
notochord development	GO:0030903	15	0.710137	0.00484214	0.0932075	GO:0030903	BP		329
autophagy of mitochondrion	GO:0000422	52	0.387142	0.00490986	0.0940648	GO:0000422	BP	mitochondrion disassembly	330
electron transport chain	GO:0022900	147	0.567385	0.00491638	0.0940648	GO:0022900	BP		331
regulation of dendrite extension	GO:1903859	24	0.334156	0.00493139	0.0940678	GO:1903859	BP		332
N-acetyltransferase activity	GO:0008080	53	0.388345	0.00496339	0.0943937	GO:0008080	MF		333
regulation of mitotic metaphase/anaphase transition	GO:0030071	37	0.366534	0.00498843	0.0945632	GO:0030071	BP	regulation of metaphase/anaphase transition of cell cycle	334
long-chain fatty-acyl-CoA metabolic process	GO:0035336	24	0.334426	0.00500216	0.0945632	GO:0035336	BP		335
monocarboxylic acid binding	GO:0033293	45	0.620842	0.0050683	0.0954028	GO:0033293	MF		336
transcription by RNA polymerase III	GO:0006383	47	0.381787	0.00508324	0.0954028	GO:0006383	BP		337
peptidase inhibitor activity	GO:0030414	110	0.577463	0.00509176	0.0954028	GO:0030414	MF		338
respiratory chain complex	GO:0098803	56	0.608165	0.00515464	0.0962959	GO:0098803	CC		339
negative regulation of neurotransmitter secretion	GO:0046929	10	0.24471	0.00518647	0.0966056	GO:0046929	BP		340
negative regulation of glucose import	GO:0046325	10	0.754835	0.00526693	0.0976994	GO:0046325	BP		341
sensory perception of light stimulus	GO:0050953	167	0.562762	0.00527604	0.0976994	GO:0050953	BP		342
autonomic nervous system development	GO:0048483	36	0.634375	0.00529438	0.0977531	GO:0048483	BP		343
postsynaptic density membrane	GO:0098839	57	0.393576	0.00549424	0.101148	GO:0098839	CC		344
nuclear import signal receptor activity	GO:0061608	13	0.277841	0.00555264	0.101927	GO:0061608	MF		345
regulation of microtubule-based process	GO:0032886	178	0.43962	0.00561496	0.102756	GO:0032886	BP		346
spindle pole	GO:0000922	131	0.429781	0.00563022	0.102756	GO:0000922	CC		347
pituitary gland development	GO:0021983	37	0.631556	0.00564703	0.102766	GO:0021983	BP		348
protein methyltransferase activity	GO:0008276	64	0.399987	0.00570921	0.1036	GO:0008276	MF		349
mitotic spindle assembly checkpoint	GO:0007094	24	0.337026	0.00573054	0.10369	GO:0007094	BP	spindle checkpoint, spindle assembly checkpoint, mitotic spindle checkpoint	350
animal organ formation	GO:0048645	51	0.61188	0.00575039	0.103753	GO:0048645	BP		351
ATP-dependent DNA helicase activity	GO:0004003	26	0.343808	0.00585615	0.105361	GO:0004003	MF		352
hormone receptor binding	GO:0051427	154	0.435676	0.00601259	0.107869	GO:0051427	MF		353
clathrin adaptor complex	GO:0030131	23	0.334551	0.00603552	0.107974	GO:0030131	CC		354
nucleoside bisphosphate biosynthetic process	GO:0033866	63	0.399938	0.00607326	0.108344	GO:0033866	BP	ribonucleoside bisphosphate biosynthetic process, purine nucleoside bisphosphate biosynthetic process	355
insulin-like growth factor binding	GO:0005520	25	0.658494	0.0061037	0.108449	GO:0005520	MF		356
signal transduction involved in regulation of gene expression	GO:0023019	15	0.704407	0.0061341	0.108449	GO:0023019	BP		357
regulation of morphogenesis of a branching structure	GO:0060688	50	0.612106	0.00614188	0.108449	GO:0060688	BP		358
protein trimerization	GO:0070206	46	0.61681	0.00616332	0.108449	GO:0070206	BP		359
GABA-ergic synapse	GO:0098982	71	0.405886	0.00616724	0.108449	GO:0098982	CC		360
heparin binding	GO:0008201	117	0.573424	0.00619102	0.108449	GO:0008201	MF		361
ear development	GO:0043583	183	0.558856	0.00620728	0.108449	GO:0043583	BP		362
mitotic sister chromatid separation	GO:0051306	42	0.3779	0.00621614	0.108449	GO:0051306	BP		363
RNA export from nucleus	GO:0006405	105	0.422628	0.0062546	0.10882	GO:0006405	BP		364
positive regulation of cytokine secretion	GO:0050715	99	0.579541	0.00633321	0.109886	GO:0050715	BP		365
spinal cord patterning	GO:0021511	20	0.676003	0.006446	0.111537	GO:0021511	BP		366
negative regulation of cell cycle phase transition	GO:1901988	194	0.443175	0.00654423	0.112928	GO:1901988	BP		367
digestive system development	GO:0055123	113	0.574074	0.00663646	0.113947	GO:0055123	BP		368
frizzled binding	GO:0005109	19	0.67992	0.00663926	0.113947	GO:0005109	MF		369
regulation of peptidyl-tyrosine phosphorylation	GO:0050730	196	0.556353	0.00672397	0.115089	GO:0050730	BP		370
regulation of telomere maintenance via telomerase	GO:0032210	42	0.379257	0.00681527	0.116337	GO:0032210	BP		371
cochlea morphogenesis	GO:0090103	19	0.679179	0.00686675	0.116901	GO:0090103	BP		372
DNA-templated transcription, elongation	GO:0006354	86	0.415597	0.00690354	0.117099	GO:0006354	BP		373
metanephric nephron epithelium development	GO:0072243	21	0.6703	0.00691535	0.117099	GO:0072243	BP		374
positive regulation of telomerase RNA localization to Cajal body	GO:1904874	11	0.265	0.00696457	0.117385	GO:1904874	BP		375
mesodermal cell fate specification	GO:0007501	12	0.724902	0.00699039	0.117385	GO:0007501	BP		376
protein kinase complex	GO:1902911	74	0.409248	0.00702259	0.117385	GO:1902911	CC		377
antioxidant activity	GO:0016209	58	0.602438	0.00702288	0.117385	GO:0016209	MF		378
mitochondrial fission	GO:0000266	29	0.355324	0.00702915	0.117385	GO:0000266	BP		379
odontogenesis	GO:0042476	107	0.575549	0.00704346	0.117385	GO:0042476	BP		380
stem cell proliferation	GO:0072089	102	0.577265	0.00711528	0.118095	GO:0072089	BP		381
neuron fate commitment	GO:0048663	49	0.611205	0.00712647	0.118095	GO:0048663	BP		382
chaperone complex	GO:0101031	17	0.311609	0.00717321	0.118095	GO:0101031	CC		383
inflammatory response to antigenic stimulus	GO:0002437	36	0.62953	0.00718773	0.118095	GO:0002437	BP		384
mRNA transport	GO:0051028	122	0.429404	0.00720654	0.118095	GO:0051028	BP		385
histone lysine methylation	GO:0034968	93	0.419253	0.0072143	0.118095	GO:0034968	BP		386
regulation of leukocyte mediated cytotoxicity	GO:0001910	46	0.61458	0.00721661	0.118095	GO:0001910	BP		387
retinal binding	GO:0016918	14	0.70728	0.00725468	0.118412	GO:0016918	MF		388
G protein-coupled peptide receptor activity	GO:0008528	76	0.589159	0.00727965	0.118514	GO:0008528	MF		389
nucleocytoplasmic carrier activity	GO:0140142	21	0.330836	0.00729925	0.118529	GO:0140142	MF		390
spinal cord dorsal/ventral patterning	GO:0021513	18	0.682593	0.00733213	0.118618	GO:0021513	BP		391
oxidative phosphorylation	GO:0006119	107	0.57516	0.00734222	0.118618	GO:0006119	BP		392
regulation of T cell receptor signaling pathway	GO:0050856	36	0.628975	0.00743986	0.11989	GO:0050856	BP		393
inner ear development	GO:0048839	162	0.56109	0.0074738	0.120131	GO:0048839	BP		394
protein activation cascade	GO:0072376	59	0.600653	0.00755301	0.121097	GO:0072376	BP		395
postsynaptic specialization membrane	GO:0099634	82	0.414772	0.00771852	0.123438	GO:0099634	CC		396
sodium ion homeostasis	GO:0055078	39	0.623317	0.00773905	0.123454	GO:0055078	BP		397
hormone biosynthetic process	GO:0042446	66	0.594785	0.00781522	0.124356	GO:0042446	BP		398
zinc ion homeostasis	GO:0055069	16	0.308081	0.00787529	0.124998	GO:0055069	BP		399
midbrain dopaminergic neuron differentiation	GO:1904948	14	0.705023	0.00791472	0.125049	GO:1904948	BP		400
blastocyst growth	GO:0001832	15	0.301992	0.00793705	0.125049	GO:0001832	BP		401
interferon-gamma-mediated signaling pathway	GO:0060333	84	0.583917	0.00793775	0.125049	GO:0060333	BP		402
interleukin-4 production	GO:0032633	25	0.653305	0.00799245	0.12519	GO:0032633	BP		403
RNA helicase activity	GO:0003724	31	0.36233	0.00800907	0.12519	GO:0003724	MF		404
keratinocyte proliferation	GO:0043616	36	0.627755	0.00802106	0.12519	GO:0043616	BP		405
regulation of appetite	GO:0032098	20	0.671274	0.00802576	0.12519	GO:0032098	BP		406
regulation of dendritic cell differentiation	GO:2001198	11	0.730658	0.00808088	0.125457	GO:2001198	BP		407
vesicle-mediated transport between endosomal compartments	GO:0098927	38	0.375782	0.00809244	0.125457	GO:0098927	BP		408
nucleus organization	GO:0006997	99	0.422855	0.00810234	0.125457	GO:0006997	BP		409
regulation of NIK/NF-kappaB signaling	GO:1901222	87	0.582209	0.0081361	0.125596	GO:1901222	BP		410
organellar ribosome	GO:0000313	77	0.587327	0.00815092	0.125596	GO:0000313	CC	mitochondrial ribosome	411
maintenance of gastrointestinal epithelium	GO:0030277	13	0.711738	0.00821738	0.126312	GO:0030277	BP		412
potassium channel activity	GO:0005267	88	0.418475	0.00830753	0.127389	GO:0005267	MF		413
cysteine-type endopeptidase inhibitor activity	GO:0004869	37	0.625391	0.00834209	0.127417	GO:0004869	MF		414
trans-Golgi network	GO:0005802	176	0.442178	0.00835343	0.127417	GO:0005802	CC		415
potassium ion transmembrane transporter activity	GO:0015079	98	0.422808	0.00838711	0.127417	GO:0015079	MF		416
lung development	GO:0030324	153	0.56189	0.00842215	0.127417	GO:0030324	BP		417
mitochondrial protein complex	GO:0098798	198	0.554497	0.00843642	0.127417	GO:0098798	CC		418
telomere maintenance	GO:0000723	119	0.429967	0.00846228	0.127417	GO:0000723	BP		419
modification-dependent protein binding	GO:0140030	116	0.429077	0.00846314	0.127417	GO:0140030	MF		420
regulation of tube size	GO:0035150	114	0.57151	0.00848646	0.127417	GO:0035150	BP		421
early endosome to late endosome transport	GO:0045022	35	0.371429	0.00851563	0.127417	GO:0045022	BP		422
DNA duplex unwinding	GO:0032508	64	0.404846	0.00854483	0.127417	GO:0032508	BP		423
digestive tract development	GO:0048565	106	0.574064	0.00854925	0.127417	GO:0048565	BP		424
negative regulation of peptidase activity	GO:0010466	155	0.561371	0.00855466	0.127417	GO:0010466	BP		425
site of DNA damage	GO:0090734	52	0.39454	0.0085763	0.127417	GO:0090734	CC		426
B cell receptor signaling pathway	GO:0050853	39	0.621666	0.00859971	0.127417	GO:0050853	BP		427
complement activation, classical pathway	GO:0006958	22	0.661847	0.00861115	0.127417	GO:0006958	BP		428
protein acetylation	GO:0006473	158	0.43931	0.00866838	0.127679	GO:0006473	BP		429
nuclear pore	GO:0005643	54	0.396647	0.00866922	0.127679	GO:0005643	CC		430
integral component of postsynaptic specialization membrane	GO:0099060	68	0.407917	0.00872236	0.128164	GO:0099060	CC		431
ATP synthesis coupled electron transport	GO:0042773	71	0.590088	0.00875179	0.128299	GO:0042773	BP		432
peptide-lysine-N-acetyltransferase activity	GO:0061733	39	0.378672	0.00878586	0.128387	GO:0061733	MF		433
protein K48-linked deubiquitination	GO:0071108	26	0.351513	0.00879832	0.128387	GO:0071108	BP		434
interleukin-10 production	GO:0032613	39	0.621137	0.00889246	0.129426	GO:0032613	BP		435
superoxide metabolic process	GO:0006801	53	0.603947	0.00891043	0.129426	GO:0006801	BP		436
catalytic activity, acting on DNA	GO:0140097	124	0.431903	0.00897639	0.130086	GO:0140097	MF		437
growth factor binding	GO:0019838	108	0.572807	0.00908086	0.130718	GO:0019838	MF		438
clathrin coat of coated pit	GO:0030132	16	0.31162	0.00909772	0.130718	GO:0030132	CC		439
negative regulation of glucose transmembrane transport	GO:0010829	14	0.701364	0.00909968	0.130718	GO:0010829	BP		440
DNA-dependent DNA replication	GO:0006261	116	0.429746	0.00910258	0.130718	GO:0006261	BP		441
columnar/cuboidal epithelial cell differentiation	GO:0002065	82	0.583396	0.00913759	0.130924	GO:0002065	BP		442
nuclear hormone receptor binding	GO:0035257	137	0.435355	0.00916468	0.130996	GO:0035257	MF		443
positive regulation of steroid metabolic process	GO:0045940	21	0.664262	0.00918397	0.130996	GO:0045940	BP		444
growth factor activity	GO:0008083	110	0.571925	0.00929757	0.132113	GO:0008083	MF		445
cell proliferation in forebrain	GO:0021846	26	0.647403	0.00930403	0.132113	GO:0021846	BP		446
fatty acid homeostasis	GO:0055089	12	0.283684	0.00947768	0.134118	GO:0055089	BP		447
negative regulation of DNA metabolic process	GO:0051053	108	0.42763	0.00950526	0.134118	GO:0051053	BP		448
SMAD binding	GO:0046332	64	0.406183	0.00951965	0.134118	GO:0046332	MF		449
dentate gyrus development	GO:0021542	15	0.693346	0.00953588	0.134118	GO:0021542	BP		450
peptidase regulator activity	GO:0061134	142	0.563165	0.00955112	0.134118	GO:0061134	MF		451
regulation of nuclear division	GO:0051783	142	0.436867	0.00958808	0.134339	GO:0051783	BP		452
telomere organization	GO:0032200	124	0.432538	0.0096372	0.134729	GO:0032200	BP		453
presynaptic cytosol	GO:0099523	13	0.292747	0.00968094	0.135043	GO:0099523	CC		454
mRNA methylation	GO:0080009	10	0.26389	0.00973186	0.135455	GO:0080009	BP		455
intrinsic component of postsynaptic specialization membrane	GO:0098948	70	0.410563	0.00975615	0.135495	GO:0098948	CC		456
regulation of glutamate receptor signaling pathway	GO:1900449	53	0.397349	0.00979901	0.135792	GO:1900449	BP		457
positive regulation of kidney development	GO:0090184	36	0.624421	0.0098234	0.135833	GO:0090184	BP		458
regulation of osteoblast differentiation	GO:0045667	107	0.572352	0.0098579	0.13595	GO:0045667	BP		459
placenta development	GO:0001890	126	0.566713	0.00987475	0.13595	GO:0001890	BP		460
extrinsic apoptotic signaling pathway	GO:0097191	184	0.555306	0.00992341	0.136323	GO:0097191	BP		461
ribonucleoprotein complex localization	GO:0071166	99	0.424897	0.00994715	0.136353	GO:0071166	BP	ribonucleoprotein complex export from nucleus	462
negative regulation of extrinsic apoptotic signaling pathway	GO:2001237	83	0.58194	0.00997142	0.136391	GO:2001237	BP		463
positive regulation of cation channel activity	GO:2001259	63	0.406077	0.0100106	0.136586	GO:2001259	BP		464
cellular zinc ion homeostasis	GO:0006882	14	0.301296	0.010058	0.136586	GO:0006882	BP		465
regulation of mitophagy	GO:1901524	17	0.31969	0.0100716	0.136586	GO:1901524	BP		466
mitotic spindle pole	GO:0097431	24	0.348309	0.0101247	0.136586	GO:0097431	CC		467
endopeptidase inhibitor activity	GO:0004866	104	0.573096	0.010146	0.136586	GO:0004866	MF		468
endopeptidase regulator activity	GO:0061135	108	0.571726	0.0101626	0.136586	GO:0061135	MF		469
tube formation	GO:0035148	128	0.565929	0.0101756	0.136586	GO:0035148	BP		470
regulation of cell killing	GO:0031341	55	0.600191	0.0102331	0.136586	GO:0031341	BP		471
calcium ion transmembrane transporter activity	GO:0015085	95	0.423644	0.01024	0.136586	GO:0015085	MF		472
hippocampal mossy fiber to CA3 synapse	GO:0098686	31	0.366723	0.0102563	0.136586	GO:0098686	CC		473
DNA geometric change	GO:0032392	73	0.412997	0.0102581	0.136586	GO:0032392	BP		474
complement activation	GO:0006956	44	0.611916	0.0102659	0.136586	GO:0006956	BP		475
positive regulation of transcription of Notch receptor target	GO:0007221	18	0.674786	0.010266	0.136586	GO:0007221	BP		476
chromosome separation	GO:0051304	57	0.401725	0.0103499	0.137413	GO:0051304	BP		477
histone phosphorylation	GO:0016572	35	0.374819	0.0104214	0.138072	GO:0016572	BP		478
negative regulation of nuclear division	GO:0051784	37	0.378276	0.0104443	0.138087	GO:0051784	BP		479
aminopeptidase activity	GO:0004177	33	0.371181	0.010474	0.138191	GO:0004177	MF		480
brown fat cell differentiation	GO:0050873	35	0.625055	0.0104986	0.138228	GO:0050873	BP		481
regulation of water loss via skin	GO:0033561	19	0.669463	0.0105685	0.13886	GO:0033561	BP		482
negative regulation of mitotic metaphase/anaphase transition	GO:0045841	26	0.355205	0.0106292	0.139368	GO:0045841	BP	negative regulation of metaphase/anaphase transition of cell cycle, negative regulation of chromosome separation, negative regulation of mitotic sister chromatid separation	483
lung cell differentiation	GO:0060479	18	0.673906	0.0106552	0.13942	GO:0060479	BP		484
axoneme assembly	GO:0035082	39	0.61797	0.0108419	0.141523	GO:0035082	BP		485
leukocyte mediated cytotoxicity	GO:0001909	68	0.589423	0.0108659	0.141523	GO:0001909	BP		486
gamma-tubulin complex	GO:0000930	17	0.321623	0.0109039	0.141523	GO:0000930	CC		487
hormone activity	GO:0005179	67	0.590039	0.0109053	0.141523	GO:0005179	MF		488
regulation of receptor clustering	GO:1903909	12	0.712174	0.0109388	0.14154	GO:1903909	BP		489
regulation of interleukin-10 production	GO:0032653	37	0.620939	0.0109513	0.14154	GO:0032653	BP		490
endosome to lysosome transport	GO:0008333	39	0.382273	0.0110058	0.141954	GO:0008333	BP		491
negative regulation of intracellular estrogen receptor signaling pathway	GO:0033147	10	0.268144	0.0111285	0.143245	GO:0033147	BP		492
negative regulation of peptidyl-threonine phosphorylation	GO:0010801	17	0.677683	0.0112172	0.144094	GO:0010801	BP		493
Notch signaling pathway	GO:0007219	157	0.558786	0.0112577	0.144163	GO:0007219	BP		494
positive regulation of DNA biosynthetic process	GO:2000573	56	0.402012	0.0112764	0.144163	GO:2000573	BP		495
arginine N-methyltransferase activity	GO:0016273	10	0.268607	0.0112909	0.144163	GO:0016273	MF	protein-arginine N-methyltransferase activity	496
MHC protein complex	GO:0042611	23	0.652563	0.0113424	0.144488	GO:0042611	CC		497
mitochondrial translational termination	GO:0070126	78	0.583017	0.0113619	0.144488	GO:0070126	BP		498
negative regulation of chromosome organization	GO:2001251	101	0.426996	0.0113864	0.144509	GO:2001251	BP		499
negative regulation of RNA catabolic process	GO:1902369	42	0.387233	0.0115036	0.145705	GO:1902369	BP		500
ventral spinal cord development	GO:0021517	36	0.621703	0.0115506	0.145855	GO:0021517	BP		501
negative regulation of response to extracellular stimulus	GO:0032105	13	0.702269	0.0115761	0.145855	GO:0032105	BP	negative regulation of response to nutrient levels	502
regulation of nucleotide biosynthetic process	GO:0030808	95	0.424925	0.0115845	0.145855	GO:0030808	BP	regulation of purine nucleotide biosynthetic process	503
keratinization	GO:0031424	66	0.589902	0.0116385	0.145917	GO:0031424	BP		504
axonal fasciculation	GO:0007413	22	0.344596	0.0116511	0.145917	GO:0007413	BP	neuron projection fasciculation	505
vesicle docking	GO:0048278	37	0.380103	0.0116586	0.145917	GO:0048278	BP		506
negative regulation of antigen receptor-mediated signaling pathway	GO:0050858	24	0.648609	0.0117589	0.146882	GO:0050858	BP		507
oligodendrocyte differentiation	GO:0048709	88	0.577764	0.011818	0.14733	GO:0048709	BP		508
epithelial cell differentiation involved in kidney development	GO:0035850	41	0.613565	0.0119198	0.147576	GO:0035850	BP		509
regulation of blood vessel size	GO:0050880	113	0.568606	0.0119304	0.147576	GO:0050880	BP		510
inner mitochondrial membrane protein complex	GO:0098800	92	0.575953	0.0119455	0.147576	GO:0098800	CC		511
regulation of myotube differentiation	GO:0010830	43	0.610855	0.0119559	0.147576	GO:0010830	BP		512
mitochondrial translational elongation	GO:0070125	76	0.583481	0.0119751	0.147576	GO:0070125	BP		513
arginine metabolic process	GO:0006525	11	0.718826	0.0119776	0.147576	GO:0006525	BP		514
peptidyl-lysine methylation	GO:0018022	97	0.426138	0.0120888	0.148353	GO:0018022	BP		515
mitochondrial ATP synthesis coupled electron transport	GO:0042775	70	0.586844	0.0120927	0.148353	GO:0042775	BP		516
positive regulation of type 2 immune response	GO:0002830	13	0.700953	0.0121284	0.148353	GO:0002830	BP		517
collecting duct development	GO:0072044	11	0.718382	0.0121519	0.148353	GO:0072044	BP		518
peptide receptor activity	GO:0001653	77	0.582743	0.0121796	0.148353	GO:0001653	MF		519
cell proliferation involved in heart morphogenesis	GO:0061323	14	0.693485	0.0122024	0.148353	GO:0061323	BP		520
ARF guanyl-nucleotide exchange factor activity	GO:0005086	16	0.319042	0.0122244	0.148353	GO:0005086	MF		521
histone H3-K36 methylation	GO:0010452	12	0.291091	0.012228	0.148353	GO:0010452	BP		522
ammonium transmembrane transporter activity	GO:0008519	18	0.670258	0.0124109	0.149772	GO:0008519	MF		523
regulation of potassium ion transmembrane transporter activity	GO:1901016	51	0.398717	0.0124156	0.149772	GO:1901016	BP		524
rRNA transcription	GO:0009303	28	0.363473	0.0124368	0.149772	GO:0009303	BP		525
negative regulation of T cell receptor signaling pathway	GO:0050860	19	0.66567	0.0124396	0.149772	GO:0050860	BP		526
positive regulation of ion transmembrane transporter activity	GO:0032414	92	0.424603	0.0125832	0.151095	GO:0032414	BP		527
glial cell fate commitment	GO:0021781	13	0.699878	0.0125972	0.151095	GO:0021781	BP		528
replication fork	GO:0005657	48	0.396085	0.0128179	0.153163	GO:0005657	CC		529
regulation of interferon-gamma production	GO:0032649	67	0.588026	0.012818	0.153163	GO:0032649	BP		530
nuclear inclusion body	GO:0042405	10	0.272945	0.0129163	0.154047	GO:0042405	CC		531
histone H4 acetylation	GO:0043967	47	0.395169	0.0129721	0.154422	GO:0043967	BP		532
metanephric nephron tubule development	GO:0072234	18	0.66913	0.0130037	0.154508	GO:0072234	BP		533
astrocyte differentiation	GO:0048708	67	0.587653	0.0132029	0.156437	GO:0048708	BP		534
nucleolar large rRNA transcription by RNA polymerase I	GO:0042790	11	0.284245	0.0132292	0.156437	GO:0042790	BP	regulation of transcription of nucleolar large rRNA by RNA polymerase I	535
dynein complex binding	GO:0070840	20	0.339951	0.0132402	0.156437	GO:0070840	MF		536
vascular process in circulatory system	GO:0003018	133	0.562259	0.0133916	0.15747	GO:0003018	BP		537
microtubule anchoring	GO:0034453	18	0.331605	0.0134032	0.15747	GO:0034453	BP		538
skeletal muscle acetylcholine-gated channel clustering	GO:0071340	11	0.715341	0.0134062	0.15747	GO:0071340	BP		539
tertiary alcohol metabolic process	GO:1902644	12	0.706136	0.0134271	0.15747	GO:1902644	BP		540
maturation of SSU-rRNA	GO:0030490	12	0.294019	0.0134968	0.157995	GO:0030490	BP		541
negative regulation of oligodendrocyte differentiation	GO:0048715	13	0.697492	0.0136942	0.159028	GO:0048715	BP		542
mitophagy	GO:0000423	19	0.336615	0.0137032	0.159028	GO:0000423	BP		543
rough endoplasmic reticulum membrane	GO:0030867	22	0.651855	0.013704	0.159028	GO:0030867	CC		544
phosphatidylinositol-3-phosphatase activity	GO:0004438	12	0.294489	0.0137112	0.159028	GO:0004438	MF	phosphatidylinositol monophosphate phosphatase activity	545
phosphatase inhibitor activity	GO:0019212	30	0.630051	0.0137281	0.159028	GO:0019212	MF		546
regulation of leukocyte migration	GO:0002685	148	0.558836	0.013744	0.159028	GO:0002685	BP		547
regulation of cytokine production involved in immune response	GO:0002718	63	0.589798	0.0138023	0.159028	GO:0002718	BP		548
regulation of transcription regulatory region DNA binding	GO:2000677	41	0.611208	0.0138037	0.159028	GO:2000677	BP		549
regulation of response to extracellular stimulus	GO:0032104	21	0.655221	0.0138266	0.159028	GO:0032104	BP	regulation of response to nutrient levels	550
translational elongation	GO:0006414	109	0.568378	0.0138361	0.159028	GO:0006414	BP		551
regulation of metanephros development	GO:0072215	21	0.655108	0.0138955	0.159311	GO:0072215	BP		552
S-adenosylmethionine-dependent methyltransferase activity	GO:0008757	104	0.430068	0.0139111	0.159311	GO:0008757	MF		553
cardiac septum morphogenesis	GO:0060411	67	0.586942	0.0139658	0.159649	GO:0060411	BP		554
ncRNA export from nucleus	GO:0097064	33	0.376388	0.0140374	0.160178	GO:0097064	BP		555
protein localization to microtubule cytoskeleton	GO:0072698	41	0.389259	0.0142073	0.161823	GO:0072698	BP		556
regulation of neurotransmitter receptor activity	GO:0099601	62	0.4099	0.0142435	0.161823	GO:0099601	BP		557
acute inflammatory response	GO:0002526	111	0.567457	0.014273	0.161823	GO:0002526	BP		558
regulation of striated muscle cell apoptotic process	GO:0010662	30	0.629269	0.0143061	0.161823	GO:0010662	BP		559
presynaptic modulation of chemical synaptic transmission	GO:0099171	14	0.310902	0.0143093	0.161823	GO:0099171	BP		560
defense response to Gram-positive bacterium	GO:0050830	46	0.604407	0.0143599	0.162106	GO:0050830	BP		561
regulation of cysteine-type endopeptidase activity	GO:2000116	192	0.551403	0.0143965	0.16223	GO:2000116	BP		562
positive regulation of potassium ion transport	GO:0043268	39	0.386986	0.0146579	0.164652	GO:0043268	BP		563
thiol-dependent ubiquitin-specific protease activity	GO:0004843	66	0.413031	0.0146634	0.164652	GO:0004843	MF		564
mRNA modification	GO:0016556	12	0.296623	0.0147221	0.165016	GO:0016556	BP		565
respiratory electron transport chain	GO:0022904	87	0.575751	0.014748	0.165016	GO:0022904	BP		566
ventral spinal cord interneuron differentiation	GO:0021514	15	0.681722	0.014835	0.165265	GO:0021514	BP		567
negative regulation of microtubule polymerization or depolymerization	GO:0031111	28	0.366929	0.0148411	0.165265	GO:0031111	BP		568
tRNA export from nucleus	GO:0006409	30	0.371453	0.0148594	0.165265	GO:0006409	BP	tRNA transport, tRNA-containing ribonucleoprotein complex export from nucleus	569
negative regulation of immune response	GO:0050777	111	0.567047	0.0148746	0.165265	GO:0050777	BP		570
cellular component assembly involved in morphogenesis	GO:0010927	79	0.42066	0.0149086	0.165326	GO:0010927	BP		571
nucleosome	GO:0000786	49	0.600584	0.0149378	0.165326	GO:0000786	CC		572
striated muscle cell apoptotic process	GO:0010658	32	0.624322	0.0149827	0.165326	GO:0010658	BP		573
eye morphogenesis	GO:0048592	127	0.562656	0.0149846	0.165326	GO:0048592	BP		574
transferase activity, transferring alkyl or aryl (other than methyl) groups	GO:0016765	43	0.392742	0.0150202	0.165431	GO:0016765	MF		575
melanosome localization	GO:0032400	23	0.353912	0.015329	0.168539	GO:0032400	BP		576
regulation of leukocyte mediated immunity	GO:0002703	145	0.558446	0.0153951	0.168684	GO:0002703	BP		577
acetylgalactosaminyltransferase activity	GO:0008376	31	0.374206	0.0153954	0.168684	GO:0008376	MF		578
regulation of lipoprotein particle clearance	GO:0010984	13	0.694058	0.0154222	0.168685	GO:0010984	BP		579
positive regulation of protein ubiquitination	GO:0031398	94	0.427606	0.0154499	0.168697	GO:0031398	BP		580
regulation of extrinsic apoptotic signaling pathway	GO:2001236	131	0.56138	0.0155189	0.168932	GO:2001236	BP		581
DNA packaging complex	GO:0044815	55	0.594418	0.0155247	0.168932	GO:0044815	CC		582
positive regulation of transporter activity	GO:0032411	98	0.429222	0.0156472	0.169972	GO:0032411	BP		583
NADH dehydrogenase activity	GO:0003954	36	0.616408	0.0157047	0.170032	GO:0003954	MF	NADH dehydrogenase (ubiquinone) activity, NADH dehydrogenase (quinone) activity	584
vesicle coat	GO:0030120	45	0.395844	0.0157064	0.170032	GO:0030120	CC		585
regulation of histone methylation	GO:0031060	51	0.402217	0.0157913	0.17066	GO:0031060	BP		586
keratinocyte development	GO:0003334	10	0.720291	0.0158649	0.171163	GO:0003334	BP		587
phagocytic vesicle membrane	GO:0030670	69	0.584024	0.0159249	0.171517	GO:0030670	CC		588
icosanoid metabolic process	GO:0006690	76	0.580022	0.0160075	0.172114	GO:0006690	BP		589
syntaxin-1 binding	GO:0017075	19	0.340537	0.016138	0.173224	GO:0017075	MF		590
proteasome accessory complex	GO:0022624	22	0.351832	0.0161688	0.17326	GO:0022624	CC		591
regulation of potassium ion transport	GO:0043266	85	0.42448	0.016254	0.173809	GO:0043266	BP		592
plasma lipoprotein particle	GO:0034358	25	0.638873	0.0162748	0.173809	GO:0034358	CC	lipoprotein particle	593
regulation of postsynaptic membrane organization	GO:1901626	14	0.685324	0.0163717	0.174549	GO:1901626	BP		594
protein acylation	GO:0043543	190	0.44946	0.0166769	0.177347	GO:0043543	BP		595
regulation of systemic arterial blood pressure by renin-angiotensin	GO:0003081	19	0.658647	0.0166902	0.177347	GO:0003081	BP		596
centrosome localization	GO:0051642	22	0.352633	0.0167531	0.177718	GO:0051642	BP		597
negative regulation of myeloid cell apoptotic process	GO:0033033	10	0.718346	0.0168161	0.178088	GO:0033033	BP		598
acyl-CoA metabolic process	GO:0006637	82	0.423571	0.0168902	0.178573	GO:0006637	BP	thioester metabolic process	599
regulation of DNA biosynthetic process	GO:2000278	89	0.426639	0.0169252	0.17859	GO:2000278	BP		600
G2 DNA damage checkpoint	GO:0031572	24	0.359146	0.0169481	0.17859	GO:0031572	BP		601
protein phosphatase inhibitor activity	GO:0004864	25	0.637861	0.0170706	0.179582	GO:0004864	MF		602
mRNA export from nucleus	GO:0006406	91	0.427564	0.0171079	0.179676	GO:0006406	BP	mRNA-containing ribonucleoprotein complex export from nucleus	603
N-methyltransferase activity	GO:0008170	66	0.415098	0.0171919	0.180124	GO:0008170	MF		604
transferase activity, transferring one-carbon groups	GO:0016741	151	0.443676	0.0172101	0.180124	GO:0016741	MF		605
regulation of protein localization to chromosome, telomeric region	GO:1904814	12	0.301418	0.0172359	0.180124	GO:1904814	BP		606
central nervous system neuron differentiation	GO:0021953	156	0.555373	0.0173161	0.180664	GO:0021953	BP		607
T cell activation via T cell receptor contact with antigen bound to MHC molecule on antigen presenting cell	GO:0002291	10	0.717158	0.017421	0.181459	GO:0002291	BP		608
developmental induction	GO:0031128	28	0.629748	0.0175303	0.182297	GO:0031128	BP		609
postsynaptic membrane organization	GO:0001941	36	0.614427	0.0175686	0.182397	GO:0001941	BP		610
negative regulation of endopeptidase activity	GO:0010951	147	0.556802	0.0177517	0.18378	GO:0010951	BP		611
adenohypophysis development	GO:0021984	10	0.716501	0.0177638	0.18378	GO:0021984	BP		612
transition metal ion transmembrane transporter activity	GO:0046915	22	0.354017	0.0178063	0.18378	GO:0046915	MF		613
integral component of synaptic vesicle membrane	GO:0030285	28	0.370598	0.0178338	0.18378	GO:0030285	CC		614
regulation of nucleotide catabolic process	GO:0030811	67	0.416219	0.017847	0.18378	GO:0030811	BP		615
biomineral tissue development	GO:0031214	132	0.55983	0.0178933	0.183958	GO:0031214	BP		616
regulation of postsynaptic membrane potential	GO:0060078	114	0.435691	0.0179321	0.184059	GO:0060078	BP		617
positive regulation of chromatin organization	GO:1905269	86	0.426117	0.0180422	0.184786	GO:1905269	BP		618
positive regulation of protein modification by small protein conjugation or removal	GO:1903322	111	0.434909	0.0180613	0.184786	GO:1903322	BP		619
alpha-beta T cell lineage commitment	GO:0002363	10	0.715743	0.0181666	0.185177	GO:0002363	BP		620
neural tube development	GO:0021915	137	0.558598	0.018172	0.185177	GO:0021915	BP		621
negative regulation of G2/M transition of mitotic cell cycle	GO:0010972	73	0.419953	0.0181872	0.185177	GO:0010972	BP		622
regulation of ATP biosynthetic process	GO:2001169	79	0.423092	0.0182772	0.185794	GO:2001169	BP		623
regulation of synaptic vesicle transport	GO:1902803	74	0.420602	0.0183489	0.186224	GO:1902803	BP		624
ligand-gated cation channel activity	GO:0099094	75	0.421246	0.0185212	0.187604	GO:0099094	MF		625
positive regulation of substrate adhesion-dependent cell spreading	GO:1900026	30	0.62426	0.0185442	0.187604	GO:1900026	BP		626
regulation of carbohydrate catabolic process	GO:0043470	74	0.420771	0.0185975	0.187727	GO:0043470	BP		627
renal system process	GO:0003014	103	0.567228	0.0186156	0.187727	GO:0003014	BP		628
ligand-gated ion channel activity	GO:0015276	93	0.429366	0.0187596	0.188878	GO:0015276	MF	ligand-gated channel activity	629
metanephric glomerulus development	GO:0072224	16	0.669671	0.0188084	0.188929	GO:0072224	BP		630
mitotic cell cycle checkpoint	GO:0007093	123	0.438536	0.0188242	0.188929	GO:0007093	BP		631
osteoblast differentiation	GO:0001649	190	0.549571	0.0188799	0.189187	GO:0001649	BP		632
corticosteroid receptor signaling pathway	GO:0031958	16	0.330677	0.0190529	0.19062	GO:0031958	BP		633
positive regulation of voltage-gated potassium channel activity	GO:1903818	14	0.319286	0.0192423	0.191234	GO:1903818	BP		634
cellular response to amino acid stimulus	GO:0071230	54	0.592167	0.0192463	0.191234	GO:0071230	BP		635
selective autophagy	GO:0061912	42	0.395554	0.0192558	0.191234	GO:0061912	BP		636
mesenchymal cell differentiation	GO:0048762	172	0.551894	0.0192653	0.191234	GO:0048762	BP		637
protein kinase A regulatory subunit binding	GO:0034237	17	0.336015	0.0192653	0.191234	GO:0034237	MF		638
negative regulation of mitotic cell cycle phase transition	GO:1901991	184	0.449822	0.0193158	0.191435	GO:1901991	BP		639
spinal cord motor neuron differentiation	GO:0021522	25	0.635	0.0195075	0.193033	GO:0021522	BP		640
dendritic spine development	GO:0060996	87	0.427467	0.019549	0.193142	GO:0060996	BP		641
cellular response to biotic stimulus	GO:0071216	168	0.552353	0.0196034	0.193378	GO:0071216	BP		642
C21-steroid hormone biosynthetic process	GO:0006700	22	0.643715	0.019659	0.193593	GO:0006700	BP		643
SCF-dependent proteasomal ubiquitin-dependent protein catabolic process	GO:0031146	66	0.416931	0.0197451	0.193593	GO:0031146	BP		644
blood microparticle	GO:0072562	84	0.573689	0.0197455	0.193593	GO:0072562	CC		645
cellular response to toxic substance	GO:0097237	196	0.548462	0.0197677	0.193593	GO:0097237	BP		646
thrombin-activated receptor signaling pathway	GO:0070493	11	0.702935	0.0197888	0.193593	GO:0070493	BP		647
interleukin-1 secretion	GO:0050701	42	0.603974	0.0198087	0.193593	GO:0050701	BP		648
peptidyl-lysine acetylation	GO:0018394	133	0.441378	0.0198757	0.193949	GO:0018394	BP		649
fibroblast growth factor binding	GO:0017134	20	0.650295	0.0200041	0.194902	GO:0017134	MF		650
mitochondrial electron transport, ubiquinol to cytochrome c	GO:0006122	11	0.702277	0.0201918	0.196428	GO:0006122	BP		651
organ growth	GO:0035265	132	0.558644	0.0202925	0.197105	GO:0035265	BP		652
Cul4-RING E3 ubiquitin ligase complex	GO:0080008	28	0.37334	0.0204029	0.197734	GO:0080008	CC		653
neuroepithelial cell differentiation	GO:0060563	39	0.607318	0.0204657	0.197734	GO:0060563	BP		654
defense response to bacterium	GO:0042742	124	0.560397	0.0204761	0.197734	GO:0042742	BP		655
negative regulation of cartilage development	GO:0061037	20	0.649722	0.0204821	0.197734	GO:0061037	BP		656
lung epithelial cell differentiation	GO:0060487	17	0.662279	0.0205573	0.197989	GO:0060487	BP		657
neuron projection organization	GO:0106027	80	0.425011	0.0205849	0.197989	GO:0106027	BP		658
glycoprotein catabolic process	GO:0006516	15	0.327317	0.0206024	0.197989	GO:0006516	BP		659
dendrite extension	GO:0097484	33	0.383697	0.0208293	0.199815	GO:0097484	BP		660
adrenal gland development	GO:0030325	22	0.642327	0.0208731	0.199815	GO:0030325	BP		661
1-phosphatidylinositol binding	GO:0005545	13	0.314938	0.020887	0.199815	GO:0005545	MF		662
retinoid metabolic process	GO:0001523	70	0.579901	0.0209551	0.200089	GO:0001523	BP		663
N-acyltransferase activity	GO:0016410	65	0.417116	0.0209789	0.200089	GO:0016410	MF		664
histone acetyltransferase activity	GO:0004402	37	0.390348	0.0210669	0.200607	GO:0004402	MF		665
protein localization to Golgi apparatus	GO:0034067	17	0.338405	0.0210965	0.200607	GO:0034067	BP		666
nucleotide catabolic process	GO:0009166	150	0.445331	0.0211876	0.201171	GO:0009166	BP		667
ligand-gated calcium channel activity	GO:0099604	21	0.35482	0.0213076	0.20188	GO:0099604	MF		668
calcium-dependent phospholipid binding	GO:0005544	22	0.358206	0.0213563	0.20188	GO:0005544	MF		669
negative regulation of myotube differentiation	GO:0010832	13	0.684381	0.0213619	0.20188	GO:0010832	BP		670
regulation of nucleotide metabolic process	GO:0006140	115	0.437753	0.0213898	0.20188	GO:0006140	BP		671
protein processing	GO:0016485	179	0.54997	0.0215431	0.203025	GO:0016485	BP		672
odontogenesis of dentin-containing tooth	GO:0042475	71	0.578915	0.0216506	0.203734	GO:0042475	BP		673
synaptic vesicle priming	GO:0016082	12	0.308586	0.0216949	0.203784	GO:0016082	BP		674
regulation of superoxide metabolic process	GO:0090322	28	0.625359	0.0217316	0.203784	GO:0090322	BP		675
positive regulation of potassium ion transmembrane transporter activity	GO:1901018	23	0.361736	0.0217524	0.203784	GO:1901018	BP		676
protein K48-linked ubiquitination	GO:0070936	51	0.407157	0.0219201	0.205052	GO:0070936	BP		677
regulation of renal system process	GO:0098801	33	0.615242	0.0220228	0.205709	GO:0098801	BP		678
magnesium ion binding	GO:0000287	183	0.450809	0.0221825	0.206895	GO:0000287	MF		679
negative regulation of calcium ion transport into cytosol	GO:0010523	16	0.665146	0.0222157	0.2069	GO:0010523	BP		680
cellular response to molecule of bacterial origin	GO:0071219	145	0.555066	0.0224416	0.208697	GO:0071219	BP		681
killing of cells of other organism	GO:0031640	27	0.626862	0.0225609	0.209314	GO:0031640	BP	disruption of cells of other organism	682
inner ear morphogenesis	GO:0042472	81	0.57339	0.0225981	0.209314	GO:0042472	BP		683
voltage-gated calcium channel activity	GO:0005245	36	0.390165	0.0226489	0.209314	GO:0005245	MF		684
oxidoreductase activity, acting on single donors with incorporation of molecular oxygen	GO:0016701	20	0.647243	0.022665	0.209314	GO:0016701	MF	oxidoreductase activity, acting on single donors with incorporation of molecular oxygen, incorporation of two atoms of oxygen	685
negative regulation of transcription regulatory region DNA binding	GO:2000678	16	0.66454	0.0227104	0.209314	GO:2000678	BP		686
regulation of apoptotic process involved in morphogenesis	GO:1902337	10	0.708053	0.0227266	0.209314	GO:1902337	BP	regulation of apoptotic process involved in development	687
integral component of lumenal side of endoplasmic reticulum membrane	GO:0071556	25	0.631654	0.0227393	0.209314	GO:0071556	CC	lumenal side of endoplasmic reticulum membrane	688
midbody	GO:0030496	151	0.446171	0.0228055	0.209619	GO:0030496	CC		689
regulation of cilium assembly	GO:1902017	45	0.401966	0.0229853	0.210486	GO:1902017	BP		690
potassium channel complex	GO:0034705	77	0.424975	0.0230234	0.210486	GO:0034705	CC		691
epithelial tube branching involved in lung morphogenesis	GO:0060441	26	0.62875	0.0231127	0.210486	GO:0060441	BP		692
rough endoplasmic reticulum	GO:0005791	65	0.581538	0.0231547	0.210486	GO:0005791	CC		693
response to interferon-gamma	GO:0034341	154	0.553162	0.0231852	0.210486	GO:0034341	BP		694
natural killer cell activation	GO:0030101	44	0.598994	0.0231853	0.210486	GO:0030101	BP		695
site of double-strand break	GO:0035861	41	0.397476	0.0232046	0.210486	GO:0035861	CC		696
regulation of nucleobase-containing compound transport	GO:0032239	13	0.318172	0.0232288	0.210486	GO:0032239	BP		697
cyclin binding	GO:0030332	25	0.368842	0.0232558	0.210486	GO:0030332	MF		698
chemokine activity	GO:0008009	18	0.654506	0.0232738	0.210486	GO:0008009	MF		699
metalloendopeptidase activity	GO:0004222	69	0.420944	0.0233222	0.210486	GO:0004222	MF		700
amelogenesis	GO:0097186	19	0.650337	0.0233235	0.210486	GO:0097186	BP		701
cyclic nucleotide catabolic process	GO:0009214	14	0.324919	0.0233394	0.210486	GO:0009214	BP		702
endocardial cushion morphogenesis	GO:0003203	33	0.614106	0.0233652	0.210486	GO:0003203	BP		703
microtubule nucleation	GO:0007020	17	0.34133	0.023543	0.21152	GO:0007020	BP		704
protein-lipid complex	GO:0032994	27	0.625902	0.0236021	0.21152	GO:0032994	CC		705
cellular response to xenobiotic stimulus	GO:0071466	127	0.558291	0.0236168	0.21152	GO:0071466	BP		706
negative regulation of tumor necrosis factor production	GO:0032720	46	0.596506	0.0236446	0.21152	GO:0032720	BP		707
regulation of cysteine-type endopeptidase activity involved in apoptotic process	GO:0043281	171	0.550295	0.0237117	0.21152	GO:0043281	BP		708
MHC class II protein complex	GO:0042613	14	0.674611	0.0237127	0.21152	GO:0042613	CC		709
microtubule plus-end binding	GO:0051010	11	0.303038	0.0237138	0.21152	GO:0051010	MF		710
microtubule cytoskeleton organization involved in mitosis	GO:1902850	101	0.434776	0.0237651	0.211589	GO:1902850	BP		711
centriole	GO:0005814	103	0.435418	0.0237883	0.211589	GO:0005814	CC		712
peptidase complex	GO:1905368	65	0.418865	0.0238418	0.211768	GO:1905368	CC		713
regulation of glycolytic process	GO:0006110	66	0.419554	0.0239749	0.212248	GO:0006110	BP		714
DNA repair complex	GO:1990391	23	0.363987	0.0239891	0.212248	GO:1990391	CC		715
coreceptor activity	GO:0015026	32	0.615348	0.0239965	0.212248	GO:0015026	MF		716
endopeptidase complex	GO:1905369	56	0.412851	0.0242139	0.21365	GO:1905369	CC		717
positive regulation of transcription from RNA polymerase II promoter in response to endoplasmic reticulum stress	GO:1990440	11	0.303819	0.024274	0.21365	GO:1990440	BP		718
dopamine receptor binding	GO:0050780	11	0.696104	0.0243295	0.21365	GO:0050780	MF		719
nucleotidyltransferase activity	GO:0016779	77	0.425678	0.0243383	0.21365	GO:0016779	MF		720
cornified envelope	GO:0001533	24	0.632815	0.0243515	0.21365	GO:0001533	CC		721
serine-type endopeptidase activity	GO:0004252	80	0.572915	0.0243573	0.21365	GO:0004252	MF		722
cellular response to corticosteroid stimulus	GO:0071384	52	0.590302	0.0244058	0.213779	GO:0071384	BP		723
regulation of production of molecular mediator of immune response	GO:0002700	105	0.563669	0.0244541	0.213906	GO:0002700	BP		724
heat shock protein binding	GO:0031072	93	0.432399	0.0244894	0.213919	GO:0031072	MF		725
T cell differentiation	GO:0030217	193	0.547103	0.024561	0.214249	GO:0030217	BP		726
negative regulation of response to food	GO:0032096	12	0.687195	0.024764	0.215723	GO:0032096	BP	negative regulation of appetite	727
negative regulation of lymphocyte activation	GO:0051250	109	0.562345	0.0248126	0.215849	GO:0051250	BP		728
regulation of cell shape	GO:0008360	113	0.561189	0.0249367	0.21658	GO:0008360	BP		729
mesodermal cell fate commitment	GO:0001710	16	0.661891	0.024988	0.21658	GO:0001710	BP		730
positive regulation of epithelial cell proliferation	GO:0050679	152	0.552823	0.0249992	0.21658	GO:0050679	BP		731
regulation of chromatin organization	GO:1902275	138	0.444627	0.0250841	0.217018	GO:1902275	BP		732
transcription corepressor activity	GO:0003714	180	0.548547	0.0251551	0.217261	GO:0003714	MF		733
CD4-positive, alpha-beta T cell activation	GO:0035710	70	0.577472	0.0251808	0.217261	GO:0035710	BP		734
muscle cell apoptotic process	GO:0010657	57	0.58576	0.0252589	0.217639	GO:0010657	BP		735
negative regulation of chondrocyte differentiation	GO:0032331	14	0.672661	0.0253195	0.217722	GO:0032331	BP		736
regulation of establishment of protein localization to chromosome	GO:0070202	10	0.295763	0.0253373	0.217722	GO:0070202	BP		737
G protein-coupled acetylcholine receptor signaling pathway	GO:0007213	17	0.343358	0.0253802	0.217795	GO:0007213	BP		738
ammonium transport	GO:0015696	74	0.575233	0.0254311	0.217937	GO:0015696	BP		739
regulation of humoral immune response	GO:0002920	51	0.590453	0.025565	0.218627	GO:0002920	BP		740
negative regulation of kidney development	GO:0090185	13	0.678853	0.0255807	0.218627	GO:0090185	BP		741
regulation of muscle cell apoptotic process	GO:0010660	55	0.58705	0.0256778	0.218943	GO:0010660	BP		742
microtubule plus-end	GO:0035371	14	0.327784	0.0256994	0.218943	GO:0035371	CC		743
peptide antigen binding	GO:0042605	22	0.637406	0.0257214	0.218943	GO:0042605	MF		744
catalytic step 2 spliceosome	GO:0071013	70	0.422853	0.0257994	0.219068	GO:0071013	CC		745
regulation of interleukin-1 beta secretion	GO:0050706	34	0.610523	0.0258053	0.219068	GO:0050706	BP		746
glycosphingolipid metabolic process	GO:0006687	55	0.41305	0.0258479	0.219136	GO:0006687	BP		747
positive regulation of NIK/NF-kappaB signaling	GO:1901224	63	0.581235	0.02591	0.219303	GO:1901224	BP		748
transcription preinitiation complex assembly	GO:0070897	22	0.362793	0.0259368	0.219303	GO:0070897	BP		749
interleukin-1 beta secretion	GO:0050702	37	0.605823	0.0259984	0.21953	GO:0050702	BP		750
negative regulation of calcium ion transport	GO:0051926	53	0.588437	0.0260674	0.21982	GO:0051926	BP		751
positive regulation of histone modification	GO:0031058	75	0.42562	0.0261322	0.220074	GO:0031058	BP		752
regulation of intracellular steroid hormone receptor signaling pathway	GO:0033143	69	0.422521	0.026226	0.22057	GO:0033143	BP		753
positive regulation of mast cell activation	GO:0033005	16	0.660406	0.0263496	0.221171	GO:0033005	BP		754
regulation of presynapse assembly	GO:1905606	29	0.380835	0.0264077	0.221171	GO:1905606	BP		755
microtubule polymerization	GO:0046785	57	0.414927	0.0264528	0.221171	GO:0046785	BP		756
axis specification	GO:0009798	65	0.579676	0.0264852	0.221171	GO:0009798	BP		757
interleukin-1 beta production	GO:0032611	64	0.58027	0.0265287	0.221171	GO:0032611	BP		758
cellular extravasation	GO:0045123	52	0.589003	0.0265339	0.221171	GO:0045123	BP		759
vesicle docking involved in exocytosis	GO:0006904	31	0.384838	0.0265443	0.221171	GO:0006904	BP		760
metalloaminopeptidase activity	GO:0070006	11	0.306875	0.0265769	0.221171	GO:0070006	MF		761
positive regulation of histone deacetylation	GO:0031065	18	0.349034	0.0266284	0.221309	GO:0031065	BP		762
transcription elongation from RNA polymerase II promoter	GO:0006368	64	0.419824	0.026706	0.221663	GO:0006368	BP		763
neural tube formation	GO:0001841	90	0.56763	0.0268291	0.222394	GO:0001841	BP		764
regulation of autophagy of mitochondrion	GO:1903146	40	0.398824	0.0269113	0.222555	GO:1903146	BP		765
xenobiotic metabolic process	GO:0006805	75	0.573994	0.0269189	0.222555	GO:0006805	BP		766
regulation of B cell receptor signaling pathway	GO:0050855	19	0.646557	0.0270313	0.222743	GO:0050855	BP		767
negative regulation of interferon-gamma production	GO:0032689	21	0.639374	0.0270762	0.222743	GO:0032689	BP		768
negative regulation of neuron differentiation	GO:0045665	184	0.547411	0.0270779	0.222743	GO:0045665	BP		769
cytolysis	GO:0019835	23	0.633183	0.0270822	0.222743	GO:0019835	BP		770
regulation of cell communication by electrical coupling	GO:0010649	12	0.684176	0.0271845	0.223294	GO:0010649	BP		771
regulation of histone modification	GO:0031056	116	0.44053	0.0272559	0.22359	GO:0031056	BP		772
myotube differentiation	GO:0014902	85	0.569365	0.0272934	0.223608	GO:0014902	BP		773
trans-Golgi network transport vesicle	GO:0030140	23	0.367048	0.0273492	0.223776	GO:0030140	CC		774
positive regulation of synapse assembly	GO:0051965	60	0.417656	0.0275374	0.225025	GO:0051965	BP		775
regulation of synapse assembly	GO:0051963	98	0.435509	0.0276423	0.225459	GO:0051963	BP		776
histone binding	GO:0042393	150	0.447764	0.0276618	0.225459	GO:0042393	MF		777
positive regulation of DNA-templated transcription, initiation	GO:2000144	15	0.335895	0.0277942	0.226	GO:2000144	BP		778
positive regulation of extrinsic apoptotic signaling pathway in absence of ligand	GO:2001241	11	0.308429	0.0278193	0.226	GO:2001241	BP		779
ubiquitin-like protein-specific protease activity	GO:0019783	84	0.430469	0.0278352	0.226	GO:0019783	MF		780
regulation of DNA-dependent DNA replication	GO:0090329	43	0.40302	0.0278874	0.226134	GO:0090329	BP		781
response to epidermal growth factor	GO:0070849	46	0.593727	0.0279708	0.226445	GO:0070849	BP		782
regulation of synaptic vesicle exocytosis	GO:2000300	69	0.423427	0.0280295	0.226445	GO:2000300	BP		783
mitotic spindle	GO:0072686	85	0.430964	0.028033	0.226445	GO:0072686	CC		784
nuclear receptor transcription coactivator activity	GO:0030374	42	0.402011	0.0281032	0.22664	GO:0030374	MF		785
ear morphogenesis	GO:0042471	96	0.564941	0.0281532	0.22664	GO:0042471	BP		786
5S rRNA binding	GO:0008097	11	0.69115	0.0281645	0.22664	GO:0008097	MF		787
cAMP metabolic process	GO:0046058	19	0.354588	0.0282501	0.226988	GO:0046058	BP		788
response to UV	GO:0009411	122	0.442376	0.0282794	0.226988	GO:0009411	BP		789
tRNA binding	GO:0000049	38	0.397141	0.028319	0.227018	GO:0000049	MF		790
energy homeostasis	GO:0097009	30	0.384312	0.0283699	0.227139	GO:0097009	BP		791
membrane disassembly	GO:0030397	13	0.324491	0.0284682	0.227638	GO:0030397	BP	nuclear envelope disassembly	792
regulation of response to food	GO:0032095	17	0.653311	0.0286683	0.228949	GO:0032095	BP		793
regulation of circadian rhythm	GO:0042752	102	0.437237	0.0287979	0.229694	GO:0042752	BP		794
ATPase activity, coupled to movement of substances	GO:0043492	60	0.418406	0.0289812	0.230638	GO:0043492	MF		795
racemase and epimerase activity	GO:0016854	14	0.331419	0.028989	0.230638	GO:0016854	MF		796
integral component of organelle membrane	GO:0031301	138	0.446038	0.0290327	0.230695	GO:0031301	CC		797
regulation of renal sodium excretion	GO:0035813	21	0.637612	0.0290752	0.230743	GO:0035813	BP		798
manganese ion binding	GO:0030145	54	0.414195	0.029319	0.232387	GO:0030145	MF		799
peptidyl-lysine dimethylation	GO:0018027	13	0.325496	0.0293886	0.232546	GO:0018027	BP		800
regulation of oligodendrocyte differentiation	GO:0048713	36	0.604937	0.029432	0.232546	GO:0048713	BP		801
positive regulation of JAK-STAT cascade	GO:0046427	55	0.58495	0.0294635	0.232546	GO:0046427	BP		802
cyclic nucleotide metabolic process	GO:0009187	34	0.392104	0.0295435	0.232546	GO:0009187	BP		803
microtubule organizing center localization	GO:0061842	23	0.368881	0.0295498	0.232546	GO:0061842	BP		804
pigment granule localization	GO:0051875	24	0.371644	0.0295593	0.232546	GO:0051875	BP		805
regulation of potassium ion transmembrane transport	GO:1901379	72	0.42578	0.0296381	0.232876	GO:1901379	BP		806
regulation of chemotaxis	GO:0050920	148	0.551897	0.0297571	0.233521	GO:0050920	BP		807
negative regulation of striated muscle cell apoptotic process	GO:0010664	20	0.64025	0.0299466	0.234381	GO:0010664	BP		808
methyltransferase activity	GO:0008168	141	0.446915	0.0299687	0.234381	GO:0008168	MF		809
Rab guanyl-nucleotide exchange factor activity	GO:0017112	32	0.389088	0.0299777	0.234381	GO:0017112	MF		810
beta-catenin destruction complex disassembly	GO:1904886	19	0.64378	0.0300703	0.234815	GO:1904886	BP		811
tube closure	GO:0060606	80	0.570191	0.0302072	0.235594	GO:0060606	BP		812
regulation of lipopolysaccharide-mediated signaling pathway	GO:0031664	17	0.651704	0.0303806	0.236322	GO:0031664	BP		813
leukocyte tethering or rolling	GO:0050901	22	0.633374	0.0303919	0.236322	GO:0050901	BP		814
cellular response to lipopolysaccharide	GO:0071222	138	0.55349	0.0304685	0.236322	GO:0071222	BP		815
protein localization to cytoskeleton	GO:0044380	44	0.405647	0.0304687	0.236322	GO:0044380	BP		816
histone methyltransferase complex	GO:0035097	54	0.414804	0.0304871	0.236322	GO:0035097	CC		817
mitochondrial proton-transporting ATP synthase complex	GO:0005753	16	0.656203	0.0305549	0.236558	GO:0005753	CC		818
regulation of calcium ion-dependent exocytosis	GO:0017158	88	0.433253	0.0307052	0.237109	GO:0017158	BP		819
aminoacyl-tRNA synthetase multienzyme complex	GO:0017101	10	0.302662	0.0307196	0.237109	GO:0017101	CC		820
negative regulation of bone remodeling	GO:0046851	12	0.680139	0.0307384	0.237109	GO:0046851	BP		821
response to cadmium ion	GO:0046686	52	0.58662	0.0308572	0.237736	GO:0046686	BP		822
regulation of cell proliferation involved in heart morphogenesis	GO:2000136	14	0.6666	0.0309289	0.237998	GO:2000136	BP		823
RNA stabilization	GO:0043489	35	0.394619	0.0310556	0.238339	GO:0043489	BP		824
intercellular bridge	GO:0045171	49	0.410931	0.0311439	0.238339	GO:0045171	CC		825
regulation of synaptic vesicle cycle	GO:0098693	104	0.438725	0.0311578	0.238339	GO:0098693	BP		826
pyruvate metabolic process	GO:0006090	129	0.444929	0.0311729	0.238339	GO:0006090	BP		827
regulation of inflammatory response to antigenic stimulus	GO:0002861	20	0.63918	0.0312226	0.238339	GO:0002861	BP		828
regulation of protein activation cascade	GO:2000257	37	0.602382	0.031252	0.238339	GO:2000257	BP		829
glutamine family amino acid catabolic process	GO:0009065	21	0.635781	0.0312849	0.238339	GO:0009065	BP		830
RNA-dependent DNA biosynthetic process	GO:0006278	56	0.416753	0.0313333	0.238339	GO:0006278	BP		831
calcium channel complex	GO:0034704	54	0.415234	0.0313369	0.238339	GO:0034704	CC		832
renal sodium excretion	GO:0035812	23	0.6297	0.031356	0.238339	GO:0035812	BP		833
histone methyltransferase activity	GO:0042054	46	0.408217	0.0313871	0.238339	GO:0042054	MF		834
liposaccharide metabolic process	GO:1903509	92	0.435005	0.0314699	0.238681	GO:1903509	BP		835
nucleoside phosphate catabolic process	GO:1901292	155	0.449812	0.0315381	0.238913	GO:1901292	BP		836
endoplasmic reticulum organization	GO:0007029	44	0.406321	0.031675	0.239502	GO:0007029	BP		837
endosomal transport	GO:0016197	156	0.450016	0.0316915	0.239502	GO:0016197	BP		838
response to X-ray	GO:0010165	21	0.364584	0.0317427	0.239602	GO:0010165	BP		839
learning	GO:0007612	134	0.446205	0.0319627	0.240976	GO:0007612	BP		840
retina development in camera-type eye	GO:0060041	125	0.555657	0.0320225	0.241087	GO:0060041	BP		841
regulation of presynapse organization	GO:0099174	30	0.386866	0.0320535	0.241087	GO:0099174	BP		842
excitatory synapse	GO:0060076	45	0.407615	0.0321402	0.241452	GO:0060076	CC		843
indole-containing compound metabolic process	GO:0042430	20	0.361727	0.0323388	0.242078	GO:0042430	BP		844
tumor necrosis factor superfamily cytokine production	GO:0071706	122	0.556227	0.032339	0.242078	GO:0071706	BP		845
signal transduction involved in DNA integrity checkpoint	GO:0072401	59	0.419399	0.0324193	0.242078	GO:0072401	BP	signal transduction involved in DNA damage checkpoint	846
proton-transporting ATP synthase complex	GO:0045259	17	0.649885	0.0324256	0.242078	GO:0045259	CC		847
sphingolipid metabolic process	GO:0006665	117	0.442644	0.0324835	0.242078	GO:0006665	BP		848
positive regulation of endopeptidase activity	GO:0010950	133	0.553831	0.0324879	0.242078	GO:0010950	BP		849
parallel fiber to Purkinje cell synapse	GO:0098688	16	0.345567	0.0324911	0.242078	GO:0098688	CC		850
negative regulation of transcription from RNA polymerase II promoter in response to stress	GO:0097201	12	0.678012	0.0327667	0.243844	GO:0097201	BP		851
Ran GTPase binding	GO:0008536	27	0.381346	0.0329056	0.244317	GO:0008536	MF		852
MHC class II protein complex binding	GO:0023026	14	0.664662	0.0329343	0.244317	GO:0023026	MF		853
mammary gland epithelium development	GO:0061180	58	0.581044	0.032946	0.244317	GO:0061180	BP		854
glial cell migration	GO:0008347	43	0.593928	0.0332002	0.245914	GO:0008347	BP		855
nerve development	GO:0021675	65	0.576432	0.033282	0.246233	GO:0021675	BP		856
protein serine/threonine/tyrosine kinase activity	GO:0004712	37	0.398905	0.0334387	0.247103	GO:0004712	MF		857
synaptic transmission, GABAergic	GO:0051932	35	0.396139	0.0335642	0.247741	GO:0051932	BP		858
5'-3' exonuclease activity	GO:0008409	15	0.341552	0.0336425	0.24803	GO:0008409	MF		859
regulation of cellular extravasation	GO:0002691	22	0.630818	0.0337162	0.248218	GO:0002691	BP		860
regulation of purine nucleotide metabolic process	GO:1900542	112	0.44181	0.0337464	0.248218	GO:1900542	BP		861
retinoic acid binding	GO:0001972	13	0.670045	0.0337895	0.248247	GO:0001972	MF		862
neural retina development	GO:0003407	55	0.582716	0.0340078	0.249561	GO:0003407	BP		863
organophosphate catabolic process	GO:0046434	198	0.456255	0.0344833	0.252215	GO:0046434	BP		864
glucocorticoid receptor signaling pathway	GO:0042921	15	0.342311	0.0345014	0.252215	GO:0042921	BP		865
mitotic spindle assembly	GO:0090307	44	0.407858	0.034582	0.252215	GO:0090307	BP		866
negative regulation of muscle cell apoptotic process	GO:0010656	31	0.609713	0.0345843	0.252215	GO:0010656	BP		867
hair cell differentiation	GO:0035315	30	0.611517	0.0345923	0.252215	GO:0035315	BP		868
protein depolymerization	GO:0051261	79	0.43118	0.0347048	0.252215	GO:0051261	BP		869
maintenance of sister chromatid cohesion	GO:0034086	12	0.323961	0.0347491	0.252215	GO:0034086	BP	maintenance of mitotic sister chromatid cohesion	870
positive regulation of cell-substrate adhesion	GO:0010811	100	0.561207	0.0347529	0.252215	GO:0010811	BP		871
RNA polymerase binding	GO:0070063	41	0.404669	0.0347907	0.252215	GO:0070063	MF		872
regulation of exocytosis	GO:0017157	171	0.453063	0.0347936	0.252215	GO:0017157	BP		873
ectoderm development	GO:0007398	15	0.65738	0.0348566	0.252215	GO:0007398	BP		874
protein K11-linked ubiquitination	GO:0070979	22	0.370021	0.0348734	0.252215	GO:0070979	BP		875
positive regulation of cysteine-type endopeptidase activity	GO:2001056	119	0.556112	0.0348872	0.252215	GO:2001056	BP		876
camera-type eye morphogenesis	GO:0048593	97	0.56196	0.0352762	0.254628	GO:0048593	BP		877
regulation of DNA repair	GO:0006282	92	0.436401	0.0353014	0.254628	GO:0006282	BP		878
bone remodeling	GO:0046849	68	0.573878	0.035359	0.254651	GO:0046849	BP		879
diterpenoid metabolic process	GO:0016101	76	0.569895	0.0353849	0.254651	GO:0016101	BP		880
regulation of protein complex disassembly	GO:0043244	86	0.434304	0.0354901	0.255079	GO:0043244	BP		881
glycolipid metabolic process	GO:0006664	91	0.436133	0.0355249	0.255079	GO:0006664	BP		882
negative regulation of cell-cell adhesion	GO:0022408	132	0.553069	0.0357066	0.256093	GO:0022408	BP		883
mitotic spindle organization	GO:0007052	81	0.432488	0.035947	0.257525	GO:0007052	BP		884
mitochondrial respiratory chain complex assembly	GO:0033108	65	0.575264	0.0360698	0.257715	GO:0033108	BP		885
DNA-dependent DNA replication maintenance of fidelity	GO:0045005	28	0.385512	0.036081	0.257715	GO:0045005	BP		886
thiol-dependent ubiquitinyl hydrolase activity	GO:0036459	76	0.430387	0.0361321	0.257715	GO:0036459	MF		887
nucleobase-containing compound transmembrane transporter activity	GO:0015932	23	0.373743	0.0361363	0.257715	GO:0015932	MF		888
positive regulation of calcium ion-dependent exocytosis	GO:0045956	21	0.36792	0.0361956	0.257785	GO:0045956	BP		889
sulfur compound binding	GO:1901681	182	0.545158	0.0362538	0.257785	GO:1901681	MF		890
sodium channel regulator activity	GO:0017080	25	0.621004	0.0363027	0.257785	GO:0017080	MF		891
nuclear envelope reassembly	GO:0031468	13	0.332288	0.0363089	0.257785	GO:0031468	BP		892
programmed cell death involved in cell development	GO:0010623	10	0.690895	0.0366061	0.259604	GO:0010623	BP		893
gap junction	GO:0005921	26	0.618441	0.0366475	0.259607	GO:0005921	CC		894
regulation of epidermis development	GO:0045682	69	0.572783	0.0367847	0.260082	GO:0045682	BP		895
regulation of interleukin-1 secretion	GO:0050704	38	0.597942	0.0367967	0.260082	GO:0050704	BP		896
entry of bacterium into host cell	GO:0035635	13	0.667239	0.0368389	0.26009	GO:0035635	BP		897
prenyltransferase activity	GO:0004659	13	0.332852	0.0369413	0.260265	GO:0004659	MF		898
regulation of cofactor metabolic process	GO:0051193	99	0.439212	0.0369459	0.260265	GO:0051193	BP		899
primary neural tube formation	GO:0014020	85	0.565541	0.0370154	0.260465	GO:0014020	BP		900
positive regulation of synaptic vesicle transport	GO:1902805	10	0.30967	0.0371646	0.261225	GO:1902805	BP		901
internal peptidyl-lysine acetylation	GO:0018393	126	0.446145	0.0372615	0.261616	GO:0018393	BP		902
negative regulation of interleukin-1 beta production	GO:0032691	20	0.634526	0.0373245	0.261768	GO:0032691	BP		903
alpha-beta T cell differentiation	GO:0046632	78	0.568198	0.0375711	0.263206	GO:0046632	BP		904
antigen processing and presentation of peptide antigen via MHC class II	GO:0002495	90	0.436502	0.037642	0.26336	GO:0002495	BP		905
regulation of lymphocyte mediated immunity	GO:0002706	99	0.560555	0.0376764	0.26336	GO:0002706	BP		906
internal protein amino acid acetylation	GO:0006475	131	0.447311	0.0377655	0.263692	GO:0006475	BP		907
intracellular ligand-gated ion channel activity	GO:0005217	23	0.374865	0.0378227	0.263801	GO:0005217	MF		908
regulation of proteasomal protein catabolic process	GO:0061136	151	0.450922	0.0379188	0.26418	GO:0061136	BP		909
water transport	GO:0006833	13	0.666215	0.0380085	0.264259	GO:0006833	BP		910
ncRNA transcription	GO:0098781	92	0.437312	0.0380136	0.264259	GO:0098781	BP		911
proteasome complex	GO:0000502	55	0.419084	0.0380941	0.264529	GO:0000502	CC		912
negative regulation of tumor necrosis factor superfamily cytokine production	GO:1903556	48	0.586509	0.0382734	0.265482	GO:1903556	BP		913
thalamus development	GO:0021794	11	0.680298	0.0384171	0.266187	GO:0021794	BP		914
oligosaccharide catabolic process	GO:0009313	10	0.310975	0.0384846	0.266364	GO:0009313	BP		915
protein import into nucleus	GO:0006606	93	0.437832	0.0385862	0.266775	GO:0006606	BP		916
beta-catenin-TCF complex	GO:1990907	11	0.680084	0.0386481	0.266912	GO:1990907	CC		917
organellar large ribosomal subunit	GO:0000315	50	0.584484	0.0389257	0.268433	GO:0000315	CC	mitochondrial large ribosomal subunit	918
cellular response to dexamethasone stimulus	GO:0071549	28	0.612753	0.0389948	0.268433	GO:0071549	BP		919
ubiquitinyl hydrolase activity	GO:0101005	77	0.431874	0.0390152	0.268433	GO:0101005	MF		920
regulation of cardiac muscle cell apoptotic process	GO:0010665	28	0.612708	0.0390733	0.268433	GO:0010665	BP		921
regulation of RNA export from nucleus	GO:0046831	11	0.320315	0.0390802	0.268433	GO:0046831	BP		922
histone H2B ubiquitination	GO:0033523	11	0.320406	0.0391805	0.268571	GO:0033523	BP		923
multicellular organismal water homeostasis	GO:0050891	52	0.582741	0.0391852	0.268571	GO:0050891	BP		924
hydrolase activity, hydrolyzing O-glycosyl compounds	GO:0004553	56	0.420286	0.0392612	0.268801	GO:0004553	MF		925
fucosyltransferase activity	GO:0008417	10	0.688182	0.0393572	0.269167	GO:0008417	MF		926
ribonucleotide catabolic process	GO:0009261	27	0.385438	0.0394318	0.269387	GO:0009261	BP		927
synaptic cleft	GO:0043083	10	0.311969	0.039516	0.269671	GO:0043083	CC		928
RNA polymerase core enzyme binding	GO:0043175	27	0.385601	0.039712	0.270577	GO:0043175	MF		929
cardiac muscle cell apoptotic process	GO:0010659	30	0.60853	0.0397342	0.270577	GO:0010659	BP		930
cardiac chamber morphogenesis	GO:0003206	113	0.556099	0.0397966	0.270711	GO:0003206	BP		931
T cell selection	GO:0045058	30	0.608387	0.0399966	0.271249	GO:0045058	BP		932
regulation of gene silencing	GO:0060968	109	0.442953	0.0400164	0.271249	GO:0060968	BP		933
cellular response to prostaglandin E stimulus	GO:0071380	13	0.335561	0.0401117	0.271249	GO:0071380	BP		934
epithelial to mesenchymal transition	GO:0001837	119	0.55459	0.0401281	0.271249	GO:0001837	BP		935
spindle organization	GO:0007051	128	0.447347	0.0401384	0.271249	GO:0007051	BP		936
poly(A)-specific ribonuclease activity	GO:0004535	13	0.335677	0.0402533	0.271249	GO:0004535	MF		937
vesicle-mediated transport to the plasma membrane	GO:0098876	61	0.42399	0.0402569	0.271249	GO:0098876	BP		938
modulation by virus of host process	GO:0019054	17	0.356327	0.0403189	0.271249	GO:0019054	BP		939
cell fate commitment involved in formation of primary germ layer	GO:0060795	28	0.611985	0.0403473	0.271249	GO:0060795	BP		940
cytokine receptor activity	GO:0004896	52	0.582255	0.0403525	0.271249	GO:0004896	MF		941
microtubule polymerization or depolymerization	GO:0031109	79	0.433197	0.0403758	0.271249	GO:0031109	BP		942
fatty-acyl-CoA biosynthetic process	GO:0046949	29	0.389993	0.0404097	0.271249	GO:0046949	BP		943
histone-lysine N-methyltransferase activity	GO:0018024	39	0.40511	0.0404325	0.271249	GO:0018024	MF		944
response to purine-containing compound	GO:0014074	131	0.44811	0.0407675	0.273017	GO:0014074	BP		945
leukocyte adhesion to vascular endothelial cell	GO:0061756	30	0.607962	0.0407823	0.273017	GO:0061756	BP		946
lactate metabolic process	GO:0006089	12	0.329514	0.0408876	0.273143	GO:0006089	BP		947
steroid biosynthetic process	GO:0006694	149	0.548653	0.0409285	0.273143	GO:0006694	BP		948
regulation of transcription by RNA polymerase III	GO:0006359	21	0.371116	0.0409496	0.273143	GO:0006359	BP		949
negative regulation of anoikis	GO:2000811	16	0.647607	0.0409736	0.273143	GO:2000811	BP		950
bHLH transcription factor binding	GO:0043425	26	0.615647	0.0413116	0.275058	GO:0043425	MF		951
hexosaminidase activity	GO:0015929	13	0.336617	0.0414092	0.275058	GO:0015929	MF		952
nucleotide-binding oligomerization domain containing 2 signaling pathway	GO:0070431	13	0.663376	0.0414172	0.275058	GO:0070431	BP		953
positive regulation of ossification	GO:0045778	82	0.565235	0.0414346	0.275058	GO:0045778	BP		954
oxidoreductase activity, acting on NAD(P)H	GO:0016651	78	0.566858	0.0414864	0.275114	GO:0016651	MF		955
cellular response to interferon-gamma	GO:0071346	138	0.55038	0.0415387	0.275172	GO:0071346	BP		956
negative regulation of gliogenesis	GO:0014014	37	0.596851	0.0416007	0.275295	GO:0014014	BP		957
negative regulation of adaptive immune response based on somatic recombination of immune receptors built from immunoglobulin superfamily domains	GO:0002823	34	0.600985	0.0416735	0.275489	GO:0002823	BP		958
negative regulation of peptide secretion	GO:0002792	108	0.556789	0.0418501	0.276293	GO:0002792	BP		959
RNA-dependent ATPase activity	GO:0008186	25	0.382397	0.0418824	0.276293	GO:0008186	MF		960
microtubule end	GO:1990752	22	0.374686	0.0419402	0.276386	GO:1990752	CC		961
cellular response to epidermal growth factor stimulus	GO:0071364	42	0.590742	0.0420088	0.276551	GO:0071364	BP		962
positive regulation of blood pressure	GO:0045777	32	0.603884	0.0420669	0.276646	GO:0045777	BP		963
regulation of dendritic spine development	GO:0060998	64	0.426476	0.042158	0.276957	GO:0060998	BP		964
myelin sheath	GO:0043209	43	0.589549	0.0423182	0.277721	GO:0043209	CC		965
lipid modification	GO:0030258	167	0.454374	0.0425617	0.279031	GO:0030258	BP		966
telomere maintenance via telomerase	GO:0007004	54	0.420205	0.0427113	0.279722	GO:0007004	BP		967
low-density lipoprotein particle	GO:0034362	10	0.684998	0.0428088	0.28007	GO:0034362	CC		968
response to nutrient	GO:0007584	182	0.543618	0.0431102	0.281751	GO:0007584	BP		969
negative regulation of bone resorption	GO:0045779	10	0.684586	0.0432744	0.282403	GO:0045779	BP		970
neural tube closure	GO:0001843	79	0.565845	0.043332	0.282403	GO:0001843	BP		971
antigen processing and presentation of exogenous peptide antigen via MHC class II	GO:0019886	87	0.43725	0.0433869	0.282403	GO:0019886	BP		972
signal transduction involved in cell cycle checkpoint	GO:0072395	60	0.424529	0.0433966	0.282403	GO:0072395	BP		973
antigen processing and presentation of peptide or polysaccharide antigen via MHC class II	GO:0002504	91	0.438648	0.0434329	0.282403	GO:0002504	BP		974
membrane lipid metabolic process	GO:0006643	156	0.453046	0.0435843	0.282455	GO:0006643	BP		975
hormone metabolic process	GO:0042445	163	0.545942	0.0436159	0.282455	GO:0042445	BP		976
p53 binding	GO:0002039	58	0.423351	0.0436868	0.282455	GO:0002039	MF		977
corpus callosum development	GO:0022038	14	0.344341	0.0437734	0.282455	GO:0022038	BP		978
glycosaminoglycan binding	GO:0005539	155	0.54706	0.0437796	0.282455	GO:0005539	MF		979
oxidoreductase complex	GO:1990204	76	0.566968	0.0438214	0.282455	GO:1990204	CC		980
neuronal ion channel clustering	GO:0045161	10	0.315895	0.0438215	0.282455	GO:0045161	BP		981
negative regulation of ossification	GO:0030279	63	0.573508	0.0438361	0.282455	GO:0030279	BP		982
positive regulation of inflammatory response	GO:0050729	110	0.555729	0.0438781	0.282455	GO:0050729	BP		983
nicotinamide nucleotide biosynthetic process	GO:0019359	123	0.447278	0.0439156	0.282455	GO:0019359	BP	pyridine nucleotide biosynthetic process	984
negative regulation of epithelial cell differentiation	GO:0030857	30	0.606311	0.043962	0.282455	GO:0030857	BP		985
proteasome regulatory particle	GO:0005838	10	0.316029	0.0439761	0.282455	GO:0005838	CC		986
ubiquitin-like modifier activating enzyme activity	GO:0008641	10	0.316189	0.0441603	0.28335	GO:0008641	MF		987
SNARE binding	GO:0000149	59	0.424239	0.0443519	0.283577	GO:0000149	MF		988
mRNA polyadenylation	GO:0006378	31	0.395625	0.0443911	0.283577	GO:0006378	BP		989
interleukin-6 biosynthetic process	GO:0042226	20	0.629852	0.0444479	0.283577	GO:0042226	BP		990
tau-protein kinase activity	GO:0050321	19	0.366788	0.0444604	0.283577	GO:0050321	MF		991
regulation of tube diameter	GO:0035296	105	0.55687	0.0444689	0.283577	GO:0035296	BP	regulation of blood vessel diameter	992
cell adhesion mediated by integrin	GO:0033627	56	0.577697	0.0445087	0.283577	GO:0033627	BP		993
proton transmembrane transporter activity	GO:0015078	54	0.579115	0.044509	0.283577	GO:0015078	MF		994
regulation of mitochondrial fission	GO:0090140	22	0.376257	0.0445789	0.283737	GO:0090140	BP		995
RNA polyadenylation	GO:0043631	33	0.398965	0.0446781	0.284083	GO:0043631	BP		996
regulation of extrinsic apoptotic signaling pathway via death domain receptors	GO:1902041	44	0.587476	0.0448325	0.284778	GO:1902041	BP		997
telomere maintenance via telomere lengthening	GO:0010833	63	0.426875	0.044946	0.285214	GO:0010833	BP		998
neuron recognition	GO:0008038	34	0.400713	0.0452289	0.286721	GO:0008038	BP		999
positive regulation of ERK1 and ERK2 cascade	GO:0070374	143	0.548561	0.0455662	0.288571	GO:0070374	BP		1000
semi-lunar valve development	GO:1905314	31	0.603733	0.045716	0.288987	GO:1905314	BP		1001
positive regulation of transcription regulatory region DNA binding	GO:2000679	21	0.625977	0.0457231	0.288987	GO:2000679	BP		1002
specification of animal organ identity	GO:0010092	30	0.605313	0.0459847	0.290141	GO:0010092	BP		1003
sympathetic nervous system development	GO:0048485	17	0.639816	0.0459974	0.290141	GO:0048485	BP		1004
platelet-derived growth factor receptor-beta signaling pathway	GO:0035791	13	0.659767	0.0461228	0.290605	GO:0035791	BP		1005
regulation of animal organ formation	GO:0003156	30	0.605209	0.0461999	0.290605	GO:0003156	BP		1006
positive regulation of long-term synaptic potentiation	GO:1900273	21	0.374304	0.0462086	0.290605	GO:1900273	BP		1007
cell chemotaxis	GO:0060326	195	0.541528	0.0463465	0.291183	GO:0060326	BP		1008
regulation of leukocyte chemotaxis	GO:0002688	81	0.564073	0.0465151	0.291953	GO:0002688	BP		1009
nucleotide-sugar transmembrane transport	GO:0015780	10	0.318607	0.0470226	0.29461	GO:0015780	BP	pyrimidine nucleotide-sugar transmembrane transport	1010
regulation of excitatory synapse assembly	GO:1904889	13	0.340895	0.0470316	0.29461	GO:1904889	BP		1011
epithelial cell morphogenesis	GO:0003382	28	0.608426	0.0471408	0.294842	GO:0003382	BP		1012
fat-soluble vitamin metabolic process	GO:0006775	34	0.598411	0.0471617	0.294842	GO:0006775	BP		1013
regulation of interleukin-1 beta production	GO:0032651	58	0.575381	0.0472852	0.295044	GO:0032651	BP		1014
regulation of viral entry into host cell	GO:0046596	24	0.617017	0.0472872	0.295044	GO:0046596	BP		1015
CD8-positive, alpha-beta T cell activation	GO:0036037	20	0.628094	0.0474082	0.295508	GO:0036037	BP		1016
oligosaccharide metabolic process	GO:0009311	35	0.403282	0.0478055	0.297692	GO:0009311	BP		1017
histone-serine phosphorylation	GO:0035404	10	0.319407	0.0480038	0.298632	GO:0035404	BP		1018
regulation of anoikis	GO:2000209	22	0.621777	0.0480765	0.298791	GO:2000209	BP		1019
removal of superoxide radicals	GO:0019430	18	0.634525	0.0482132	0.298855	GO:0019430	BP		1020
single-stranded DNA binding	GO:0003697	69	0.431144	0.0482143	0.298855	GO:0003697	MF		1021
regulation of nephron tubule epithelial cell differentiation	GO:0072182	11	0.671989	0.0482725	0.298855	GO:0072182	BP		1022
high-density lipoprotein particle remodeling	GO:0034375	14	0.652469	0.0482755	0.298855	GO:0034375	BP		1023
exoribonuclease activity, producing 5'-phosphomonoesters	GO:0016896	29	0.394107	0.0485076	0.299937	GO:0016896	MF		1024
leukocyte apoptotic process	GO:0071887	87	0.561277	0.048545	0.299937	GO:0071887	BP		1025
cellular response to zinc ion	GO:0071294	18	0.63422	0.0487222	0.300704	GO:0071294	BP		1026
synapse assembly	GO:0007416	161	0.454861	0.0487818	0.300704	GO:0007416	BP		1027
regulation of methylation-dependent chromatin silencing	GO:0090308	10	0.320056	0.0488116	0.300704	GO:0090308	BP		1028
dorsal/ventral pattern formation	GO:0009953	75	0.565861	0.0488977	0.300745	GO:0009953	BP		1029
photoperiodism	GO:0009648	22	0.378695	0.0489485	0.300745	GO:0009648	BP		1030
regulation of dendrite morphogenesis	GO:0048814	74	0.433731	0.0490103	0.300745	GO:0048814	BP		1031
mediator complex	GO:0016592	21	0.375886	0.0490225	0.300745	GO:0016592	CC		1032
positive regulation of leukocyte mediated cytotoxicity	GO:0001912	26	0.611534	0.0490895	0.300745	GO:0001912	BP		1033
regulation of mitochondrial translation	GO:0070129	20	0.372871	0.0491032	0.300745	GO:0070129	BP		1034
regulation of chondrocyte differentiation	GO:0032330	39	0.59109	0.0491554	0.300774	GO:0032330	BP		1035
negative regulation of synaptic transmission	GO:0050805	63	0.428318	0.049344	0.301637	GO:0050805	BP		1036
peroxidase activity	GO:0004601	37	0.593385	0.0494632	0.302074	GO:0004601	MF		1037
glucose 6-phosphate metabolic process	GO:0051156	18	0.633729	0.049554	0.302337	GO:0051156	BP		1038
exosomal secretion	GO:1990182	17	0.362475	0.0496778	0.3028	GO:1990182	BP		1039
Fc receptor mediated stimulatory signaling pathway	GO:0002431	75	0.565616	0.0497445	0.302915	GO:0002431	BP		1040
DNA replication factor A complex	GO:0005662	14	0.348645	0.0499359	0.303729	GO:0005662	CC		1041
regulation of clathrin-dependent endocytosis	GO:2000369	14	0.348705	0.050027	0.303729	GO:2000369	BP		1042
negative regulation of macroautophagy	GO:0016242	31	0.39827	0.0500638	0.303729	GO:0016242	BP		1043
intrinsic component of presynaptic membrane	GO:0098889	79	0.436149	0.0500756	0.303729	GO:0098889	CC		1044
positive regulation of Notch signaling pathway	GO:0045747	44	0.585403	0.0501516	0.303729	GO:0045747	BP		1045
tissue homeostasis	GO:0001894	174	0.543181	0.0501659	0.303729	GO:0001894	BP		1046
regulation of tissue remodeling	GO:0034103	60	0.573107	0.0503949	0.304824	GO:0034103	BP		1047
epithelial structure maintenance	GO:0010669	20	0.626357	0.050494	0.305132	GO:0010669	BP		1048
integral component of presynaptic membrane	GO:0099056	70	0.432336	0.0505602	0.305241	GO:0099056	CC		1049
chemical synaptic transmission, postsynaptic	GO:0099565	92	0.440968	0.0507336	0.305738	GO:0099565	BP		1050
negative regulation of TORC1 signaling	GO:1904262	11	0.329864	0.0507391	0.305738	GO:1904262	BP		1051
protein-containing complex remodeling	GO:0034367	20	0.626193	0.0507946	0.305782	GO:0034367	BP	protein-lipid complex remodeling, plasma lipoprotein particle remodeling	1052
protein serine/threonine phosphatase complex	GO:0008287	36	0.405906	0.0508625	0.3059	GO:0008287	CC	phosphatase complex	1053
axonemal dynein complex assembly	GO:0070286	19	0.629392	0.0509271	0.305998	GO:0070286	BP		1054
cysteine-type endopeptidase regulator activity involved in apoptotic process	GO:0043028	33	0.598199	0.0510198	0.306264	GO:0043028	MF		1055
Notch signaling involved in heart development	GO:0061314	11	0.669875	0.0510939	0.306311	GO:0061314	BP		1056
cellular response to glucocorticoid stimulus	GO:0071385	48	0.581423	0.0511638	0.306311	GO:0071385	BP		1057
dopamine biosynthetic process	GO:0042416	12	0.662595	0.0511728	0.306311	GO:0042416	BP		1058
negative regulation of leukocyte cell-cell adhesion	GO:1903038	93	0.558539	0.0514373	0.307604	GO:1903038	BP		1059
response to folic acid	GO:0051593	10	0.677805	0.0515578	0.308034	GO:0051593	BP		1060
embryonic brain development	GO:1990403	11	0.669393	0.0517569	0.308932	GO:1990403	BP		1061
intra-Golgi vesicle-mediated transport	GO:0006891	16	0.359694	0.0520507	0.310393	GO:0006891	BP		1062
protein O-linked glycosylation via serine	GO:0018242	10	0.32265	0.052158	0.31074	GO:0018242	BP		1063
4 iron, 4 sulfur cluster binding	GO:0051539	31	0.399237	0.0522818	0.311046	GO:0051539	MF		1064
posttranscriptional gene silencing	GO:0016441	127	0.45002	0.0523075	0.311046	GO:0016441	BP		1065
negative regulation of T cell mediated immunity	GO:0002710	16	0.640032	0.0525109	0.311627	GO:0002710	BP		1066
regulation of complement activation	GO:0030449	36	0.593419	0.0525472	0.311627	GO:0030449	BP		1067
mitochondrion distribution	GO:0048311	12	0.33836	0.0525529	0.311627	GO:0048311	BP		1068
dendritic spine morphogenesis	GO:0060997	52	0.422249	0.0526415	0.311796	GO:0060997	BP		1069
negative regulation of protein processing	GO:0010955	26	0.609818	0.0526799	0.311796	GO:0010955	BP	negative regulation of protein maturation	1070
neurotransmitter reuptake	GO:0098810	20	0.625131	0.0527735	0.311998	GO:0098810	BP		1071
voltage-gated calcium channel complex	GO:0005891	35	0.405378	0.0528423	0.311998	GO:0005891	CC		1072
positive regulation of interleukin-10 production	GO:0032733	26	0.609733	0.0528619	0.311998	GO:0032733	BP		1073
inorganic cation import across plasma membrane	GO:0098659	38	0.40921	0.0529248	0.312079	GO:0098659	BP	inorganic ion import across plasma membrane	1074
dendrite morphogenesis	GO:0048813	121	0.448992	0.0531563	0.313153	GO:0048813	BP		1075
positive regulation of neurotransmitter secretion	GO:0001956	21	0.378118	0.053237	0.313336	GO:0001956	BP		1076
nitric oxide mediated signal transduction	GO:0007263	21	0.621854	0.0532919	0.313368	GO:0007263	BP		1077
negative regulation of neuroinflammatory response	GO:0150079	10	0.323534	0.0533418	0.313371	GO:0150079	BP		1078
iron ion binding	GO:0005506	111	0.553156	0.053504	0.314032	GO:0005506	MF		1079
digestive tract morphogenesis	GO:0048546	39	0.589328	0.0537086	0.314941	GO:0048546	BP		1080
positive regulation of interleukin-1 secretion	GO:0050716	27	0.607239	0.053856	0.315421	GO:0050716	BP		1081
clathrin binding	GO:0030276	33	0.403008	0.0539389	0.315421	GO:0030276	MF		1082
negative regulation of organ growth	GO:0046621	27	0.607201	0.0539399	0.315421	GO:0046621	BP		1083
metallopeptidase activity	GO:0008237	126	0.450191	0.0540535	0.315794	GO:0008237	MF		1084
regulation of ATP metabolic process	GO:1903578	97	0.443328	0.0541662	0.316161	GO:1903578	BP		1085
regulation of execution phase of apoptosis	GO:1900117	21	0.62136	0.0542649	0.316445	GO:1900117	BP		1086
positive regulation of protein localization to nucleus	GO:1900182	64	0.43039	0.0543797	0.316472	GO:1900182	BP		1087
negative regulation of leukocyte mediated immunity	GO:0002704	40	0.587943	0.0544308	0.316472	GO:0002704	BP		1088
positive regulation of protein deacetylation	GO:0090312	21	0.378756	0.0544964	0.316472	GO:0090312	BP		1089
neurotransmitter biosynthetic process	GO:0042136	79	0.562656	0.0545274	0.316472	GO:0042136	BP		1090
pancreas development	GO:0031016	58	0.573059	0.0545293	0.316472	GO:0031016	BP		1091
presynapse assembly	GO:0099054	41	0.413184	0.0545753	0.316472	GO:0099054	BP		1092
protein localization to nucleus	GO:0034504	200	0.460435	0.054629	0.316472	GO:0034504	BP		1093
lymphocyte apoptotic process	GO:0070227	58	0.573016	0.0546693	0.316472	GO:0070227	BP		1094
cell surface receptor signaling pathway involved in heart development	GO:0061311	29	0.603089	0.0547766	0.316804	GO:0061311	BP		1095
calcium-dependent protein binding	GO:0048306	52	0.57703	0.0548703	0.316886	GO:0048306	MF		1096
lipoxygenase pathway	GO:0019372	14	0.648208	0.0548909	0.316886	GO:0019372	BP		1097
oxidoreductase activity, acting on the CH-NH group of donors	GO:0016645	19	0.627173	0.0550317	0.317321	GO:0016645	MF		1098
thioester biosynthetic process	GO:0035384	49	0.420721	0.0550664	0.317321	GO:0035384	BP	acyl-CoA biosynthetic process	1099
toxin metabolic process	GO:0009404	20	0.623681	0.0555785	0.319981	GO:0009404	BP		1100
transcriptionally active chromatin	GO:0035327	17	0.36599	0.0558043	0.320989	GO:0035327	CC		1101
peptidyl-lysine trimethylation	GO:0018023	35	0.406577	0.0559172	0.321158	GO:0018023	BP		1102
main axon	GO:0044304	60	0.428578	0.0559394	0.321158	GO:0044304	CC		1103
negative regulation of cardiac muscle cell apoptotic process	GO:0010667	17	0.633911	0.0559858	0.321158	GO:0010667	BP		1104
connexin complex	GO:0005922	16	0.637984	0.0560623	0.321216	GO:0005922	CC		1105
regulation of keratinocyte proliferation	GO:0010837	26	0.608241	0.0561694	0.321216	GO:0010837	BP		1106
basal part of cell	GO:0045178	40	0.587312	0.0561865	0.321216	GO:0045178	CC		1107
positive regulation of myotube differentiation	GO:0010831	26	0.608228	0.0561989	0.321216	GO:0010831	BP		1108
S100 protein binding	GO:0044548	14	0.647311	0.0563753	0.321934	GO:0044548	MF		1109
ciliary basal body	GO:0036064	95	0.443268	0.0564268	0.321938	GO:0036064	CC		1110
inner cell mass cell proliferation	GO:0001833	11	0.333923	0.0565113	0.32213	GO:0001833	BP		1111
fibroblast apoptotic process	GO:0044346	18	0.370242	0.0567177	0.323015	GO:0044346	BP		1112
negative regulation of double-strand break repair via homologous recombination	GO:2000042	11	0.334099	0.0567737	0.323044	GO:2000042	BP		1113
positive regulation of dendritic spine morphogenesis	GO:0061003	18	0.370397	0.057013	0.324114	GO:0061003	BP		1114
regulation of microtubule polymerization or depolymerization	GO:0031110	60	0.428962	0.05727	0.32508	GO:0031110	BP		1115
regulation of response to DNA damage stimulus	GO:2001020	171	0.457724	0.0572856	0.32508	GO:2001020	BP		1116
ceramide metabolic process	GO:0006672	70	0.434247	0.0574362	0.325643	GO:0006672	BP		1117
translation regulator activity	GO:0045182	40	0.586837	0.0575385	0.325931	GO:0045182	MF		1118
glycolipid binding	GO:0051861	15	0.641566	0.0576969	0.326537	GO:0051861	MF		1119
regulation of postsynaptic density assembly	GO:0099151	11	0.334804	0.0578334	0.326764	GO:0099151	BP		1120
positive regulation of posttranscriptional gene silencing	GO:0060148	23	0.385702	0.0578402	0.326764	GO:0060148	BP		1121
C-terminal protein amino acid modification	GO:0018410	13	0.651905	0.0579421	0.32677	GO:0018410	BP		1122
excitatory postsynaptic potential	GO:0060079	85	0.440421	0.0579752	0.32677	GO:0060079	BP		1123
titin binding	GO:0031432	11	0.665089	0.0579961	0.32677	GO:0031432	MF		1124
nuclear envelope organization	GO:0006998	39	0.412285	0.0581794	0.327511	GO:0006998	BP		1125
tricarboxylic acid cycle	GO:0006099	26	0.3927	0.0583419	0.327585	GO:0006099	BP		1126
negative regulation of extrinsic apoptotic signaling pathway via death domain receptors	GO:1902042	28	0.603404	0.0583468	0.327585	GO:1902042	BP		1127
interferon-gamma secretion	GO:0072643	14	0.646149	0.0583477	0.327585	GO:0072643	BP		1128
ciliary transition zone	GO:0035869	53	0.424823	0.0585484	0.327937	GO:0035869	CC		1129
regulation of tumor necrosis factor superfamily cytokine production	GO:1903555	117	0.550735	0.0585508	0.327937	GO:1903555	BP		1130
antimicrobial humoral immune response mediated by antimicrobial peptide	GO:0061844	28	0.603311	0.0585745	0.327937	GO:0061844	BP		1131
C21-steroid hormone metabolic process	GO:0008207	31	0.59818	0.0586175	0.327937	GO:0008207	BP		1132
maternal placenta development	GO:0001893	32	0.596532	0.0588942	0.329194	GO:0001893	BP		1133
positive regulation of interleukin-4 production	GO:0032753	19	0.625031	0.059255	0.330919	GO:0032753	BP		1134
lysine N-methyltransferase activity	GO:0016278	44	0.417811	0.0594352	0.331458	GO:0016278	MF	protein-lysine N-methyltransferase activity	1135
regulation of dendritic spine morphogenesis	GO:0061001	39	0.412727	0.0594562	0.331458	GO:0061001	BP		1136
DNA conformation change	GO:0071103	194	0.46062	0.0595089	0.33146	GO:0071103	BP		1137
extrinsic component of membrane	GO:0019898	172	0.458228	0.0595808	0.331569	GO:0019898	CC		1138
citrate metabolic process	GO:0006101	28	0.397141	0.0596869	0.331578	GO:0006101	BP		1139
regulation of synaptic plasticity	GO:0048167	161	0.456868	0.0597186	0.331578	GO:0048167	BP		1140
luteinizing hormone secretion	GO:0032275	10	0.328083	0.0597899	0.331578	GO:0032275	BP		1141
mitochondrial respiratory chain complex I	GO:0005747	41	0.584991	0.0598586	0.331578	GO:0005747	CC	NADH dehydrogenase complex, respiratory chain complex I	1142
negative regulation of leukocyte migration	GO:0002686	35	0.591959	0.0598734	0.331578	GO:0002686	BP		1143
cysteine-type endopeptidase inhibitor activity involved in apoptotic process	GO:0043027	17	0.631804	0.0599618	0.331578	GO:0043027	MF		1144
oxidoreduction coenzyme metabolic process	GO:0006733	165	0.45743	0.0599756	0.331578	GO:0006733	BP		1145
spindle midzone	GO:0051233	24	0.389055	0.0600013	0.331578	GO:0051233	CC		1146
positive regulation of regulatory T cell differentiation	GO:0045591	12	0.656789	0.0600544	0.331582	GO:0045591	BP		1147
negative regulation of adaptive immune response	GO:0002820	38	0.588161	0.0601766	0.331745	GO:0002820	BP		1148
mammary gland development	GO:0030879	116	0.550624	0.0601886	0.331745	GO:0030879	BP		1149
cellular response to oxygen radical	GO:0071450	19	0.62448	0.0603817	0.331906	GO:0071450	BP	cellular response to superoxide	1150
modulation by symbiont of host cellular process	GO:0044068	21	0.381587	0.0603839	0.331906	GO:0044068	BP		1151
positive regulation of cysteine-type endopeptidase activity involved in apoptotic process	GO:0043280	105	0.553131	0.0604451	0.331906	GO:0043280	BP		1152
Fc-epsilon receptor signaling pathway	GO:0038095	102	0.446106	0.0604743	0.331906	GO:0038095	BP		1153
ribonucleoprotein complex disassembly	GO:0032988	12	0.343471	0.0604799	0.331906	GO:0032988	BP		1154
sialylation	GO:0097503	19	0.375626	0.0606018	0.332287	GO:0097503	BP	sialyltransferase activity	1155
regulation of interleukin-4 production	GO:0032673	21	0.618285	0.0606632	0.332336	GO:0032673	BP		1156
cellular defense response	GO:0006968	34	0.592939	0.0608624	0.333139	GO:0006968	BP		1157
negative regulation of leukocyte chemotaxis	GO:0002689	11	0.663106	0.0610752	0.334015	GO:0002689	BP		1158
peptidyl-arginine methylation	GO:0018216	10	0.328984	0.0611414	0.334089	GO:0018216	BP		1159
response to progesterone	GO:0032570	38	0.587813	0.0611982	0.33411	GO:0032570	BP		1160
cellular response to cadmium ion	GO:0071276	30	0.598698	0.0614576	0.334792	GO:0071276	BP		1161
response to fibroblast growth factor	GO:0071774	120	0.549526	0.0615152	0.334792	GO:0071774	BP		1162
3'-5'-exoribonuclease activity	GO:0000175	27	0.396017	0.0615581	0.334792	GO:0000175	MF		1163
cardiac myofibril assembly	GO:0055003	14	0.355686	0.0615813	0.334792	GO:0055003	BP		1164
DNA-directed RNA polymerase complex	GO:0000428	73	0.436654	0.0616237	0.334792	GO:0000428	CC	nuclear DNA-directed RNA polymerase complex	1165
negative regulation of cilium assembly	GO:1902018	10	0.329313	0.0616403	0.334792	GO:1902018	BP		1166
RNA polymerase complex	GO:0030880	75	0.437521	0.0617144	0.334908	GO:0030880	CC		1167
presynapse organization	GO:0099172	44	0.418608	0.0619453	0.335873	GO:0099172	BP		1168
histone monoubiquitination	GO:0010390	28	0.398069	0.0620259	0.336022	GO:0010390	BP		1169
negative regulation of cytokine secretion	GO:0050710	48	0.577886	0.0621259	0.336277	GO:0050710	BP		1170
primary lysosome	GO:0005766	119	0.54957	0.0623618	0.337265	GO:0005766	CC	azurophil granule	1171
establishment of protein localization to mitochondrial membrane	GO:0090151	11	0.662187	0.062547	0.337978	GO:0090151	BP		1172
RNA polymerase II complex binding	GO:0000993	22	0.385294	0.0626157	0.338061	GO:0000993	MF		1173
opsonin binding	GO:0001846	13	0.649028	0.062855	0.339064	GO:0001846	MF		1174
heat generation	GO:0031649	15	0.638712	0.0629236	0.339145	GO:0031649	BP		1175
negative regulation of glial cell differentiation	GO:0045686	24	0.609543	0.0633088	0.340495	GO:0045686	BP		1176
TORC1 signaling	GO:0038202	31	0.403608	0.0633673	0.340495	GO:0038202	BP		1177
negative regulation of plasma membrane bounded cell projection assembly	GO:0120033	19	0.376939	0.0633713	0.340495	GO:0120033	BP		1178
negative regulation of intracellular steroid hormone receptor signaling pathway	GO:0033144	32	0.405142	0.0634232	0.340495	GO:0033144	BP		1179
ribosome binding	GO:0043022	40	0.415135	0.0634432	0.340495	GO:0043022	MF		1180
negative regulation of protein secretion	GO:0050709	103	0.553015	0.0635047	0.340495	GO:0050709	BP		1181
positive regulation of cell killing	GO:0031343	30	0.597913	0.0635506	0.340495	GO:0031343	BP		1182
water homeostasis	GO:0030104	56	0.571714	0.0636598	0.340793	GO:0030104	BP		1183
positive regulation of actin filament bundle assembly	GO:0032233	53	0.573675	0.0637731	0.341111	GO:0032233	BP		1184
purine ribonucleoside bisphosphate metabolic process	GO:0034035	18	0.373853	0.0639596	0.341518	GO:0034035	BP	3'-phosphoadenosine 5'-phosphosulfate metabolic process	1185
regulation of stem cell population maintenance	GO:2000036	24	0.609248	0.064024	0.341518	GO:2000036	BP		1186
mitochondrial genome maintenance	GO:0000002	26	0.395052	0.0640798	0.341518	GO:0000002	BP		1187
cyclic nucleotide binding	GO:0030551	29	0.400629	0.0641158	0.341518	GO:0030551	MF		1188
superoxide anion generation	GO:0042554	28	0.601099	0.0641859	0.341518	GO:0042554	BP		1189
central nervous system projection neuron axonogenesis	GO:0021952	23	0.388478	0.0641917	0.341518	GO:0021952	BP		1190
organic hydroxy compound transmembrane transporter activity	GO:1901618	23	0.611508	0.0642267	0.341518	GO:1901618	MF		1191
negative regulation of ubiquitin-protein transferase activity	GO:0051444	16	0.633512	0.0645109	0.342741	GO:0051444	BP		1192
sphingolipid binding	GO:0046625	14	0.642616	0.0647017	0.342859	GO:0046625	MF		1193
cytochrome-c oxidase activity	GO:0004129	13	0.647945	0.0647898	0.342859	GO:0004129	MF	heme-copper terminal oxidase activity, oxidoreductase activity, acting on a heme group of donors, oxygen as acceptor	1194
myofilament	GO:0036379	15	0.362276	0.0648233	0.342859	GO:0036379	CC		1195
endocrine pancreas development	GO:0031018	34	0.591549	0.0648261	0.342859	GO:0031018	BP		1196
regulation of natural killer cell mediated immunity	GO:0002715	29	0.5991	0.0648438	0.342859	GO:0002715	BP		1197
chromosome, centromeric region	GO:0000775	147	0.455771	0.0648903	0.342859	GO:0000775	CC		1198
positive regulation of tyrosine phosphorylation of STAT protein	GO:0042531	40	0.584384	0.0649583	0.342859	GO:0042531	BP		1199
negative regulation of lymphocyte mediated immunity	GO:0002707	31	0.595815	0.0649662	0.342859	GO:0002707	BP		1200
negative regulation of chemotaxis	GO:0050922	31	0.595752	0.0651416	0.343499	GO:0050922	BP		1201
regulation of generation of precursor metabolites and energy	GO:0043467	123	0.451755	0.0652118	0.343583	GO:0043467	BP		1202
voltage-gated potassium channel complex	GO:0008076	74	0.437954	0.0653205	0.34387	GO:0008076	CC		1203
outer mitochondrial membrane protein complex	GO:0098799	13	0.352508	0.0656153	0.345134	GO:0098799	CC		1204
organelle transport along microtubule	GO:0072384	67	0.434953	0.0659009	0.346349	GO:0072384	BP		1205
immune response-regulating cell surface receptor signaling pathway involved in phagocytosis	GO:0002433	72	0.562736	0.0660071	0.34662	GO:0002433	BP	Fc-gamma receptor signaling pathway, Fc-gamma receptor signaling pathway involved in phagocytosis	1206
tumor necrosis factor production	GO:0032640	117	0.549272	0.0662058	0.346804	GO:0032640	BP		1207
regulation of DNA binding	GO:0051101	96	0.554334	0.0662669	0.346804	GO:0051101	BP		1208
negative regulation of immunoglobulin production	GO:0002638	10	0.667731	0.0662834	0.346804	GO:0002638	BP		1209
regulation of fibroblast apoptotic process	GO:2000269	15	0.363024	0.0662901	0.346804	GO:2000269	BP		1210
dermatan sulfate biosynthetic process	GO:0030208	11	0.659912	0.0663163	0.346804	GO:0030208	BP		1211
gene silencing by miRNA	GO:0035195	121	0.45157	0.0663708	0.346804	GO:0035195	BP		1212
cAMP binding	GO:0030552	18	0.375098	0.0666288	0.34766	GO:0030552	MF		1213
synaptic vesicle recycling	GO:0036465	49	0.424215	0.0666836	0.34766	GO:0036465	BP		1214
negative regulation of cell activation	GO:0050866	151	0.543356	0.0666993	0.34766	GO:0050866	BP		1215
spinal cord development	GO:0021510	84	0.557904	0.066981	0.348841	GO:0021510	BP		1216
dosage compensation by inactivation of X chromosome	GO:0009048	14	0.641365	0.0670859	0.3491	GO:0009048	BP		1217
regulation of mast cell activation	GO:0033003	35	0.589379	0.0674116	0.350462	GO:0033003	BP		1218
lung epithelium development	GO:0060428	29	0.598149	0.0674582	0.350462	GO:0060428	BP		1219
negative regulation of TOR signaling	GO:0032007	35	0.41073	0.067745	0.351663	GO:0032007	BP		1220
potassium ion homeostasis	GO:0055075	13	0.646306	0.0678144	0.351735	GO:0055075	BP		1221
positive regulation of proteasomal protein catabolic process	GO:1901800	86	0.442966	0.0679327	0.351778	GO:1901800	BP		1222
interleukin-6 production	GO:0032635	105	0.551646	0.0679954	0.351778	GO:0032635	BP		1223
replication fork processing	GO:0031297	25	0.394525	0.0680228	0.351778	GO:0031297	BP		1224
response to mitochondrial depolarisation	GO:0098780	17	0.372157	0.0680706	0.351778	GO:0098780	BP		1225
posttranscriptional gene silencing by RNA	GO:0035194	126	0.45283	0.0681003	0.351778	GO:0035194	BP		1226
negative regulation of histone H3-K9 methylation	GO:0051573	10	0.333516	0.0683258	0.35243	GO:0051573	BP		1227
negative regulation of leukocyte activation	GO:0002695	131	0.54622	0.0684034	0.35243	GO:0002695	BP		1228
myeloid cell homeostasis	GO:0002262	118	0.548663	0.0684577	0.35243	GO:0002262	BP		1229
regulation of signal transduction by p53 class mediator	GO:1901796	154	0.457342	0.0684878	0.35243	GO:1901796	BP		1230
prostanoid metabolic process	GO:0006692	32	0.593091	0.06851	0.35243	GO:0006692	BP	prostaglandin metabolic process	1231
neural precursor cell proliferation	GO:0061351	136	0.545346	0.0685606	0.35243	GO:0061351	BP		1232
negative regulation of vascular endothelial growth factor receptor signaling pathway	GO:0030948	10	0.666299	0.0686337	0.35252	GO:0030948	BP		1233
positive regulation of macroautophagy	GO:0016239	60	0.431995	0.0687521	0.352842	GO:0016239	BP		1234
positive regulation of protein tyrosine kinase activity	GO:0061098	51	0.573712	0.0688317	0.352933	GO:0061098	BP		1235
antigen binding	GO:0003823	36	0.587657	0.0689022	0.352933	GO:0003823	MF		1236
integral component of peroxisomal membrane	GO:0005779	15	0.364338	0.068937	0.352933	GO:0005779	CC	intrinsic component of peroxisomal membrane	1237
nuclear chromosome segregation	GO:0098813	176	0.460142	0.0690619	0.353287	GO:0098813	BP		1238
catecholamine uptake	GO:0090493	14	0.640233	0.0693027	0.354232	GO:0090493	BP		1239
membranous septum morphogenesis	GO:0003149	10	0.665659	0.0697064	0.356009	GO:0003149	BP		1240
DNA strand elongation	GO:0022616	16	0.369122	0.0699605	0.356579	GO:0022616	BP		1241
histone acetylation	GO:0016573	123	0.452592	0.0700164	0.356579	GO:0016573	BP		1242
clathrin-coated pit	GO:0005905	64	0.434474	0.0701519	0.356579	GO:0005905	CC		1243
molecular carrier activity	GO:0140104	33	0.408872	0.0701722	0.356579	GO:0140104	MF		1244
chemokine binding	GO:0019956	17	0.626876	0.0701808	0.356579	GO:0019956	MF		1245.5
positive regulation of endothelial cell apoptotic process	GO:2000353	17	0.626876	0.0701808	0.356579	GO:2000353	BP		1245.5
exonuclease activity, active with either ribo- or deoxyribonucleic acids and producing 5'-phosphomonoesters	GO:0016796	37	0.413937	0.0702123	0.356579	GO:0016796	MF		1247
response to interferon-beta	GO:0035456	23	0.609007	0.0704347	0.356979	GO:0035456	BP		1248
tau protein binding	GO:0048156	44	0.421132	0.0704842	0.356979	GO:0048156	MF		1249
secondary active transmembrane transporter activity	GO:0015291	131	0.545869	0.0705313	0.356979	GO:0015291	MF		1250
extracellular exosome biogenesis	GO:0097734	18	0.376864	0.0705684	0.356979	GO:0097734	BP		1251
GTPase activator activity	GO:0005096	187	0.461523	0.0705728	0.356979	GO:0005096	MF		1252
regulation of posttranscriptional gene silencing	GO:0060147	91	0.445107	0.0707744	0.35741	GO:0060147	BP	regulation of gene silencing by RNA	1253
regulation of tolerance induction	GO:0002643	16	0.630499	0.0707755	0.35741	GO:0002643	BP		1254
extrinsic apoptotic signaling pathway via death domain receptors	GO:0008625	64	0.565366	0.0708392	0.35741	GO:0008625	BP		1255
negative regulation of blood pressure	GO:0045776	31	0.593776	0.0708837	0.35741	GO:0045776	BP		1256
positive regulation of stress fiber assembly	GO:0051496	47	0.576171	0.0710321	0.357642	GO:0051496	BP		1257
regulation of skeletal muscle contraction	GO:0014819	12	0.65052	0.0710428	0.357642	GO:0014819	BP		1258
transport along microtubule	GO:0010970	133	0.45458	0.0711936	0.358117	GO:0010970	BP	microtubule-based transport	1259
positive regulation of osteoblast differentiation	GO:0045669	57	0.56905	0.07163	0.359374	GO:0045669	BP		1260
extracellular vesicle biogenesis	GO:0140112	20	0.383616	0.0716413	0.359374	GO:0140112	BP		1261
positive regulation of leukocyte degranulation	GO:0043302	19	0.619387	0.0716785	0.359374	GO:0043302	BP		1262
negative regulation of stem cell proliferation	GO:2000647	12	0.650154	0.0717304	0.359374	GO:2000647	BP		1263
positive regulation of T cell migration	GO:2000406	21	0.613539	0.0717532	0.359374	GO:2000406	BP		1264
regulation of heterotypic cell-cell adhesion	GO:0034114	19	0.619343	0.071784	0.359374	GO:0034114	BP		1265
regulation of peptidyl-threonine phosphorylation	GO:0010799	39	0.5833	0.0720183	0.360262	GO:0010799	BP		1266
myofibril	GO:0030016	170	0.459899	0.0721596	0.360651	GO:0030016	CC		1267
response to alkaloid	GO:0043279	98	0.447355	0.0722099	0.360651	GO:0043279	BP		1268
histone kinase activity	GO:0035173	13	0.356125	0.0725104	0.361387	GO:0035173	MF		1269
ARF protein signal transduction	GO:0032011	18	0.377725	0.0725595	0.361387	GO:0032011	BP	regulation of ARF protein signal transduction	1270
hydrogen peroxide biosynthetic process	GO:0050665	14	0.63862	0.0725664	0.361387	GO:0050665	BP		1271
purine ribonucleotide catabolic process	GO:0009154	26	0.398244	0.0726054	0.361387	GO:0009154	BP		1272
axon terminus	GO:0043679	93	0.446058	0.0726771	0.361387	GO:0043679	CC		1273
G protein-coupled chemoattractant receptor activity	GO:0001637	13	0.643758	0.0727423	0.361387	GO:0001637	MF	chemokine receptor activity	1274
lysine-acetylated histone binding	GO:0070577	18	0.37781	0.0727567	0.361387	GO:0070577	MF	acetylation-dependent protein binding	1275
costamere	GO:0043034	18	0.377847	0.0728445	0.361539	GO:0043034	CC		1276
exoribonuclease activity	GO:0004532	31	0.406918	0.0729965	0.361949	GO:0004532	MF		1277
sister chromatid cohesion	GO:0007062	42	0.420029	0.0731215	0.361949	GO:0007062	BP		1278
import into nucleus	GO:0051170	111	0.450667	0.0731386	0.361949	GO:0051170	BP		1279
regulation of cyclase activity	GO:0031279	35	0.412432	0.0731557	0.361949	GO:0031279	BP		1280
regulation of gliogenesis	GO:0014013	107	0.550208	0.0733098	0.362425	GO:0014013	BP		1281
transport vesicle membrane	GO:0030658	170	0.460088	0.0735115	0.362425	GO:0030658	CC		1282
nuclear periphery	GO:0034399	108	0.450062	0.0735349	0.362425	GO:0034399	CC		1283
positive regulation of cell growth	GO:0030307	138	0.455775	0.073592	0.362425	GO:0030307	BP		1284
synaptic vesicle membrane	GO:0030672	80	0.442057	0.0735927	0.362425	GO:0030672	CC	exocytic vesicle membrane	1285
viral translation	GO:0019081	12	0.350821	0.0735952	0.362425	GO:0019081	BP		1286
labyrinthine layer morphogenesis	GO:0060713	16	0.629156	0.0737247	0.362781	GO:0060713	BP		1287
natural killer cell mediated immunity	GO:0002228	42	0.579764	0.073868	0.363203	GO:0002228	BP		1288
cellular response to manganese ion	GO:0071287	11	0.344422	0.0740174	0.363656	GO:0071287	BP		1289
regulation of leukocyte degranulation	GO:0043300	39	0.582666	0.0742123	0.363989	GO:0043300	BP		1290
positive regulation of vascular endothelial cell proliferation	GO:1905564	14	0.637826	0.0742196	0.363989	GO:1905564	BP		1291
interleukin-1 production	GO:0032612	73	0.560498	0.0742664	0.363989	GO:0032612	BP		1292
positive regulation of protein processing	GO:0010954	22	0.609946	0.0743192	0.363989	GO:0010954	BP		1293
INO80-type complex	GO:0097346	18	0.378493	0.0743727	0.363989	GO:0097346	CC		1294
heart formation	GO:0060914	23	0.607442	0.0745663	0.364655	GO:0060914	BP		1295
negative regulation of dendritic spine development	GO:0061000	12	0.351362	0.0746452	0.364759	GO:0061000	BP		1296
contractile fiber	GO:0043292	179	0.461256	0.0747509	0.364994	GO:0043292	CC		1297
lymphocyte costimulation	GO:0031294	42	0.57947	0.0749368	0.365456	GO:0031294	BP	T cell costimulation	1298
positive regulation of granulocyte macrophage colony-stimulating factor production	GO:0032725	10	0.662635	0.0749609	0.365456	GO:0032725	BP		1299
response to fatty acid	GO:0070542	70	0.4384	0.0750814	0.365762	GO:0070542	BP		1300
entrainment of circadian clock	GO:0009649	24	0.395025	0.0751452	0.365791	GO:0009649	BP		1301
endocytic vesicle lumen	GO:0071682	15	0.632701	0.0752171	0.36586	GO:0071682	CC		1302
negative regulation of T cell activation	GO:0050868	84	0.556221	0.0753126	0.366043	GO:0050868	BP		1303
signal sequence binding	GO:0005048	20	0.385129	0.0754091	0.366231	GO:0005048	MF		1304
positive regulation of systemic arterial blood pressure	GO:0003084	11	0.654521	0.076002	0.368828	GO:0003084	BP		1305
antimicrobial humoral response	GO:0019730	53	0.570483	0.0761535	0.369151	GO:0019730	BP		1306
regulation of plasma membrane bounded cell projection assembly	GO:0120032	138	0.456171	0.0762095	0.369151	GO:0120032	BP		1307
scavenger receptor activity	GO:0005044	39	0.582092	0.0762435	0.369151	GO:0005044	MF		1308
myeloid dendritic cell activation	GO:0001773	18	0.620626	0.0764966	0.370065	GO:0001773	BP		1309
type I interferon signaling pathway	GO:0060337	72	0.560437	0.0765603	0.370065	GO:0060337	BP	cellular response to type I interferon	1310
intrinsic component of organelle membrane	GO:0031300	156	0.458801	0.0766102	0.370065	GO:0031300	CC		1311
hydrogen peroxide metabolic process	GO:0042743	41	0.579957	0.0766659	0.370065	GO:0042743	BP		1312
calcium-independent cell-cell adhesion via plasma membrane cell-adhesion molecules	GO:0016338	17	0.623921	0.0769656	0.371228	GO:0016338	BP		1313
regulation of microtubule depolymerization	GO:0031114	19	0.382805	0.077046	0.371334	GO:0031114	BP		1314
sensory perception of smell	GO:0007608	52	0.570874	0.0773178	0.371932	GO:0007608	BP		1315
positive regulation of gliogenesis	GO:0014015	63	0.564413	0.0773519	0.371932	GO:0014015	BP		1316
vasodilation	GO:0042311	25	0.602068	0.0774118	0.371932	GO:0042311	BP		1317
protein serine/threonine kinase inhibitor activity	GO:0030291	27	0.598222	0.0774143	0.371932	GO:0030291	MF		1318
protein targeting to lysosome	GO:0006622	19	0.382991	0.0775171	0.371932	GO:0006622	BP		1319
mitochondrion localization	GO:0051646	38	0.417198	0.0775225	0.371932	GO:0051646	BP		1320
nucleobase-containing small molecule interconversion	GO:0015949	24	0.604075	0.0776768	0.37239	GO:0015949	BP		1321
regulation of DNA recombination	GO:0000018	65	0.43668	0.0778164	0.372396	GO:0000018	BP		1322
retrograde transport, endosome to Golgi	GO:0042147	59	0.433563	0.0778529	0.372396	GO:0042147	BP		1323
DNA integration	GO:0015074	10	0.338957	0.0778545	0.372396	GO:0015074	BP		1324
gap junction assembly	GO:0016264	10	0.6609	0.0781192	0.37338	GO:0016264	BP		1325
cellular response to UV	GO:0034644	70	0.439068	0.0782934	0.373845	GO:0034644	BP		1326
regulation of odontogenesis	GO:0042481	21	0.610982	0.0783873	0.373845	GO:0042481	BP		1327
adhesion of symbiont to host cell	GO:0044650	11	0.653234	0.0784763	0.373845	GO:0044650	BP		1328
G protein-coupled glutamate receptor signaling pathway	GO:0007216	10	0.339328	0.0785411	0.373845	GO:0007216	BP		1329
negative regulation of tumor necrosis factor-mediated signaling pathway	GO:0010804	15	0.631201	0.0785728	0.373845	GO:0010804	BP		1330
glutamate secretion	GO:0014047	41	0.420575	0.0786454	0.373845	GO:0014047	BP		1331
histone ubiquitination	GO:0016574	41	0.420585	0.0786841	0.373845	GO:0016574	BP		1332
cellular response to mechanical stimulus	GO:0071260	72	0.559996	0.078734	0.373845	GO:0071260	BP		1333
T-helper 1 type immune response	GO:0042088	28	0.596025	0.0787477	0.373845	GO:0042088	BP		1334
trachea development	GO:0060438	15	0.631072	0.0788674	0.373862	GO:0060438	BP		1335
histone methyltransferase activity (H3-K4 specific)	GO:0042800	11	0.346995	0.078925	0.373862	GO:0042800	MF		1336
response to manganese ion	GO:0010042	17	0.376922	0.0789959	0.373862	GO:0010042	BP		1337
defense response to Gram-negative bacterium	GO:0050829	36	0.584628	0.0790561	0.373862	GO:0050829	BP		1338
neural nucleus development	GO:0048857	55	0.568487	0.0792111	0.373862	GO:0048857	BP		1339
photoreceptor connecting cilium	GO:0032391	30	0.407383	0.0792646	0.373862	GO:0032391	CC		1340
negative regulation of DNA binding	GO:0043392	43	0.577392	0.0793057	0.373862	GO:0043392	BP		1341
cytoplasmic stress granule	GO:0010494	48	0.426737	0.0793152	0.373862	GO:0010494	CC		1342
negative regulation of double-strand break repair	GO:2000780	20	0.386646	0.0793481	0.373862	GO:2000780	BP		1343
heart valve formation	GO:0003188	10	0.660209	0.0794062	0.373862	GO:0003188	BP		1344
negative regulation of signal transduction in absence of ligand	GO:1901099	25	0.601373	0.0794509	0.373862	GO:1901099	BP	negative regulation of extrinsic apoptotic signaling pathway in absence of ligand	1345
cornification	GO:0070268	54	0.569058	0.0794597	0.373862	GO:0070268	BP		1346
negative regulation of calcium-mediated signaling	GO:0050849	27	0.597466	0.0797227	0.374821	GO:0050849	BP		1347
positive regulation of interleukin-1 beta secretion	GO:0050718	24	0.603285	0.0799588	0.375556	GO:0050718	BP		1348
negative regulation of striated muscle cell differentiation	GO:0051154	31	0.590893	0.0799976	0.375556	GO:0051154	BP		1349
positive regulation of mitochondrial fission	GO:0090141	13	0.359838	0.0801969	0.37611	GO:0090141	BP		1350
regulation of tumor necrosis factor production	GO:0032680	114	0.547523	0.0802645	0.37611	GO:0032680	BP		1351
organelle fusion	GO:0048284	82	0.444048	0.0802938	0.37611	GO:0048284	BP		1352
CCR4-NOT complex	GO:0030014	13	0.359988	0.0805188	0.376885	GO:0030014	CC		1353
positive regulation of organelle assembly	GO:1902117	57	0.43304	0.0806504	0.377222	GO:1902117	BP		1354
ATP-dependent RNA helicase activity	GO:0004004	22	0.392492	0.0809715	0.378119	GO:0004004	MF		1355
negative regulation of multi-organism process	GO:0043901	135	0.543602	0.0810111	0.378119	GO:0043901	BP		1356
embryo implantation	GO:0007566	39	0.58078	0.0810589	0.378119	GO:0007566	BP		1357
regulation of androgen receptor signaling pathway	GO:0060765	28	0.404716	0.0810842	0.378119	GO:0060765	BP		1358
pyridine-containing compound biosynthetic process	GO:0072525	126	0.454904	0.0811407	0.378119	GO:0072525	BP		1359
phospholipase C activity	GO:0004629	20	0.387342	0.0812087	0.378158	GO:0004629	MF		1360
AP-2 adaptor complex	GO:0030122	11	0.348182	0.0812765	0.378196	GO:0030122	CC		1361
cellular amino acid catabolic process	GO:0009063	101	0.550267	0.0814322	0.378481	GO:0009063	BP		1362
regulation of T cell mediated cytotoxicity	GO:0001914	21	0.609858	0.0814573	0.378481	GO:0001914	BP		1363
cyclic nucleotide biosynthetic process	GO:0009190	17	0.378027	0.0817251	0.379447	GO:0009190	BP	cyclic purine nucleotide metabolic process	1364
positive regulation of autophagy of mitochondrion	GO:1903599	20	0.387574	0.0818366	0.379686	GO:1903599	BP		1365
Hsp90 protein binding	GO:0051879	37	0.417305	0.0819138	0.379766	GO:0051879	MF		1366
production of molecular mediator involved in inflammatory response	GO:0002532	50	0.571094	0.082269	0.381134	GO:0002532	BP		1367
protein binding involved in protein folding	GO:0044183	12	0.644742	0.0825802	0.382296	GO:0044183	MF		1368
regulation of lipid biosynthetic process	GO:0046890	155	0.54046	0.0830169	0.384037	GO:0046890	BP		1369
CD8-positive, alpha-beta T cell differentiation	GO:0043374	11	0.650914	0.0831045	0.384105	GO:0043374	BP		1370
prostaglandin biosynthetic process	GO:0001516	21	0.609252	0.083153	0.384105	GO:0001516	BP	prostanoid biosynthetic process	1371
glucosyltransferase activity	GO:0046527	17	0.378682	0.0833763	0.384418	GO:0046527	MF		1372
glutamate receptor activity	GO:0008066	25	0.399926	0.0833787	0.384418	GO:0008066	MF		1373
steroid hormone mediated signaling pathway	GO:0043401	155	0.459591	0.0834028	0.384418	GO:0043401	BP		1374
gas transport	GO:0015669	15	0.629078	0.0835308	0.384728	GO:0015669	BP		1375
positive regulation of cell division	GO:0051781	68	0.560713	0.0837638	0.385519	GO:0051781	BP		1376
glycolytic process	GO:0006096	96	0.448852	0.0838244	0.385519	GO:0006096	BP		1377
serine-type peptidase activity	GO:0008236	100	0.550081	0.0840833	0.386429	GO:0008236	MF		1378
phosphatidylinositol bisphosphate phosphatase activity	GO:0034593	20	0.388451	0.0842473	0.386468	GO:0034593	MF		1379
activating transcription factor binding	GO:0033613	56	0.566758	0.0842765	0.386468	GO:0033613	MF		1380
regulation of blood pressure	GO:0008217	141	0.542205	0.0844123	0.386468	GO:0008217	BP		1381
NAD-dependent histone deacetylase activity	GO:0017136	13	0.361789	0.0844926	0.386468	GO:0017136	MF		1382
endothelium development	GO:0003158	100	0.550015	0.0844938	0.386468	GO:0003158	BP		1383
regulation of interleukin-6 production	GO:0032675	98	0.550514	0.0845242	0.386468	GO:0032675	BP		1384
TOR complex	GO:0038201	10	0.342478	0.0845778	0.386468	GO:0038201	CC		1385
positive regulation of mast cell activation involved in immune response	GO:0033008	12	0.643808	0.08458	0.386468	GO:0033008	BP	positive regulation of mast cell degranulation	1386
E-box binding	GO:0070888	42	0.576838	0.0850945	0.388539	GO:0070888	MF		1387
lipid translocation	GO:0034204	19	0.385924	0.0852447	0.388944	GO:0034204	BP	phospholipid translocation	1388
oxidoreductase activity, acting on the CH-NH group of donors, NAD or NADP as acceptor	GO:0016646	12	0.643464	0.0853265	0.389037	GO:0016646	MF		1389
cell migration involved in heart development	GO:0060973	16	0.624194	0.0855022	0.389523	GO:0060973	BP		1390
tumor necrosis factor receptor binding	GO:0005164	22	0.605921	0.085556	0.389523	GO:0005164	MF		1391
tongue development	GO:0043586	18	0.617021	0.0857171	0.389976	GO:0043586	BP		1392
regulation of alpha-beta T cell activation	GO:0046634	74	0.557807	0.085954	0.390672	GO:0046634	BP		1393
entry into host cell	GO:0030260	110	0.547479	0.0859934	0.390672	GO:0030260	BP	entry into host, entry into cell of other organism involved in symbiotic interaction, entry into other organism involved in symbiotic interaction	1394
positive regulation of STAT cascade	GO:1904894	57	0.565786	0.0861058	0.390902	GO:1904894	BP		1395
icosanoid biosynthetic process	GO:0046456	38	0.580478	0.0862172	0.391127	GO:0046456	BP		1396
response to caffeine	GO:0031000	17	0.379847	0.0863828	0.391219	GO:0031000	BP	response to diuretic	1397
regulation of osteoblast proliferation	GO:0033688	20	0.610782	0.0864034	0.391219	GO:0033688	BP		1398
regulation of interleukin-6 biosynthetic process	GO:0045408	19	0.613628	0.0864786	0.391219	GO:0045408	BP		1399
long-chain fatty-acyl-CoA biosynthetic process	GO:0035338	18	0.383265	0.0864845	0.391219	GO:0035338	BP		1400
cyclase activity	GO:0009975	16	0.376333	0.0868371	0.3924	GO:0009975	MF		1401
interleukin-2 biosynthetic process	GO:0042094	18	0.616576	0.0869145	0.3924	GO:0042094	BP		1402
endocardial cushion formation	GO:0003272	23	0.603145	0.0869316	0.3924	GO:0003272	BP		1403
protein sumoylation	GO:0016925	70	0.440773	0.0870074	0.392463	GO:0016925	BP		1404
catechol-containing compound biosynthetic process	GO:0009713	18	0.616492	0.0871429	0.392732	GO:0009713	BP	catecholamine biosynthetic process	1405
retinoic acid receptor binding	GO:0042974	20	0.389496	0.0871962	0.392732	GO:0042974	MF		1406
endoplasmic reticulum tubular network	GO:0071782	17	0.380219	0.0873605	0.392732	GO:0071782	CC		1407
nucleosomal DNA binding	GO:0031492	28	0.593374	0.087366	0.392732	GO:0031492	MF		1408
glandular epithelial cell differentiation	GO:0002067	38	0.580183	0.0873771	0.392732	GO:0002067	BP		1409
epithelial to mesenchymal transition involved in endocardial cushion formation	GO:0003198	17	0.619677	0.0876359	0.392746	GO:0003198	BP		1410
retrograde transport, endosome to plasma membrane	GO:1990126	20	0.38966	0.0876675	0.392746	GO:1990126	BP		1411
alpha-amino acid catabolic process	GO:1901606	86	0.553342	0.0877672	0.392746	GO:1901606	BP		1412
regulation of antigen processing and presentation	GO:0002577	17	0.619618	0.0877935	0.392746	GO:0002577	BP		1413
mucosal immune response	GO:0002385	16	0.623272	0.0878493	0.392746	GO:0002385	BP		1414
positive regulation of alpha-beta T cell activation	GO:0046635	51	0.56913	0.0879325	0.392746	GO:0046635	BP		1415
glial cell development	GO:0021782	99	0.54971	0.0879835	0.392746	GO:0021782	BP		1416
positive regulation of metanephros development	GO:0072216	13	0.636655	0.0880495	0.392746	GO:0072216	BP		1417
norepinephrine transport	GO:0015874	19	0.613043	0.0881128	0.392746	GO:0015874	BP		1418
spindle assembly	GO:0051225	79	0.444441	0.08822	0.392746	GO:0051225	BP		1419
dendrite development	GO:0016358	200	0.464904	0.0882455	0.392746	GO:0016358	BP		1420
regulation of Golgi organization	GO:1903358	11	0.351544	0.0882464	0.392746	GO:1903358	BP		1421.5
Set1C/COMPASS complex	GO:0048188	11	0.351544	0.0882464	0.392746	GO:0048188	CC		1421.5
type 2 immune response	GO:0042092	24	0.600544	0.0882949	0.392746	GO:0042092	BP		1423
protein localization to cilium	GO:0061512	38	0.420053	0.0883105	0.392746	GO:0061512	BP		1424
endonuclease activity, active with either ribo- or deoxyribonucleic acids and producing 3'-phosphomonoesters	GO:0016894	11	0.648333	0.0885093	0.393354	GO:0016894	MF		1425
response to prostaglandin E	GO:0034695	19	0.387277	0.0890147	0.395322	GO:0034695	BP		1426
autophagosome	GO:0005776	69	0.4408	0.0894269	0.396875	GO:0005776	CC		1427
T cell mediated cytotoxicity	GO:0001913	29	0.591129	0.0895417	0.397106	GO:0001913	BP		1428
methylation-dependent chromatin silencing	GO:0006346	15	0.373484	0.0898459	0.398177	GO:0006346	BP		1429
osteoblast proliferation	GO:0033687	22	0.60427	0.0905493	0.401008	GO:0033687	BP		1430
regulation of type 2 immune response	GO:0002828	21	0.606698	0.0906114	0.401008	GO:0002828	BP		1431
trans-Golgi network transport vesicle membrane	GO:0012510	12	0.359042	0.0909278	0.402127	GO:0012510	CC		1432
genitalia development	GO:0048806	35	0.582549	0.0911887	0.402999	GO:0048806	BP		1433
positive regulation of potassium ion transmembrane transport	GO:1901381	32	0.413708	0.0912962	0.403053	GO:1901381	BP		1434
positive regulation of DNA repair	GO:0045739	55	0.43413	0.0913688	0.403053	GO:0045739	BP		1435
phosphatidylinositol phosphate phosphatase activity	GO:0052866	25	0.402429	0.0913918	0.403053	GO:0052866	MF		1436
host cell part	GO:0033643	10	0.345906	0.091568	0.403315	GO:0033643	CC		1437
regulation of natural killer cell mediated cytotoxicity	GO:0042269	27	0.593824	0.091641	0.403315	GO:0042269	BP		1438
postsynaptic cytosol	GO:0099524	16	0.378176	0.0916423	0.403315	GO:0099524	CC		1439
primary amino compound metabolic process	GO:1901160	12	0.359414	0.0917841	0.403659	GO:1901160	BP		1440
secretory granule localization	GO:0032252	12	0.35945	0.0918652	0.403735	GO:0032252	BP		1441
racemase and epimerase activity, acting on carbohydrates and derivatives	GO:0016857	10	0.346083	0.0919409	0.403788	GO:0016857	MF		1442
histone H4-K16 acetylation	GO:0043984	15	0.374394	0.0921799	0.404332	GO:0043984	BP		1443
L-glutamate import across plasma membrane	GO:0098712	12	0.640403	0.0922065	0.404332	GO:0098712	BP		1444
electron transfer activity	GO:0009055	85	0.552908	0.0922565	0.404332	GO:0009055	MF		1445
vinculin binding	GO:0017166	11	0.353413	0.092324	0.404349	GO:0017166	MF		1446
Ino80 complex	GO:0031011	11	0.353505	0.0925284	0.404964	GO:0031011	CC	DNA helicase complex	1447
T cell lineage commitment	GO:0002360	14	0.629839	0.0926069	0.405027	GO:0002360	BP		1448
regulation of bone remodeling	GO:0046850	39	0.577808	0.0928844	0.405774	GO:0046850	BP		1449
cytochrome complex assembly	GO:0017004	18	0.614417	0.0929181	0.405774	GO:0017004	BP		1450
O-acyltransferase activity	GO:0008374	36	0.419047	0.0929698	0.405774	GO:0008374	MF		1451
decidualization	GO:0046697	21	0.605879	0.0931146	0.406126	GO:0046697	BP		1452
striated muscle thin filament	GO:0005865	13	0.365522	0.0932309	0.406353	GO:0005865	CC		1453
kinesin complex	GO:0005871	11	0.353934	0.093487	0.407039	GO:0005871	CC		1454
neurological system process involved in regulation of systemic arterial blood pressure	GO:0001976	10	0.653176	0.0935169	0.407039	GO:0001976	BP		1455
mitochondrial electron transport, cytochrome c to oxygen	GO:0006123	13	0.634303	0.0936577	0.407372	GO:0006123	BP	aerobic electron transport chain	1456
positive regulation of Rho protein signal transduction	GO:0035025	12	0.639743	0.0937466	0.407394	GO:0035025	BP		1457
positive regulation of mitophagy	GO:1901526	10	0.346959	0.0938057	0.407394	GO:1901526	BP		1458
regulation of gene silencing by miRNA	GO:0060964	89	0.448538	0.0938556	0.407394	GO:0060964	BP		1459
long-chain fatty acid import	GO:0044539	10	0.347145	0.0942041	0.408626	GO:0044539	BP		1460
vitamin biosynthetic process	GO:0009110	18	0.613916	0.0943581	0.40891	GO:0009110	BP		1461
negative regulation of microtubule depolymerization	GO:0007026	18	0.386098	0.0943987	0.40891	GO:0007026	BP		1462
regulation of neurotransmitter transport	GO:0051588	121	0.455909	0.094634	0.408929	GO:0051588	BP		1463
apoptotic process involved in morphogenesis	GO:0060561	20	0.607988	0.0946374	0.408929	GO:0060561	BP		1464
regulation of spindle organization	GO:0090224	37	0.420565	0.0947033	0.408929	GO:0090224	BP		1465
cardiac neural crest cell differentiation involved in heart development	GO:0061307	11	0.645507	0.0947485	0.408929	GO:0061307	BP	cardiac neural crest cell development involved in heart development	1466
positive regulation of sterol transport	GO:0032373	17	0.617074	0.0947503	0.408929	GO:0032373	BP	positive regulation of cholesterol transport	1467
stereocilium tip	GO:0032426	12	0.639301	0.0947904	0.408929	GO:0032426	CC		1468
cellular response to fibroblast growth factor stimulus	GO:0044344	116	0.544988	0.0948839	0.409053	GO:0044344	BP		1469
regulation of growth hormone secretion	GO:0060123	11	0.645232	0.0953756	0.410894	GO:0060123	BP		1470
serotonin transport	GO:0006837	14	0.628707	0.0954852	0.411086	GO:0006837	BP		1471
acetyl-CoA metabolic process	GO:0006084	31	0.413462	0.0955514	0.411092	GO:0006084	BP		1472
vacuole organization	GO:0007033	122	0.456237	0.0957629	0.411528	GO:0007033	BP		1473
positive chemotaxis	GO:0050918	50	0.568137	0.0958312	0.411528	GO:0050918	BP		1474
proton transmembrane transport	GO:1902600	120	0.544109	0.0958616	0.411528	GO:1902600	BP		1475
translational termination	GO:0006415	88	0.551424	0.0959504	0.411528	GO:0006415	BP		1476
paranode region of axon	GO:0033270	12	0.361198	0.0959778	0.411528	GO:0033270	CC		1477
response to acidic pH	GO:0010447	14	0.628419	0.0962314	0.412337	GO:0010447	BP		1478
hydrolase activity, acting on carbon-nitrogen (but not peptide) bonds, in linear amides	GO:0016811	52	0.433302	0.096437	0.412775	GO:0016811	MF		1479
regulatory T cell differentiation	GO:0045066	28	0.590795	0.0964641	0.412775	GO:0045066	BP		1480
chromatin DNA binding	GO:0031490	65	0.559644	0.0966928	0.413474	GO:0031490	MF		1481
regulation of stem cell proliferation	GO:0072091	58	0.563093	0.0968413	0.413564	GO:0072091	BP		1482
female pregnancy	GO:0007565	153	0.539001	0.096863	0.413564	GO:0007565	BP		1483
neuron projection membrane	GO:0032589	42	0.425947	0.0970253	0.413564	GO:0032589	CC		1484
positive regulation of angiogenesis	GO:0045766	138	0.541011	0.0970978	0.413564	GO:0045766	BP		1485
digestion	GO:0007586	88	0.551238	0.0971641	0.413564	GO:0007586	BP		1486
gonadotropin secretion	GO:0032274	14	0.371943	0.0971708	0.413564	GO:0032274	BP		1487
negative regulation of telomere maintenance	GO:0032205	28	0.409398	0.0971737	0.413564	GO:0032205	BP		1488
neurotransmitter:sodium symporter activity	GO:0005328	18	0.612933	0.0972362	0.413564	GO:0005328	MF		1489
DNA recombination	GO:0006310	180	0.464058	0.0973869	0.413927	GO:0006310	BP		1490
ATP generation from ADP	GO:0006757	97	0.451231	0.097526	0.41424	GO:0006757	BP		1491
glycosylceramide metabolic process	GO:0006677	18	0.387231	0.0977226	0.414587	GO:0006677	BP		1492
positive regulation of execution phase of apoptosis	GO:1900119	12	0.638072	0.0977385	0.414587	GO:1900119	BP		1493
MAP kinase kinase activity	GO:0004708	12	0.36197	0.0978409	0.414743	GO:0004708	MF		1494
amino sugar biosynthetic process	GO:0046349	10	0.348897	0.0980376	0.415067	GO:0046349	BP		1495
glutamine family amino acid metabolic process	GO:0009064	57	0.563409	0.0980668	0.415067	GO:0009064	BP		1496
negative regulation of interleukin-1 production	GO:0032692	23	0.599666	0.098114	0.415067	GO:0032692	BP		1497
regulation of adenylate cyclase activity	GO:0045761	25	0.404429	0.0982313	0.415286	GO:0045761	BP		1498
fluid transport	GO:0042044	19	0.609573	0.0983116	0.415349	GO:0042044	BP		1499
nucleobase-containing compound kinase activity	GO:0019205	31	0.585776	0.0985073	0.415889	GO:0019205	MF		1500
cellular response to fluid shear stress	GO:0071498	17	0.384259	0.0985709	0.415889	GO:0071498	BP		1501
nucleobase-containing small molecule biosynthetic process	GO:0034404	186	0.464781	0.0987903	0.415897	GO:0034404	BP		1502
telencephalon regionalization	GO:0021978	11	0.643623	0.0991003	0.415897	GO:0021978	BP		1503
protease binding	GO:0002020	99	0.548049	0.0991189	0.415897	GO:0002020	MF		1504
regulation of systemic arterial blood pressure by circulatory renin-angiotensin	GO:0001991	13	0.632106	0.0991505	0.415897	GO:0001991	BP		1505
regulation of autophagy of mitochondrion in response to mitochondrial depolarization	GO:1904923	14	0.372701	0.0991673	0.415897	GO:1904923	BP		1506
regulation of superoxide anion generation	GO:0032928	18	0.612277	0.0991936	0.415897	GO:0032928	BP		1507
cell-cell adhesion mediated by integrin	GO:0033631	13	0.632073	0.0992334	0.415897	GO:0033631	BP		1508
regulation of cell projection assembly	GO:0060491	140	0.459541	0.09926	0.415897	GO:0060491	BP		1509
dendritic spine organization	GO:0097061	72	0.443746	0.099266	0.415897	GO:0097061	BP		1510
symporter activity	GO:0015293	83	0.55239	0.0994486	0.415897	GO:0015293	MF		1511
myeloid leukocyte differentiation	GO:0002573	158	0.538092	0.0994574	0.415897	GO:0002573	BP		1512
flagellated sperm motility	GO:0030317	52	0.566087	0.0995285	0.415897	GO:0030317	BP	sperm motility	1513
regulation of T cell mediated immunity	GO:0002709	48	0.568757	0.0996128	0.415897	GO:0002709	BP		1514
polypeptide N-acetylgalactosaminyltransferase activity	GO:0004653	19	0.390866	0.0996674	0.415897	GO:0004653	MF		1515
sensory perception of chemical stimulus	GO:0007606	83	0.552355	0.099673	0.415897	GO:0007606	BP		1516
negative regulation of ERK1 and ERK2 cascade	GO:0070373	62	0.560521	0.0996846	0.415897	GO:0070373	BP		1517
secondary metabolic process	GO:0019748	50	0.567358	0.0996891	0.415897	GO:0019748	BP		1518
negative regulation of long-term synaptic potentiation	GO:1900272	12	0.637131	0.100045	0.417107	GO:1900272	BP		1519
regulation of mononuclear cell migration	GO:0071675	36	0.57923	0.100141	0.417233	GO:0071675	BP		1520
K63-linked polyubiquitin modification-dependent protein binding	GO:0070530	14	0.37314	0.100339	0.417769	GO:0070530	MF		1521
thyroid hormone generation	GO:0006590	11	0.643011	0.100549	0.417769	GO:0006590	BP		1522
ubiquitin conjugating enzyme binding	GO:0031624	13	0.368439	0.100551	0.417769	GO:0031624	MF		1523
UV-damage excision repair	GO:0070914	10	0.350034	0.100592	0.417769	GO:0070914	BP		1524
epidermal growth factor receptor signaling pathway	GO:0007173	100	0.547602	0.1006	0.417769	GO:0007173	BP		1525
positive regulation of humoral immune response	GO:0002922	14	0.626643	0.100921	0.418827	GO:0002922	BP		1526
regulation of transmission of nerve impulse	GO:0051969	14	0.626601	0.101034	0.418971	GO:0051969	BP		1527
central nervous system neuron axonogenesis	GO:0021955	31	0.414874	0.101088	0.418971	GO:0021955	BP		1528
embryonic placenta development	GO:0001892	72	0.55592	0.101289	0.419228	GO:0001892	BP		1529
response to zinc ion	GO:0010043	37	0.577886	0.101317	0.419228	GO:0010043	BP		1530
lateral plasma membrane	GO:0016328	52	0.565732	0.101357	0.419228	GO:0016328	CC		1531
response to ammonium ion	GO:0060359	118	0.45625	0.101414	0.419228	GO:0060359	BP		1532
ubiquitination-like modification-dependent protein binding	GO:0140035	10	0.350489	0.101628	0.419837	GO:0140035	MF	ubiquitin-dependent protein binding	1533
dosage compensation	GO:0007549	16	0.618147	0.101862	0.420341	GO:0007549	BP		1534
DNA-binding transcription repressor activity, RNA polymerase II-specific	GO:0001227	186	0.5349	0.101883	0.420341	GO:0001227	MF		1535
primary alcohol biosynthetic process	GO:0034309	10	0.649318	0.102072	0.420713	GO:0034309	BP		1536
acylglycerol metabolic process	GO:0006639	80	0.552935	0.102151	0.420713	GO:0006639	BP		1537
response to retinoic acid	GO:0032526	94	0.548857	0.102194	0.420713	GO:0032526	BP		1538
positive regulation of leukocyte differentiation	GO:1902107	116	0.544005	0.102327	0.420713	GO:1902107	BP		1539
L-type voltage-gated calcium channel complex	GO:1990454	12	0.363788	0.102342	0.420713	GO:1990454	CC		1540
tumor necrosis factor receptor superfamily binding	GO:0032813	34	0.580989	0.102372	0.420713	GO:0032813	MF		1541
hydrogen peroxide catabolic process	GO:0042744	20	0.605509	0.102456	0.420765	GO:0042744	BP		1542
heterotypic cell-cell adhesion	GO:0034113	49	0.567477	0.102517	0.420765	GO:0034113	BP		1543
camera-type eye photoreceptor cell differentiation	GO:0060219	15	0.621752	0.102608	0.420859	GO:0060219	BP		1544
negative regulation of alcohol biosynthetic process	GO:1902931	10	0.649057	0.102673	0.420859	GO:1902931	BP		1545
establishment of melanosome localization	GO:0032401	20	0.394621	0.102882	0.421442	GO:0032401	BP		1546
T cell apoptotic process	GO:0070231	40	0.574544	0.103031	0.421656	GO:0070231	BP		1547
response to lead ion	GO:0010288	21	0.397212	0.103067	0.421656	GO:0010288	BP		1548
histone H3-K4 methylation	GO:0051568	42	0.427349	0.103516	0.422618	GO:0051568	BP		1549
solute:sodium symporter activity	GO:0015370	35	0.579561	0.103522	0.422618	GO:0015370	MF		1550
symmetric synapse	GO:0032280	10	0.351331	0.10357	0.422618	GO:0032280	CC		1551
chemoattractant activity	GO:0042056	24	0.596004	0.103631	0.422618	GO:0042056	MF		1552
interleukin-8 production	GO:0032637	58	0.561844	0.103636	0.422618	GO:0032637	BP		1553
neurotransmitter binding	GO:0042165	29	0.41274	0.104007	0.423858	GO:0042165	MF		1554
regulation of cell cycle arrest	GO:0071156	91	0.549341	0.104346	0.424966	GO:0071156	BP		1555
microtubule binding	GO:0008017	142	0.460431	0.104477	0.425021	GO:0008017	MF		1556
regulation of biomineral tissue development	GO:0070167	76	0.553933	0.104494	0.425021	GO:0070167	BP		1557
apoptotic mitochondrial changes	GO:0008637	106	0.545689	0.104772	0.425878	GO:0008637	BP		1558
dermatan sulfate metabolic process	GO:0030205	12	0.63518	0.104969	0.426176	GO:0030205	BP		1559
negative regulation of neuron migration	GO:2001223	11	0.358819	0.104979	0.426176	GO:2001223	BP		1560
aldehyde biosynthetic process	GO:0046184	12	0.635117	0.105132	0.42646	GO:0046184	BP		1561
embryonic pattern specification	GO:0009880	48	0.567648	0.105196	0.42646	GO:0009880	BP		1562
clathrin coat of trans-Golgi network vesicle	GO:0030130	10	0.352064	0.105283	0.42646	GO:0030130	CC		1563
phosphatidylethanolamine biosynthetic process	GO:0006646	11	0.358996	0.105414	0.42646	GO:0006646	BP		1564
regulation of postsynaptic specialization assembly	GO:0099150	12	0.365003	0.105439	0.42646	GO:0099150	BP	regulation of postsynapse assembly	1565
guanyl-nucleotide exchange factor complex	GO:0032045	13	0.370299	0.105453	0.42646	GO:0032045	CC		1566
exocrine system development	GO:0035272	44	0.570545	0.105682	0.427112	GO:0035272	BP		1567
interleukin-2 production	GO:0032623	51	0.565527	0.105777	0.427175	GO:0032623	BP		1568
regulation of feeding behavior	GO:0060259	18	0.389872	0.105833	0.427175	GO:0060259	BP		1569
clathrin vesicle coat	GO:0030125	22	0.400391	0.105909	0.427211	GO:0030125	CC		1570
adenylyltransferase activity	GO:0070566	23	0.402695	0.106336	0.428662	GO:0070566	MF		1571
negative regulation of DNA repair	GO:0045738	22	0.40054	0.106434	0.428782	GO:0045738	BP		1572
mast cell activation	GO:0045576	51	0.565379	0.106565	0.429038	GO:0045576	BP		1573
T cell migration	GO:0072678	44	0.570322	0.106787	0.42966	GO:0072678	BP		1574
entrainment of circadian clock by photoperiod	GO:0043153	19	0.393213	0.107167	0.430203	GO:0043153	BP		1575
immunological synapse formation	GO:0001771	12	0.634323	0.10719	0.430203	GO:0001771	BP		1576
neutral lipid metabolic process	GO:0006638	81	0.551834	0.107303	0.430203	GO:0006638	BP		1577
organic acid transmembrane transport	GO:1903825	100	0.546672	0.107427	0.430203	GO:1903825	BP	carboxylic acid transmembrane transport	1578
pyridine nucleotide metabolic process	GO:0019362	155	0.462424	0.107428	0.430203	GO:0019362	BP	nicotinamide nucleotide metabolic process	1579
pigment granule organization	GO:0048753	21	0.601499	0.107458	0.430203	GO:0048753	BP		1580
regulation of epidermal cell differentiation	GO:0045604	46	0.568647	0.107482	0.430203	GO:0045604	BP		1581
RNA 3'-end processing	GO:0031123	88	0.450281	0.107485	0.430203	GO:0031123	BP		1582
pore complex assembly	GO:0046931	14	0.375752	0.107534	0.430203	GO:0046931	BP		1583
nuclear pore outer ring	GO:0031080	10	0.353041	0.107602	0.430204	GO:0031080	CC		1584
positive regulation of autophagy	GO:0010508	104	0.454285	0.107876	0.430956	GO:0010508	BP		1585
regulation of mesoderm development	GO:2000380	14	0.624109	0.107926	0.430956	GO:2000380	BP		1586
RNA 5'-end processing	GO:0000966	16	0.38398	0.10818	0.431673	GO:0000966	BP		1587
leukocyte migration involved in inflammatory response	GO:0002523	10	0.646664	0.108309	0.431673	GO:0002523	BP		1588
drug transport	GO:0015893	150	0.538093	0.10831	0.431673	GO:0015893	BP		1589
intraciliary transport involved in cilium assembly	GO:0035735	39	0.42568	0.108484	0.432092	GO:0035735	BP		1590
positive regulation of receptor internalization	GO:0002092	22	0.59885	0.108595	0.432265	GO:0002092	BP		1591
regulation of reproductive process	GO:2000241	96	0.547449	0.108745	0.432591	GO:2000241	BP		1592
CD4-positive or CD8-positive, alpha-beta T cell lineage commitment	GO:0043369	10	0.646445	0.108837	0.432685	GO:0043369	BP		1593
glutamine family amino acid biosynthetic process	GO:0009084	12	0.633663	0.108926	0.432765	GO:0009084	BP		1594
NAD binding	GO:0051287	47	0.432423	0.109243	0.433243	GO:0051287	MF		1595
telomeric DNA binding	GO:0042162	27	0.410916	0.109245	0.433243	GO:0042162	MF		1596
negative regulation of interleukin-1 secretion	GO:0050711	11	0.639473	0.109251	0.433243	GO:0050711	BP		1597
cyclin-dependent protein kinase holoenzyme complex	GO:0000307	28	0.41254	0.109337	0.43331	GO:0000307	CC		1598
mammary gland epithelial cell differentiation	GO:0060644	14	0.623544	0.109542	0.433851	GO:0060644	BP		1599
NADH dehydrogenase complex assembly	GO:0010257	48	0.566737	0.10996	0.435237	GO:0010257	BP	mitochondrial respiratory chain complex I assembly	1600
positive regulation of histone methylation	GO:0031062	31	0.417052	0.110119	0.435591	GO:0031062	BP		1601
positive regulation of neural precursor cell proliferation	GO:2000179	47	0.567354	0.110417	0.436499	GO:2000179	BP		1602
solute:cation symporter activity	GO:0015294	47	0.567266	0.110884	0.437699	GO:0015294	MF		1603
ubiquitin-like protein ligase activity	GO:0061659	129	0.459261	0.110926	0.437699	GO:0061659	MF		1604
epithelial cell fate commitment	GO:0072148	14	0.623008	0.111089	0.437699	GO:0072148	BP		1605
neurotransmitter uptake	GO:0001504	37	0.575732	0.111119	0.437699	GO:0001504	BP		1606
virus receptor activity	GO:0001618	59	0.560027	0.111123	0.437699	GO:0001618	MF	hijacked molecular function	1607
positive regulation of protein exit from endoplasmic reticulum	GO:0070863	10	0.645502	0.111135	0.437699	GO:0070863	BP		1608
thyroid gland development	GO:0030878	16	0.614929	0.111535	0.438898	GO:0030878	BP		1609
cytokine production involved in immune response	GO:0002367	79	0.551853	0.111581	0.438898	GO:0002367	BP		1610
positive regulation of chromatin silencing	GO:0031937	12	0.367355	0.111648	0.438898	GO:0031937	BP		1611
astrocyte development	GO:0014002	35	0.577692	0.111887	0.439566	GO:0014002	BP		1612
establishment of epithelial cell polarity	GO:0090162	26	0.590065	0.112055	0.439953	GO:0090162	BP		1613
regulation of substrate adhesion-dependent cell spreading	GO:1900024	44	0.569238	0.112303	0.440139	GO:1900024	BP		1614
negative regulation of exocytosis	GO:0045920	29	0.414776	0.112334	0.440139	GO:0045920	BP		1615
modulation by virus of host morphology or physiology	GO:0019048	29	0.414788	0.112383	0.440139	GO:0019048	BP		1616
positive regulation of protein maturation	GO:1903319	24	0.593646	0.112393	0.440139	GO:1903319	BP		1617
oxidoreductase activity, acting on the CH-NH2 group of donors	GO:0016638	15	0.61837	0.112513	0.440139	GO:0016638	MF		1618
RNA polymerase II preinitiation complex assembly	GO:0051123	12	0.367678	0.112522	0.440139	GO:0051123	BP		1619
gamma-aminobutyric acid signaling pathway	GO:0007214	11	0.361852	0.112659	0.440139	GO:0007214	BP		1620
regulation of protein modification by small protein conjugation or removal	GO:1903320	191	0.466605	0.112789	0.440139	GO:1903320	BP		1621
phosphatidylinositol dephosphorylation	GO:0046856	22	0.402315	0.112824	0.440139	GO:0046856	BP		1622
antigen processing and presentation of endogenous antigen	GO:0019883	13	0.627005	0.112894	0.440139	GO:0019883	BP		1623
negative regulation of heart rate	GO:0010459	11	0.638056	0.112899	0.440139	GO:0010459	BP		1624
inner ear receptor cell stereocilium organization	GO:0060122	26	0.589844	0.112936	0.440139	GO:0060122	BP		1625
MyD88-independent toll-like receptor signaling pathway	GO:0002756	28	0.58655	0.113075	0.440293	GO:0002756	BP		1626
positive regulation of cholesterol efflux	GO:0010875	13	0.626927	0.113115	0.440293	GO:0010875	BP		1627
interleukin-5 production	GO:0032634	13	0.626862	0.113299	0.440738	GO:0032634	BP	regulation of interleukin-5 production	1628
response to vitamin	GO:0033273	79	0.551521	0.113887	0.442231	GO:0033273	BP		1629
ribonucleoprotein complex binding	GO:0043021	89	0.451439	0.11389	0.442231	GO:0043021	MF		1630
arachidonic acid secretion	GO:0050482	19	0.604791	0.113892	0.442231	GO:0050482	BP	arachidonate transport	1631
U4/U6 x U5 tri-snRNP complex	GO:0046540	22	0.597359	0.114029	0.442315	GO:0046540	CC	spliceosomal tri-snRNP complex	1632
negative regulation of autophagosome assembly	GO:1902902	13	0.373462	0.114223	0.442315	GO:1902902	BP		1633
embryonic placenta morphogenesis	GO:0060669	21	0.599584	0.114255	0.442315	GO:0060669	BP		1634
tissue regeneration	GO:0042246	58	0.560014	0.114263	0.442315	GO:0042246	BP		1635
neuropeptide signaling pathway	GO:0007218	52	0.563366	0.114263	0.442315	GO:0007218	BP		1636
unfolded protein binding	GO:0051082	69	0.444974	0.114409	0.442609	GO:0051082	MF		1637
primary active transmembrane transporter activity	GO:0015399	57	0.439527	0.114635	0.44307	GO:0015399	MF	P-P-bond-hydrolysis-driven transmembrane transporter activity	1638
cellular response to light stimulus	GO:0071482	96	0.45335	0.11483	0.44307	GO:0071482	BP		1639
telomere capping	GO:0016233	33	0.420647	0.114836	0.44307	GO:0016233	BP		1640
N-glycan processing	GO:0006491	10	0.355989	0.114845	0.44307	GO:0006491	BP		1641
response to corticosterone	GO:0051412	17	0.389564	0.115	0.44307	GO:0051412	BP		1642
positive regulation of gene silencing by miRNA	GO:2000637	22	0.402924	0.115087	0.44307	GO:2000637	BP		1643
endothelial cell differentiation	GO:0045446	85	0.549518	0.115091	0.44307	GO:0045446	BP		1644
unsaturated fatty acid biosynthetic process	GO:0006636	45	0.567929	0.115152	0.44307	GO:0006636	BP		1645
regulation of ketone biosynthetic process	GO:0010566	14	0.621624	0.115167	0.44307	GO:0010566	BP		1646
detection of stimulus involved in sensory perception	GO:0050906	98	0.546093	0.115474	0.44307	GO:0050906	BP		1647
IRE1-mediated unfolded protein response	GO:0036498	58	0.440187	0.115482	0.44307	GO:0036498	BP		1648
ketone body metabolic process	GO:1902224	10	0.35625	0.115504	0.44307	GO:1902224	BP		1649
temperature homeostasis	GO:0001659	152	0.537089	0.115543	0.44307	GO:0001659	BP		1650
regulation of histone H3-K9 methylation	GO:0051570	20	0.398322	0.115543	0.44307	GO:0051570	BP		1651
negative regulation of immune effector process	GO:0002698	95	0.546759	0.115864	0.44307	GO:0002698	BP		1652
cell proliferation in hindbrain	GO:0021534	10	0.64359	0.11591	0.44307	GO:0021534	BP		1653
Golgi to plasma membrane transport	GO:0006893	38	0.42627	0.115987	0.44307	GO:0006893	BP		1654
exonuclease activity	GO:0004527	57	0.439763	0.116057	0.44307	GO:0004527	MF		1655
phospholipid transporter activity	GO:0005548	38	0.426303	0.116152	0.44307	GO:0005548	MF		1656
pinocytosis	GO:0006907	20	0.601488	0.116224	0.44307	GO:0006907	BP		1657
positive regulation of interleukin-13 production	GO:0032736	12	0.630974	0.116231	0.44307	GO:0032736	BP		1658
auditory receptor cell development	GO:0060117	13	0.625832	0.116258	0.44307	GO:0060117	BP		1659
ribonucleoside monophosphate biosynthetic process	GO:0009156	166	0.464559	0.116267	0.44307	GO:0009156	BP		1660
negative regulation of leukocyte proliferation	GO:0070664	61	0.558204	0.116277	0.44307	GO:0070664	BP		1661
chemosensory behavior	GO:0007635	13	0.625826	0.116277	0.44307	GO:0007635	BP		1662
positive regulation of lymphocyte differentiation	GO:0045621	80	0.550843	0.116434	0.4434	GO:0045621	BP		1663
inner ear auditory receptor cell differentiation	GO:0042491	22	0.596666	0.11663	0.443615	GO:0042491	BP		1664
cell body membrane	GO:0044298	25	0.409318	0.116668	0.443615	GO:0044298	CC		1665
negative regulation of leukocyte differentiation	GO:1902106	80	0.550806	0.1167	0.443615	GO:1902106	BP		1666
endothelial cell development	GO:0001885	51	0.563525	0.11687	0.443816	GO:0001885	BP		1667
complement binding	GO:0001848	14	0.621028	0.116958	0.443816	GO:0001848	MF		1668
one-carbon metabolic process	GO:0006730	22	0.596577	0.116963	0.443816	GO:0006730	BP		1669
host	GO:0018995	61	0.441932	0.117132	0.444093	GO:0018995	CC	host cell	1670
regulation of postsynaptic density organization	GO:1905874	15	0.383141	0.117177	0.444093	GO:1905874	BP		1671
positive regulation of epithelial cell differentiation	GO:0030858	49	0.564704	0.117427	0.444588	GO:0030858	BP		1672
regulation of glial cell differentiation	GO:0045685	67	0.555373	0.117448	0.444588	GO:0045685	BP		1673
regulation of hormone metabolic process	GO:0032350	31	0.581255	0.117571	0.444661	GO:0032350	BP		1674
oxidoreductase activity, oxidizing metal ions	GO:0016722	11	0.636279	0.117607	0.444661	GO:0016722	MF		1675
glycosylation	GO:0070085	195	0.467397	0.117808	0.445156	GO:0070085	BP		1676
kinetochore	GO:0000776	101	0.454896	0.117941	0.445324	GO:0000776	CC		1677
RNA polymerase II CTD heptapeptide repeat kinase activity	GO:0008353	15	0.383416	0.118042	0.445324	GO:0008353	MF		1678
salivary gland development	GO:0007431	36	0.575316	0.118064	0.445324	GO:0007431	BP		1679
presynaptic active zone	GO:0048786	58	0.440677	0.118493	0.446616	GO:0048786	CC		1680
ncRNA 5'-end processing	GO:0034471	15	0.383585	0.118574	0.446616	GO:0034471	BP		1681
double-stranded RNA binding	GO:0003725	55	0.439109	0.118618	0.446616	GO:0003725	MF		1682
development of primary male sexual characteristics	GO:0046546	109	0.543335	0.118767	0.446912	GO:0046546	BP		1683
modulation of excitatory postsynaptic potential	GO:0098815	38	0.426841	0.118838	0.446914	GO:0098815	BP		1684
GDP binding	GO:0019003	52	0.562532	0.119107	0.447531	GO:0019003	MF		1685
regulation of T cell migration	GO:2000404	33	0.578425	0.119144	0.447531	GO:2000404	BP		1686
cell communication by electrical coupling involved in cardiac conduction	GO:0086064	23	0.593844	0.119366	0.447872	GO:0086064	BP		1687
positive regulation of multicellular organism growth	GO:0040018	27	0.586619	0.119404	0.447872	GO:0040018	BP		1688
monooxygenase activity	GO:0004497	60	0.558174	0.119484	0.447872	GO:0004497	MF		1689
interleukin-6 secretion	GO:0072604	33	0.578346	0.119517	0.447872	GO:0072604	BP		1690
vesicle cytoskeletal trafficking	GO:0099518	42	0.430584	0.119819	0.448738	GO:0099518	BP		1691
cellular response to carbohydrate stimulus	GO:0071322	117	0.458318	0.120176	0.449806	GO:0071322	BP		1692
spermatid nucleus differentiation	GO:0007289	13	0.375607	0.120491	0.450699	GO:0007289	BP		1693
natural killer cell mediated cytotoxicity	GO:0042267	39	0.571884	0.120556	0.450699	GO:0042267	BP		1694
response to heat	GO:0009408	139	0.461805	0.12097	0.451736	GO:0009408	BP		1695
regulation of the force of heart contraction	GO:0002026	23	0.593437	0.120977	0.451736	GO:0002026	BP		1696
adrenergic receptor signaling pathway	GO:0071875	17	0.608572	0.12126	0.452342	GO:0071875	BP		1697
regulation of regulatory T cell differentiation	GO:0045589	26	0.58782	0.121282	0.452342	GO:0045589	BP		1698
response to ionizing radiation	GO:0010212	115	0.458117	0.121559	0.453109	GO:0010212	BP		1699
negative regulation of viral process	GO:0048525	74	0.552104	0.121685	0.453314	GO:0048525	BP		1700
cell fate determination	GO:0001709	33	0.577791	0.122159	0.454811	GO:0001709	BP		1701
regulation of systemic arterial blood pressure	GO:0003073	68	0.55424	0.122373	0.455012	GO:0003073	BP		1702
oogenesis	GO:0048477	63	0.556333	0.122416	0.455012	GO:0048477	BP		1703
mitochondrial calcium ion transmembrane transport	GO:0006851	20	0.400202	0.122429	0.455012	GO:0006851	BP		1704
negative regulation of cellular response to insulin stimulus	GO:1900077	28	0.584308	0.122713	0.455443	GO:1900077	BP		1705
cytochrome complex	GO:0070069	13	0.623635	0.12277	0.455443	GO:0070069	CC		1706
cytoskeletal adaptor activity	GO:0008093	13	0.376378	0.122809	0.455443	GO:0008093	MF		1707
protein K63-linked ubiquitination	GO:0070534	38	0.427623	0.122832	0.455443	GO:0070534	BP		1708
nuclear pore nuclear basket	GO:0044615	11	0.365658	0.122916	0.455488	GO:0044615	CC		1709
regulation of dendrite development	GO:0050773	126	0.460211	0.123834	0.45851	GO:0050773	BP		1710
positive regulation of interleukin-6 secretion	GO:2000778	21	0.597007	0.123933	0.45851	GO:2000778	BP		1711
cochlea development	GO:0090102	42	0.568651	0.123949	0.45851	GO:0090102	BP		1712
response to corticosteroid	GO:0031960	129	0.539288	0.124228	0.458796	GO:0031960	BP		1713
cellular response to sterol	GO:0036315	19	0.601894	0.124237	0.458796	GO:0036315	BP		1714
phosphatidylinositol biosynthetic process	GO:0006661	100	0.455435	0.124244	0.458796	GO:0006661	BP		1715
negative regulation of protein transport	GO:0051224	147	0.536813	0.124419	0.459177	GO:0051224	BP		1716
male genitalia development	GO:0030539	19	0.601823	0.124499	0.459205	GO:0030539	BP		1717
endoplasmic reticulum unfolded protein response	GO:0030968	102	0.45591	0.124584	0.459251	GO:0030968	BP		1718
cytoplasmic microtubule	GO:0005881	51	0.437816	0.124796	0.45973	GO:0005881	CC		1719
myoblast proliferation	GO:0051450	14	0.618482	0.124859	0.45973	GO:0051450	BP		1720
negative regulation of mRNA catabolic process	GO:1902373	36	0.426067	0.12497	0.459745	GO:1902373	BP		1721
JAK-STAT cascade involved in growth hormone signaling pathway	GO:0060397	10	0.640111	0.125009	0.459745	GO:0060397	BP		1722
cellular response to acid chemical	GO:0071229	169	0.534299	0.125155	0.459931	GO:0071229	BP		1723
renal absorption	GO:0070293	14	0.618374	0.125205	0.459931	GO:0070293	BP		1724
negative regulation of viral genome replication	GO:0045071	46	0.56534	0.1255	0.460747	GO:0045071	BP		1725
fucose metabolic process	GO:0006004	14	0.618199	0.125763	0.461445	GO:0006004	BP		1726
regulation of Notch signaling pathway	GO:0008593	86	0.547809	0.125967	0.461862	GO:0008593	BP		1727
regulation of RNA stability	GO:0043487	144	0.462967	0.126022	0.461862	GO:0043487	BP		1728
negative regulation of organelle assembly	GO:1902116	37	0.427324	0.126286	0.462563	GO:1902116	BP		1729
hydrolase activity, acting on glycosyl bonds	GO:0016798	73	0.448192	0.126369	0.462597	GO:0016798	MF		1730
positive regulation of calcium ion transmembrane transporter activity	GO:1901021	36	0.426452	0.126945	0.464438	GO:1901021	BP		1731
positive regulation of canonical Wnt signaling pathway	GO:0090263	122	0.459929	0.127198	0.465094	GO:0090263	BP		1732
viral RNA genome replication	GO:0039694	23	0.408118	0.127287	0.465152	GO:0039694	BP		1733
regulation of epithelial to mesenchymal transition	GO:0010717	72	0.552011	0.127488	0.465616	GO:0010717	BP		1734
mitotic cell cycle arrest	GO:0071850	11	0.367335	0.127662	0.465724	GO:0071850	BP		1735
cell migration involved in gastrulation	GO:0042074	13	0.621989	0.127834	0.465724	GO:0042074	BP		1736
3'-UTR-mediated mRNA destabilization	GO:0061158	14	0.617525	0.127935	0.465724	GO:0061158	BP		1737
mitochondrial membrane organization	GO:0007006	105	0.543078	0.127943	0.465724	GO:0007006	BP		1738
male sex differentiation	GO:0046661	129	0.538902	0.127967	0.465724	GO:0046661	BP		1739
rRNA modification	GO:0000154	14	0.382505	0.128033	0.465724	GO:0000154	BP		1740
regulation of T cell cytokine production	GO:0002724	21	0.595955	0.128061	0.465724	GO:0002724	BP		1741
anterior/posterior axis specification	GO:0009948	35	0.574361	0.128105	0.465724	GO:0009948	BP		1742
positive regulation of DNA damage response, signal transduction by p53 class mediator	GO:0043517	11	0.367695	0.128698	0.466895	GO:0043517	BP		1743
oxidoreductase activity, acting on the CH-NH2 group of donors, oxygen as acceptor	GO:0016641	12	0.626671	0.128718	0.466895	GO:0016641	MF		1744
response to chemokine	GO:1990868	43	0.566997	0.128755	0.466895	GO:1990868	BP	cellular response to chemokine	1745
regulation of CD4-positive, alpha-beta T cell activation	GO:2000514	46	0.564778	0.128784	0.466895	GO:2000514	BP		1746
negative regulation of interleukin-12 production	GO:0032695	10	0.638721	0.128796	0.466895	GO:0032695	BP		1747
regulation of TORC1 signaling	GO:1903432	26	0.413981	0.129103	0.467342	GO:1903432	BP		1748
dendritic cell differentiation	GO:0097028	33	0.576369	0.129136	0.467342	GO:0097028	BP		1749
regulation of acute inflammatory response	GO:0002673	68	0.553278	0.129145	0.467342	GO:0002673	BP		1750
high-density lipoprotein particle clearance	GO:0034384	10	0.63857	0.129215	0.467342	GO:0034384	BP		1751
positive regulation of peptide hormone secretion	GO:0090277	71	0.552078	0.129653	0.468659	GO:0090277	BP		1752
mRNA 3'-UTR binding	GO:0003730	60	0.443399	0.129815	0.468828	GO:0003730	MF		1753
modification by symbiont of host morphology or physiology	GO:0044003	33	0.423774	0.129855	0.468828	GO:0044003	BP		1754
regulation of digestive system process	GO:0044058	29	0.581285	0.129924	0.468828	GO:0044058	BP		1755
serine hydrolase activity	GO:0017171	102	0.543463	0.130038	0.468828	GO:0017171	MF		1756
regulation of organ growth	GO:0046620	75	0.550624	0.130069	0.468828	GO:0046620	BP		1757
UMP biosynthetic process	GO:0006222	10	0.361809	0.130265	0.469065	GO:0006222	BP	pyrimidine ribonucleoside monophosphate metabolic process, pyrimidine ribonucleoside monophosphate biosynthetic process, UMP metabolic process	1758
outflow tract morphogenesis	GO:0003151	73	0.551271	0.130348	0.469065	GO:0003151	BP		1759
mRNA cleavage factor complex	GO:0005849	12	0.37387	0.130358	0.469065	GO:0005849	CC		1760
Schwann cell differentiation	GO:0014037	36	0.427153	0.130607	0.46948	GO:0014037	BP		1761
amino sugar metabolic process	GO:0006040	30	0.420247	0.130736	0.46948	GO:0006040	BP		1762
male gonad development	GO:0008584	108	0.54217	0.130756	0.46948	GO:0008584	BP		1763
regulation of protein ubiquitination	GO:0031396	166	0.465903	0.13077	0.46948	GO:0031396	BP		1764
response to food	GO:0032094	31	0.578416	0.13095	0.469862	GO:0032094	BP		1765
UDP-N-acetylglucosamine metabolic process	GO:0006047	12	0.374158	0.131237	0.470626	GO:0006047	BP		1766
osteoclast differentiation	GO:0030316	74	0.550792	0.131355	0.470724	GO:0030316	BP		1767
positive regulation of neuroinflammatory response	GO:0150078	16	0.608951	0.131413	0.470724	GO:0150078	BP		1768
fat cell differentiation	GO:0045444	186	0.532163	0.131679	0.471293	GO:0045444	BP		1769
mesoderm development	GO:0007498	101	0.543485	0.131724	0.471293	GO:0007498	BP		1770
negative regulation of establishment of protein localization	GO:1904950	151	0.535629	0.131837	0.471293	GO:1904950	BP		1771
condensed chromosome	GO:0000793	158	0.465168	0.131936	0.471293	GO:0000793	CC		1772
detection of biotic stimulus	GO:0009595	15	0.612365	0.131944	0.471293	GO:0009595	BP		1773
protein targeting to vacuole	GO:0006623	20	0.402748	0.132259	0.471586	GO:0006623	BP		1774
motile cilium assembly	GO:0044458	17	0.605439	0.132378	0.471586	GO:0044458	BP		1775
mitotic centrosome separation	GO:0007100	10	0.362567	0.132387	0.471586	GO:0007100	BP		1776
myoblast fusion	GO:0007520	33	0.575706	0.13249	0.471586	GO:0007520	BP		1777
positive regulation of vasculature development	GO:1904018	154	0.535217	0.132586	0.471586	GO:1904018	BP		1778
integral component of mitochondrial membrane	GO:0032592	49	0.43785	0.132618	0.471586	GO:0032592	CC		1779
isoprenoid biosynthetic process	GO:0008299	20	0.402845	0.132645	0.471586	GO:0008299	BP		1780
positive regulation of action potential	GO:0045760	10	0.362668	0.132672	0.471586	GO:0045760	BP		1781
prostate gland development	GO:0030850	37	0.57146	0.132755	0.471586	GO:0030850	BP		1782
regulation of hormone biosynthetic process	GO:0046885	22	0.592599	0.13282	0.471586	GO:0046885	BP		1783
anchored component of synaptic vesicle membrane	GO:0098993	10	0.637247	0.13291	0.471586	GO:0098993	CC		1784
DNA-templated transcription, termination	GO:0006353	58	0.442898	0.13292	0.471586	GO:0006353	BP		1785
NAD-dependent protein deacetylase activity	GO:0034979	14	0.384082	0.133231	0.472426	GO:0034979	MF		1786
cellular response to hexose stimulus	GO:0071331	108	0.458117	0.133397	0.472646	GO:0071331	BP		1787
regulation of endothelial cell proliferation	GO:0001936	103	0.542873	0.133443	0.472646	GO:0001936	BP		1788
lymph node development	GO:0048535	15	0.611887	0.133594	0.472762	GO:0048535	BP		1789
hydrogen peroxide-mediated programmed cell death	GO:0010421	11	0.36938	0.133638	0.472762	GO:0010421	BP	programmed cell death in response to reactive oxygen species	1790
SH2 domain binding	GO:0042169	32	0.423362	0.133699	0.472762	GO:0042169	MF		1791
cellular hormone metabolic process	GO:0034754	90	0.545792	0.133851	0.473036	GO:0034754	BP		1792
bronchus development	GO:0060433	10	0.636851	0.134031	0.473408	GO:0060433	BP		1793
ERBB signaling pathway	GO:0038127	120	0.539679	0.134127	0.47348	GO:0038127	BP		1794
parasympathetic nervous system development	GO:0048486	15	0.611696	0.134259	0.473684	GO:0048486	BP		1795
CD4-positive, alpha-beta T cell cytokine production	GO:0035743	12	0.62474	0.134648	0.474792	GO:0035743	BP		1796
photoreceptor inner segment	GO:0001917	37	0.571038	0.135059	0.475976	GO:0001917	CC		1797
membrane raft organization	GO:0031579	21	0.5942	0.135184	0.476153	GO:0031579	BP		1798
positive regulation of glycoprotein biosynthetic process	GO:0010560	16	0.607834	0.135413	0.476446	GO:0010560	BP		1799
mRNA 3'-end processing	GO:0031124	74	0.449736	0.135418	0.476446	GO:0031124	BP		1800
transmembrane receptor protein serine/threonine kinase activity	GO:0004675	16	0.392292	0.135872	0.477778	GO:0004675	MF		1801
negative regulation of transmembrane transport	GO:0034763	99	0.543438	0.135994	0.477786	GO:0034763	BP		1802
regulation of transcription involved in cell fate commitment	GO:0060850	16	0.607666	0.136025	0.477786	GO:0060850	BP		1803
RNA interference	GO:0016246	11	0.370245	0.136232	0.478062	GO:0016246	BP		1804
negative regulation of ryanodine-sensitive calcium-release channel activity	GO:0060315	11	0.629747	0.136255	0.478062	GO:0060315	BP		1805
regulation of protein depolymerization	GO:1901879	61	0.444838	0.136612	0.478506	GO:1901879	BP		1806
regulation of cytokinesis	GO:0032465	68	0.447746	0.136671	0.478506	GO:0032465	BP		1807
regulation of cell adhesion mediated by integrin	GO:0033628	40	0.568048	0.136682	0.478506	GO:0033628	BP		1808
regulation of mitotic spindle organization	GO:0060236	35	0.427269	0.136684	0.478506	GO:0060236	BP		1809
RNA methyltransferase activity	GO:0008173	30	0.421482	0.136801	0.478615	GO:0008173	MF		1810
Sertoli cell differentiation	GO:0060008	19	0.598602	0.136866	0.478615	GO:0060008	BP		1811
negative regulation of developmental growth	GO:0048640	79	0.548465	0.13697	0.478716	GO:0048640	BP		1812
chaperone-mediated protein transport	GO:0072321	10	0.63579	0.137075	0.478818	GO:0072321	BP		1813
nitric-oxide synthase binding	GO:0050998	14	0.614696	0.13737	0.479401	GO:0050998	MF		1814
structural constituent of muscle	GO:0008307	31	0.422872	0.137394	0.479401	GO:0008307	MF		1815
establishment of mitochondrion localization, microtubule-mediated	GO:0034643	17	0.396009	0.137775	0.480242	GO:0034643	BP	mitochondrion transport along microtubule	1816
postsynaptic density assembly	GO:0097107	15	0.389321	0.13784	0.480242	GO:0097107	BP		1817
G protein-coupled receptor binding	GO:0001664	163	0.533781	0.137903	0.480242	GO:0001664	MF		1818
auditory receptor cell morphogenesis	GO:0002093	10	0.635462	0.138028	0.480242	GO:0002093	BP		1819
icosanoid transport	GO:0071715	31	0.577	0.138047	0.480242	GO:0071715	BP	fatty acid derivative transport	1820
embryonic skeletal system morphogenesis	GO:0048704	64	0.553652	0.138137	0.480242	GO:0048704	BP		1821
regulation of carbohydrate metabolic process	GO:0006109	171	0.46703	0.138165	0.480242	GO:0006109	BP		1822
positive regulation of cAMP-mediated signaling	GO:0043950	18	0.600936	0.138281	0.48038	GO:0043950	BP		1823
positive regulation of peptidase activity	GO:0010952	150	0.535123	0.138701	0.481086	GO:0010952	BP		1824
positive regulation of chromosome segregation	GO:0051984	22	0.408823	0.138876	0.481086	GO:0051984	BP		1825
endothelial cell morphogenesis	GO:0001886	10	0.63515	0.138937	0.481086	GO:0001886	BP		1826
ruffle membrane	GO:0032587	88	0.545701	0.139	0.481086	GO:0032587	CC		1827
positive regulation of heterotypic cell-cell adhesion	GO:0034116	11	0.62882	0.139076	0.481086	GO:0034116	BP		1828
regulation of interleukin-17 production	GO:0032660	21	0.593257	0.139139	0.481086	GO:0032660	BP		1829
positive regulation of T cell mediated cytotoxicity	GO:0001916	13	0.618476	0.13918	0.481086	GO:0001916	BP		1830
dermatan sulfate proteoglycan biosynthetic process	GO:0050651	13	0.618463	0.139223	0.481086	GO:0050651	BP		1831
vitamin transmembrane transport	GO:0035461	11	0.371241	0.139264	0.481086	GO:0035461	BP		1832
oxidoreductase activity, acting on peroxide as acceptor	GO:0016684	40	0.5676	0.139281	0.481086	GO:0016684	MF		1833
cold-induced thermogenesis	GO:0106106	126	0.538216	0.139397	0.481086	GO:0106106	BP	regulation of cold-induced thermogenesis	1834
regulation of systemic arterial blood pressure by hormone	GO:0001990	27	0.582198	0.139461	0.481086	GO:0001990	BP		1835
AV node cell to bundle of His cell communication	GO:0086067	10	0.365052	0.139529	0.481086	GO:0086067	BP		1836
L-glutamate import	GO:0051938	13	0.618366	0.139548	0.481086	GO:0051938	BP		1837
fibroblast growth factor receptor signaling pathway	GO:0008543	90	0.545097	0.13985	0.481865	GO:0008543	BP		1838
neutral lipid biosynthetic process	GO:0046460	31	0.576619	0.140007	0.482146	GO:0046460	BP	acylglycerol biosynthetic process	1839
contractile fiber part	GO:0044449	164	0.466516	0.140202	0.482553	GO:0044449	CC		1840
positive regulation of cellular amide metabolic process	GO:0034250	116	0.460298	0.140502	0.483076	GO:0034250	BP		1841
regulation of neuronal synaptic plasticity	GO:0048168	46	0.437141	0.140506	0.483076	GO:0048168	BP		1842
suckling behavior	GO:0001967	11	0.371777	0.140917	0.483976	GO:0001967	BP		1843
olfactory bulb development	GO:0021772	29	0.57901	0.141017	0.483976	GO:0021772	BP		1844
mitochondrial fusion	GO:0008053	20	0.404902	0.141044	0.483976	GO:0008053	BP		1845
regulation of neural precursor cell proliferation	GO:2000177	82	0.547078	0.141127	0.483976	GO:2000177	BP		1846
vascular endothelial growth factor receptor binding	GO:0005172	11	0.62807	0.141393	0.483976	GO:0005172	MF		1847
gene silencing by RNA	GO:0031047	143	0.464282	0.141396	0.483976	GO:0031047	BP		1848
interleukin-17 production	GO:0032620	24	0.586724	0.141513	0.483976	GO:0032620	BP		1849
organ or tissue specific immune response	GO:0002251	18	0.600111	0.141529	0.483976	GO:0002251	BP		1850
amino acid import across plasma membrane	GO:0089718	19	0.59743	0.141591	0.483976	GO:0089718	BP		1851
regulation of striated muscle cell differentiation	GO:0051153	82	0.547018	0.141634	0.483976	GO:0051153	BP		1852
germ cell nucleus	GO:0043073	16	0.606128	0.141708	0.483976	GO:0043073	CC		1853
pyruvate biosynthetic process	GO:0042866	99	0.457195	0.141797	0.483976	GO:0042866	BP		1854
negative regulation of DNA-dependent DNA replication	GO:2000104	18	0.399978	0.141883	0.483976	GO:2000104	BP		1855
positive regulation of Wnt signaling pathway	GO:0030177	156	0.465833	0.141969	0.483976	GO:0030177	BP		1856
ER to Golgi transport vesicle membrane	GO:0012507	49	0.560686	0.141989	0.483976	GO:0012507	CC		1857
signal transduction in response to DNA damage	GO:0042770	111	0.459574	0.141991	0.483976	GO:0042770	BP		1858
CD4-positive, alpha-beta T cell differentiation	GO:0043367	55	0.557263	0.142209	0.484297	GO:0043367	BP		1859
regulation of epithelial cell apoptotic process	GO:1904035	62	0.553939	0.142281	0.484297	GO:1904035	BP		1860
monoamine transport	GO:0015844	63	0.553507	0.142314	0.484297	GO:0015844	BP		1861
regulation of myoblast proliferation	GO:2000291	10	0.633979	0.142392	0.4843	GO:2000291	BP		1862
monocyte chemotactic protein-1 production	GO:0071605	10	0.63387	0.142718	0.484946	GO:0071605	BP	regulation of monocyte chemotactic protein-1 production	1863
regulation of cell-substrate adhesion	GO:0010810	175	0.532213	0.14286	0.484946	GO:0010810	BP		1864
tumor necrosis factor biosynthetic process	GO:0042533	20	0.594659	0.142886	0.484946	GO:0042533	BP	regulation of tumor necrosis factor biosynthetic process	1865
negative regulation of protein autophosphorylation	GO:0031953	12	0.622164	0.142888	0.484946	GO:0031953	BP		1866
nuclear cyclin-dependent protein kinase holoenzyme complex	GO:0019908	10	0.366274	0.143146	0.485415	GO:0019908	CC		1867
antibiotic catabolic process	GO:0017001	32	0.574815	0.14319	0.485415	GO:0017001	BP		1868
positive regulation of natural killer cell mediated cytotoxicity	GO:0045954	15	0.60918	0.143256	0.485415	GO:0045954	BP		1869
linoleic acid metabolic process	GO:0043651	17	0.602543	0.14334	0.485439	GO:0043651	BP		1870
reverse cholesterol transport	GO:0043691	13	0.617115	0.143778	0.485812	GO:0043691	BP		1871
activation of protein kinase A activity	GO:0034199	15	0.390967	0.143792	0.485812	GO:0034199	BP		1872
anaphase-promoting complex	GO:0005680	16	0.394452	0.143895	0.485812	GO:0005680	CC		1873
regulation of mast cell degranulation	GO:0043304	26	0.582824	0.143941	0.485812	GO:0043304	BP		1874
terpenoid metabolic process	GO:0006721	82	0.546739	0.144012	0.485812	GO:0006721	BP		1875
cGMP binding	GO:0030553	11	0.372795	0.144101	0.485812	GO:0030553	MF		1876
negative regulation of release of sequestered calcium ion into cytosol	GO:0051280	13	0.617018	0.144111	0.485812	GO:0051280	BP		1877
neuronal cell body membrane	GO:0032809	24	0.413849	0.144161	0.485812	GO:0032809	CC		1878
antigen processing and presentation of endogenous peptide antigen	GO:0002483	11	0.627174	0.144198	0.485812	GO:0002483	BP		1879
cytokine biosynthetic process	GO:0042089	85	0.54589	0.144217	0.485812	GO:0042089	BP	cytokine metabolic process	1880
negative regulation of DNA recombination	GO:0045910	25	0.415633	0.144386	0.486122	GO:0045910	BP		1881
response to amino acid starvation	GO:1990928	41	0.43413	0.144715	0.486725	GO:1990928	BP		1882
mitochondrial DNA metabolic process	GO:0032042	17	0.397809	0.144719	0.486725	GO:0032042	BP		1883
coenzyme A metabolic process	GO:0015936	14	0.387495	0.14504	0.487025	GO:0015936	BP		1884
negative regulation of keratinocyte proliferation	GO:0010839	12	0.621462	0.145199	0.487025	GO:0010839	BP		1885
organellar small ribosomal subunit	GO:0000314	25	0.584192	0.145222	0.487025	GO:0000314	CC	mitochondrial small ribosomal subunit	1886
axis elongation	GO:0003401	25	0.584171	0.145319	0.487025	GO:0003401	BP		1887
serine-type endopeptidase inhibitor activity	GO:0004867	50	0.559571	0.145387	0.487025	GO:0004867	MF		1888
calcium-release channel activity	GO:0015278	14	0.387597	0.145406	0.487025	GO:0015278	MF		1889
negative regulation of response to endoplasmic reticulum stress	GO:1903573	38	0.431706	0.145412	0.487025	GO:1903573	BP		1890
establishment of protein localization to vacuole	GO:0072666	21	0.408201	0.145423	0.487025	GO:0072666	BP		1891
phagophore assembly site	GO:0000407	20	0.405973	0.145575	0.487275	GO:0000407	CC		1892
Golgi transport complex	GO:0017119	10	0.367259	0.146117	0.488584	GO:0017119	CC		1893
apoptotic process involved in development	GO:1902742	26	0.582376	0.14612	0.488584	GO:1902742	BP		1894
response to dexamethasone	GO:0071548	36	0.570007	0.146284	0.488762	GO:0071548	BP		1895
mitochondrial membrane part	GO:0044455	162	0.533175	0.146328	0.488762	GO:0044455	CC		1896
renal filtration cell differentiation	GO:0061318	17	0.601691	0.146697	0.489739	GO:0061318	BP	glomerular visceral epithelial cell differentiation	1897
negative regulation of cysteine-type endopeptidase activity	GO:2000117	72	0.549512	0.146821	0.489892	GO:2000117	BP		1898
antigen processing and presentation of exogenous antigen	GO:0019884	161	0.466772	0.146916	0.489908	GO:0019884	BP		1899
cytoskeleton-dependent intracellular transport	GO:0030705	143	0.464779	0.147015	0.489908	GO:0030705	BP		1900
RNA phosphodiester bond hydrolysis, exonucleolytic	GO:0090503	31	0.424723	0.147082	0.489908	GO:0090503	BP		1901
carbohydrate catabolic process	GO:0016052	159	0.466585	0.147135	0.489908	GO:0016052	BP		1902
chloride transmembrane transporter activity	GO:0015108	60	0.554153	0.147245	0.489994	GO:0015108	MF		1903
purine ribonucleoside metabolic process	GO:0046128	58	0.555065	0.147315	0.489994	GO:0046128	BP		1904
transcription by RNA polymerase I	GO:0006360	54	0.442968	0.147502	0.490245	GO:0006360	BP		1905
NIK/NF-kappaB signaling	GO:0038061	142	0.535285	0.147688	0.490245	GO:0038061	BP		1906
granulocyte macrophage colony-stimulating factor production	GO:0032604	12	0.620703	0.147727	0.490245	GO:0032604	BP	regulation of granulocyte macrophage colony-stimulating factor production	1907
negative regulation of protein complex disassembly	GO:0043242	54	0.443002	0.147746	0.490245	GO:0043242	BP		1908
endoplasmic reticulum-Golgi intermediate compartment membrane	GO:0033116	48	0.560435	0.147778	0.490245	GO:0033116	CC		1909
nuclear ubiquitin ligase complex	GO:0000152	29	0.422361	0.148041	0.49086	GO:0000152	CC		1910
polyubiquitin modification-dependent protein binding	GO:0031593	35	0.429326	0.148132	0.490907	GO:0031593	MF		1911
salivary gland morphogenesis	GO:0007435	32	0.573884	0.148234	0.490987	GO:0007435	BP		1912
cranial skeletal system development	GO:1904888	55	0.556393	0.14837	0.491177	GO:1904888	BP		1913
regulation of pri-miRNA transcription by RNA polymerase II	GO:1902893	37	0.568676	0.148524	0.491177	GO:1902893	BP		1914
T cell activation involved in immune response	GO:0002286	65	0.551867	0.148591	0.491177	GO:0002286	BP		1915
protein acetyltransferase complex	GO:0031248	66	0.448526	0.148602	0.491177	GO:0031248	CC	acetyltransferase complex	1916
regulation of reactive oxygen species metabolic process	GO:2000377	154	0.533806	0.148807	0.491443	GO:2000377	BP		1917
endolysosome membrane	GO:0036020	12	0.379627	0.148838	0.491443	GO:0036020	CC		1918
regulation of myelination	GO:0031641	39	0.566809	0.149066	0.491815	GO:0031641	BP		1919
cAMP response element binding	GO:0035497	14	0.38862	0.149105	0.491815	GO:0035497	MF		1920
blood vessel remodeling	GO:0001974	37	0.568549	0.149281	0.49201	GO:0001974	BP		1921
phospholipase A2 activity	GO:0004623	20	0.593155	0.149348	0.49201	GO:0004623	MF		1922
positive regulation of sodium ion transmembrane transporter activity	GO:2000651	12	0.379837	0.14955	0.49201	GO:2000651	BP		1923
COPII-coated ER to Golgi transport vesicle	GO:0030134	62	0.552975	0.149555	0.49201	GO:0030134	CC		1924
icosanoid secretion	GO:0032309	30	0.576046	0.149594	0.49201	GO:0032309	BP		1925
rRNA metabolic process	GO:0016072	155	0.466371	0.149643	0.49201	GO:0016072	BP		1926
response to superoxide	GO:0000303	22	0.58874	0.149747	0.49201	GO:0000303	BP		1927
membrane raft assembly	GO:0001765	10	0.631545	0.149786	0.49201	GO:0001765	BP		1928
regulation of protein localization to nucleus	GO:1900180	105	0.459262	0.149983	0.492327	GO:1900180	BP		1929
dynactin binding	GO:0034452	12	0.379985	0.15005	0.492327	GO:0034452	MF		1930
negative regulation of neurotransmitter transport	GO:0051589	20	0.407048	0.150234	0.492327	GO:0051589	BP		1931
gap junction channel activity	GO:0005243	11	0.625259	0.150335	0.492327	GO:0005243	MF		1932
endosome lumen	GO:0031904	24	0.584809	0.150515	0.492327	GO:0031904	CC		1933
phosphatidic acid binding	GO:0070300	18	0.402108	0.150569	0.492327	GO:0070300	MF		1934
barbed-end actin filament capping	GO:0051016	12	0.619861	0.150575	0.492327	GO:0051016	BP		1935
snRNA binding	GO:0017069	24	0.584785	0.150634	0.492327	GO:0017069	MF		1936
regulation of cellular respiration	GO:0043457	25	0.416925	0.150634	0.492327	GO:0043457	BP		1937
gene silencing	GO:0016458	196	0.470123	0.15075	0.492327	GO:0016458	BP		1938
enteroendocrine cell differentiation	GO:0035883	23	0.586573	0.15078	0.492327	GO:0035883	BP		1939
acetyl-CoA biosynthetic process from pyruvate	GO:0006086	15	0.392843	0.150815	0.492327	GO:0006086	BP		1940
positive regulation of Ras protein signal transduction	GO:0046579	43	0.563329	0.151037	0.492797	GO:0046579	BP		1941
L-glutamate transmembrane transport	GO:0015813	20	0.592725	0.151235	0.493189	GO:0015813	BP		1942
negative regulation of hemopoiesis	GO:1903707	115	0.538816	0.151325	0.493227	GO:1903707	BP		1943
photoreceptor cell differentiation	GO:0046530	51	0.558089	0.151612	0.49387	GO:0046530	BP		1944
SNARE complex assembly	GO:0035493	12	0.380462	0.151678	0.49387	GO:0035493	BP		1945
response to protozoan	GO:0001562	14	0.610604	0.15196	0.494325	GO:0001562	BP	defense response to protozoan	1946
nuclear-transcribed mRNA poly(A) tail shortening	GO:0000289	25	0.417229	0.152131	0.494325	GO:0000289	BP		1947
positive regulation of isotype switching	GO:0045830	17	0.399683	0.152231	0.494325	GO:0045830	BP		1948
regulation of plasma membrane organization	GO:1903729	13	0.385302	0.152233	0.494325	GO:1903729	BP		1949
cargo loading into COPII-coated vesicle	GO:0090110	12	0.380637	0.15228	0.494325	GO:0090110	BP		1950
terminal bouton	GO:0043195	35	0.430043	0.152286	0.494325	GO:0043195	CC		1951
oligodendrocyte development	GO:0014003	37	0.568033	0.152365	0.494328	GO:0014003	BP		1952
loop of Henle development	GO:0072070	10	0.630534	0.152941	0.495706	GO:0072070	BP		1953
phagocytic vesicle	GO:0045335	119	0.538011	0.152974	0.495706	GO:0045335	CC		1954
replisome	GO:0030894	19	0.405285	0.153025	0.495706	GO:0030894	CC		1955
positive regulation of protein dephosphorylation	GO:0035307	37	0.432161	0.153538	0.497026	GO:0035307	BP		1956
Rho protein signal transduction	GO:0007266	145	0.534421	0.153589	0.497026	GO:0007266	BP		1957
melanosome transport	GO:0032402	19	0.40544	0.153699	0.497128	GO:0032402	BP		1958
regulation of myeloid leukocyte mediated immunity	GO:0002886	48	0.559532	0.153928	0.497581	GO:0002886	BP		1959
positive regulation of steroid biosynthetic process	GO:0010893	16	0.602957	0.153996	0.497581	GO:0010893	BP		1960
negative regulation of B cell activation	GO:0050869	25	0.582336	0.154298	0.497684	GO:0050869	BP		1961
vesicle fusion	GO:0006906	58	0.44587	0.154307	0.497684	GO:0006906	BP		1962
activin binding	GO:0048185	11	0.375974	0.154391	0.497684	GO:0048185	MF		1963
L-alpha-amino acid transmembrane transport	GO:1902475	46	0.56073	0.154448	0.497684	GO:1902475	BP		1964
positive regulation of epithelial to mesenchymal transition	GO:0010718	41	0.564313	0.154454	0.497684	GO:0010718	BP		1965
copper ion binding	GO:0005507	44	0.562063	0.154626	0.497684	GO:0005507	MF		1966
multi-multicellular organism process	GO:0044706	180	0.530856	0.154718	0.497684	GO:0044706	BP		1967
positive regulation of endothelial cell proliferation	GO:0001938	76	0.54726	0.154863	0.497684	GO:0001938	BP		1968
positive regulation of blood vessel endothelial cell migration	GO:0043536	52	0.442925	0.154876	0.497684	GO:0043536	BP		1969
hindbrain development	GO:0030902	133	0.535808	0.1549	0.497684	GO:0030902	BP		1970
dorsal/ventral axis specification	GO:0009950	10	0.629877	0.155018	0.497684	GO:0009950	BP		1971
positive regulation of mitochondrial translation	GO:0070131	13	0.3861	0.155102	0.497684	GO:0070131	BP		1972
kidney mesenchyme development	GO:0072074	17	0.599613	0.155128	0.497684	GO:0072074	BP		1973
mitochondrial electron transport, NADH to ubiquinone	GO:0006120	42	0.563441	0.155129	0.497684	GO:0006120	BP		1974
intrinsic component of external side of plasma membrane	GO:0031233	19	0.594209	0.15523	0.497758	GO:0031233	CC		1975
cell-cell signaling involved in cardiac conduction	GO:0086019	29	0.423728	0.155314	0.497774	GO:0086019	BP		1976
nuclear replisome	GO:0043601	17	0.400451	0.155395	0.497784	GO:0043601	CC		1977
regulation of proteolysis involved in cellular protein catabolic process	GO:1903050	178	0.469056	0.155802	0.498833	GO:1903050	BP		1978
Wnt-activated receptor activity	GO:0042813	14	0.609532	0.155968	0.499106	GO:0042813	MF		1979
2-oxoglutarate metabolic process	GO:0006103	13	0.386359	0.156044	0.499106	GO:0006103	BP		1980
skeletal muscle tissue regeneration	GO:0043403	34	0.570287	0.156302	0.499555	GO:0043403	BP		1981
recombinational repair	GO:0000725	79	0.453811	0.156385	0.499555	GO:0000725	BP		1982
vesicle transport along microtubule	GO:0047496	37	0.432633	0.156421	0.499555	GO:0047496	BP		1983
estrogen receptor binding	GO:0030331	40	0.435231	0.156613	0.499915	GO:0030331	MF		1984
negative regulation of interleukin-10 production	GO:0032693	13	0.613434	0.156801	0.500051	GO:0032693	BP		1985
cellular response to pH	GO:0071467	15	0.605607	0.156814	0.500051	GO:0071467	BP		1986
response to type I interferon	GO:0034340	76	0.547021	0.156956	0.500127	GO:0034340	BP		1987
nucleoside monophosphate kinase activity	GO:0050145	17	0.599157	0.157028	0.500127	GO:0050145	MF		1988
centrosome separation	GO:0051299	11	0.376785	0.157107	0.500127	GO:0051299	BP		1989
negative regulation of viral entry into host cell	GO:0046597	14	0.609219	0.157153	0.500127	GO:0046597	BP		1990
ventricular septum morphogenesis	GO:0060412	40	0.564668	0.157263	0.500223	GO:0060412	BP		1991
ADP metabolic process	GO:0046031	106	0.460172	0.157345	0.500232	GO:0046031	BP		1992
response to muscle activity	GO:0014850	23	0.414842	0.157569	0.500661	GO:0014850	BP		1993
positive regulation of insulin secretion	GO:0032024	56	0.554642	0.157638	0.500661	GO:0032024	BP		1994
metallocarboxypeptidase activity	GO:0004181	17	0.598964	0.157838	0.500966	GO:0004181	MF		1995
negative regulation of cellular response to growth factor stimulus	GO:0090288	125	0.536658	0.157892	0.500966	GO:0090288	BP		1996
cellular sodium ion homeostasis	GO:0006883	13	0.613103	0.158013	0.501099	GO:0006883	BP		1997
negative regulation of protein dephosphorylation	GO:0035308	52	0.556621	0.158181	0.501382	GO:0035308	BP		1998
nuclear matrix	GO:0016363	90	0.456907	0.158321	0.501575	GO:0016363	CC		1999
[truncated: 4,334 more rows]

## Sheet: donor_12876
MainTitle	ID	geneCount	AUC	P.Value	adj.P.Value	all_IDs	aspect	otherNames	rank
mitochondrial protein complex	GO:0098798	198	0.237883	8.7525e-37	5.54296e-33	GO:0098798	CC		1
ribosomal subunit	GO:0044391	158	0.211075	7.82921e-36	2.47912e-32	GO:0044391	CC		2
structural constituent of ribosome	GO:0003735	107	0.171149	8.94458e-32	1.8882e-28	GO:0003735	MF		3
ribosome	GO:0005840	188	0.258818	6.31573e-30	9.99938e-27	GO:0005840	CC		4
mitochondrial membrane part	GO:0044455	162	0.251316	1.29745e-27	1.64334e-24	GO:0044455	CC		5
inner mitochondrial membrane protein complex	GO:0098800	92	0.173294	2.99703e-27	3.16336e-24	GO:0098800	CC		6
electron transport chain	GO:0022900	147	0.243193	8.33436e-27	7.54022e-24	GO:0022900	BP		7
SRP-dependent cotranslational protein targeting to membrane	GO:0006614	87	0.174754	1.18601e-25	9.38879e-23	GO:0006614	BP		8
cotranslational protein targeting to membrane	GO:0006613	90	0.18288	3.00609e-25	2.11529e-22	GO:0006613	BP		9
protein targeting to ER	GO:0045047	92	0.187223	4.11024e-25	2.60301e-22	GO:0045047	BP		10
oxidative phosphorylation	GO:0006119	107	0.218093	8.68531e-24	5.00037e-21	GO:0006119	BP		11
ATP synthesis coupled electron transport	GO:0042773	71	0.157668	2.23475e-23	1.17939e-20	GO:0042773	BP		12
cytosolic ribosome	GO:0022626	87	0.192346	4.01134e-23	1.95414e-20	GO:0022626	CC		13
cellular respiration	GO:0045333	151	0.266523	5.35566e-23	2.3884e-20	GO:0045333	BP		14
mitochondrial ATP synthesis coupled electron transport	GO:0042775	70	0.158455	5.65704e-23	2.3884e-20	GO:0042775	BP		15
large ribosomal subunit	GO:0015934	98	0.212318	8.85482e-23	3.50485e-20	GO:0015934	CC		16
establishment of protein localization to endoplasmic reticulum	GO:0072599	96	0.209914	1.06569e-22	3.86774e-20	GO:0072599	BP		17
respiratory electron transport chain	GO:0022904	87	0.195493	1.09931e-22	3.86774e-20	GO:0022904	BP		18
respiratory chain	GO:0070469	70	0.167136	6.68474e-22	2.22813e-19	GO:0070469	CC		19
mitochondrial respiratory chain	GO:0005746	66	0.166085	7.20754e-21	2.28227e-18	GO:0005746	CC		20
respiratory chain complex	GO:0098803	56	0.146202	5.72212e-20	1.72563e-17	GO:0098803	CC		21
protein localization to endoplasmic reticulum	GO:0070972	109	0.249139	1.70752e-19	4.91534e-17	GO:0070972	BP		22
translational initiation	GO:0006413	163	0.29505	2.22708e-19	6.13222e-17	GO:0006413	BP		23
oxidoreductase complex	GO:1990204	76	0.219996	3.50219e-17	9.24139e-15	GO:1990204	CC		24
mitochondrial electron transport, NADH to ubiquinone	GO:0006120	42	0.128859	9.02304e-17	2.28572e-14	GO:0006120	BP		25
cytosolic part	GO:0044445	183	0.322318	1.43589e-16	3.49749e-14	GO:0044445	CC		26
translational elongation	GO:0006414	109	0.272011	2.26315e-16	5.30835e-14	GO:0006414	BP		27
protein targeting to membrane	GO:0006612	143	0.301048	2.58159e-16	5.83901e-14	GO:0006612	BP		28
regulation of synaptic plasticity	GO:0048167	161	0.683599	1.10333e-15	2.40945e-13	GO:0048167	BP		29
cytosolic large ribosomal subunit	GO:0022625	47	0.162017	1.14328e-15	2.41346e-13	GO:0022625	CC		30
mitochondrial respiratory chain complex I	GO:0005747	41	0.138413	1.18333e-15	2.41743e-13	GO:0005747	CC	NADH dehydrogenase complex, respiratory chain complex I	31
nuclear-transcribed mRNA catabolic process, nonsense-mediated decay	GO:0000184	104	0.276515	3.83893e-15	7.59748e-13	GO:0000184	BP		32
small ribosomal subunit	GO:0015935	62	0.212911	5.72205e-15	1.08529e-12	GO:0015935	CC		33
mitochondrial translational termination	GO:0070126	78	0.243946	5.82658e-15	1.08529e-12	GO:0070126	BP		34
electron transfer activity	GO:0009055	85	0.262775	4.38992e-14	7.82587e-12	GO:0009055	MF		35
mitochondrial translational elongation	GO:0070125	76	0.249274	4.44862e-14	7.82587e-12	GO:0070125	BP		36
oxidoreductase activity, acting on NAD(P)H, quinone or similar compound as acceptor	GO:0016655	45	0.176987	6.80546e-14	1.16484e-11	GO:0016655	MF		37
mitochondrial respiratory chain complex assembly	GO:0033108	65	0.232486	9.30211e-14	1.55027e-11	GO:0033108	BP		38
mitochondrial translation	GO:0032543	107	0.291285	9.70896e-14	1.57659e-11	GO:0032543	BP		39
NADH dehydrogenase activity	GO:0003954	36	0.141583	1.02281e-13	1.61937e-11	GO:0003954	MF	NADH dehydrogenase (ubiquinone) activity, NADH dehydrogenase (quinone) activity	40
oxidoreductase activity, acting on NAD(P)H	GO:0016651	78	0.258877	1.94721e-13	3.00772e-11	GO:0016651	MF		41
synaptic vesicle cycle	GO:0099504	157	0.670367	2.05075e-13	3.09223e-11	GO:0099504	BP		42
dendrite development	GO:0016358	200	0.649356	4.02388e-13	5.92633e-11	GO:0016358	BP		43
NADH dehydrogenase complex assembly	GO:0010257	48	0.199417	6.06149e-13	8.72441e-11	GO:0010257	BP	mitochondrial respiratory chain complex I assembly	44
translational termination	GO:0006415	88	0.284488	3.01498e-12	4.24309e-10	GO:0006415	BP		45
organellar ribosome	GO:0000313	77	0.271768	4.68425e-12	6.449e-10	GO:0000313	CC	mitochondrial ribosome	46
synapse assembly	GO:0007416	161	0.655251	1.22459e-11	1.65007e-09	GO:0007416	BP		47
viral transcription	GO:0019083	161	0.349737	5.39695e-11	7.1206e-09	GO:0019083	BP		48
mitochondrial gene expression	GO:0140053	125	0.331837	9.27685e-11	1.19899e-08	GO:0140053	BP		49
viral gene expression	GO:0019080	173	0.357312	1.09283e-10	1.38417e-08	GO:0019080	BP		50
neuron spine	GO:0044309	138	0.658155	1.57212e-10	1.95221e-08	GO:0044309	CC		51
nuclear-transcribed mRNA catabolic process	GO:0000956	170	0.357676	1.74983e-10	2.1153e-08	GO:0000956	BP		52
regulation of postsynaptic membrane potential	GO:0060078	114	0.673338	1.77027e-10	2.1153e-08	GO:0060078	BP		53
dendritic spine	GO:0043197	135	0.658451	2.2841e-10	2.67874e-08	GO:0043197	CC		54
antigen processing and presentation of exogenous antigen	GO:0019884	161	0.356649	3.90375e-10	4.49499e-08	GO:0019884	BP		55
cytosolic small ribosomal subunit	GO:0022627	36	0.198668	4.01886e-10	4.54491e-08	GO:0022627	CC		56
antigen processing and presentation of peptide antigen	GO:0048002	173	0.364466	8.78971e-10	9.67671e-08	GO:0048002	BP		57
antigen processing and presentation of exogenous peptide antigen	GO:0002478	159	0.358739	8.8623e-10	9.67671e-08	GO:0002478	BP		58
regulation of dendrite development	GO:0050773	126	0.657165	1.21292e-09	1.30194e-07	GO:0050773	BP		59
neurotransmitter secretion	GO:0007269	143	0.647568	1.23373e-09	1.3022e-07	GO:0007269	BP		60
dendrite morphogenesis	GO:0048813	121	0.658764	1.75978e-09	1.827e-07	GO:0048813	BP		61
anaphase-promoting complex-dependent catabolic process	GO:0031145	71	0.294792	2.34892e-09	2.39931e-07	GO:0031145	BP		62
Schaffer collateral - CA1 synapse	GO:0098685	81	0.690803	3.06539e-09	3.08145e-07	GO:0098685	CC		63
signal release from synapse	GO:0099643	144	0.643243	3.2577e-09	3.22359e-07	GO:0099643	BP		64
postsynapse organization	GO:0099173	151	0.639697	3.45455e-09	3.3658e-07	GO:0099173	BP		65
ficolin-1-rich granule lumen	GO:1904813	115	0.34134	4.48848e-09	4.3069e-07	GO:1904813	CC		66
learning	GO:0007612	134	0.646306	5.42997e-09	5.13254e-07	GO:0007612	BP		67
intrinsic component of synaptic membrane	GO:0099240	157	0.634168	7.26389e-09	6.76503e-07	GO:0099240	CC		68
organellar large ribosomal subunit	GO:0000315	50	0.263518	7.46349e-09	6.85018e-07	GO:0000315	CC	mitochondrial large ribosomal subunit	69
integral component of synaptic membrane	GO:0099699	146	0.63662	1.32343e-08	1.19732e-06	GO:0099699	CC		70
neuron projection guidance	GO:0097485	196	0.617601	1.55084e-08	1.3833e-06	GO:0097485	BP		71
antigen processing and presentation of exogenous peptide antigen via MHC class I	GO:0042590	73	0.308397	1.57468e-08	1.38506e-06	GO:0042590	BP		72
dendritic spine development	GO:0060996	87	0.674446	1.9588e-08	1.69932e-06	GO:0060996	BP		73
mitochondrial proton-transporting ATP synthase complex	GO:0005753	16	0.096115	2.24011e-08	1.91711e-06	GO:0005753	CC		74
regulation of transcription from RNA polymerase II promoter in response to hypoxia	GO:0061418	71	0.30881	2.641e-08	2.23006e-06	GO:0061418	BP		75
antigen processing and presentation of exogenous peptide antigen via MHC class I, TAP-dependent	GO:0002479	70	0.307913	2.84807e-08	2.37327e-06	GO:0002479	BP		76
regulation of cellular amino acid metabolic process	GO:0006521	54	0.282209	3.18048e-08	2.61584e-06	GO:0006521	BP		77
vesicle-mediated transport in synapse	GO:0099003	167	0.624289	3.30489e-08	2.68331e-06	GO:0099003	BP		78
axon guidance	GO:0007411	194	0.615083	3.6514e-08	2.92713e-06	GO:0007411	BP		79
chemical synaptic transmission, postsynaptic	GO:0099565	92	0.665986	3.94038e-08	3.1193e-06	GO:0099565	BP		80
proton-transporting ATP synthase complex	GO:0045259	17	0.11969	5.70633e-08	4.46151e-06	GO:0045259	CC		81
synaptic vesicle exocytosis	GO:0016079	97	0.659636	5.8324e-08	4.50447e-06	GO:0016079	BP		82
presynaptic active zone	GO:0048786	58	0.705516	6.35975e-08	4.85256e-06	GO:0048786	CC		83
postsynaptic density membrane	GO:0098839	57	0.707124	6.52691e-08	4.87619e-06	GO:0098839	CC		84
tRNA aminoacylation for protein translation	GO:0006418	40	0.252949	6.54471e-08	4.87619e-06	GO:0006418	BP		85
regulation of synaptic vesicle cycle	GO:0098693	104	0.653385	6.86659e-08	5.05652e-06	GO:0098693	BP		86
inner mitochondrial membrane organization	GO:0007007	31	0.221756	8.35377e-08	6.08097e-06	GO:0007007	BP		87
intrinsic component of postsynaptic specialization membrane	GO:0098948	70	0.685365	8.49482e-08	6.11337e-06	GO:0098948	CC		88
excitatory postsynaptic potential	GO:0060079	85	0.66738	1.00236e-07	7.13255e-06	GO:0060079	BP		89
aerobic respiration	GO:0009060	59	0.299656	1.05308e-07	7.41016e-06	GO:0009060	BP		90
postsynaptic density organization	GO:0097106	29	0.783619	1.26295e-07	8.7893e-06	GO:0097106	BP		91
postsynaptic specialization membrane	GO:0099634	82	0.668955	1.2823e-07	8.82696e-06	GO:0099634	CC		92
regulation of neuronal synaptic plasticity	GO:0048168	46	0.725078	1.30856e-07	8.91088e-06	GO:0048168	BP		93
memory	GO:0007613	103	0.650603	1.35318e-07	9.11668e-06	GO:0007613	BP		94
endopeptidase complex	GO:1905369	56	0.296657	1.45179e-07	9.6781e-06	GO:1905369	CC		95
mitochondrial intermembrane space	GO:0005758	60	0.304726	1.72959e-07	1.14099e-05	GO:0005758	CC		96
SCF-dependent proteasomal ubiquitin-dependent protein catabolic process	GO:0031146	66	0.313917	1.76963e-07	1.15537e-05	GO:0031146	BP		97
integral component of postsynaptic specialization membrane	GO:0099060	68	0.682686	1.95718e-07	1.26478e-05	GO:0099060	CC		98
cristae formation	GO:0042407	25	0.200263	2.14994e-07	1.37531e-05	GO:0042407	BP		99
excitatory synapse	GO:0060076	45	0.72208	2.59566e-07	1.64383e-05	GO:0060076	CC		100
proteasome complex	GO:0000502	55	0.300216	3.04862e-07	1.91158e-05	GO:0000502	CC		101
synaptic vesicle localization	GO:0097479	132	0.62901	3.29585e-07	2.04634e-05	GO:0097479	BP		102
regulation of cellular amine metabolic process	GO:0033238	72	0.32584	3.33462e-07	2.0503e-05	GO:0033238	BP		103
positive regulation of synapse assembly	GO:0051965	60	0.689637	3.86709e-07	2.35484e-05	GO:0051965	BP		104
regulation of dendritic spine development	GO:0060998	64	0.682604	4.4975e-07	2.71263e-05	GO:0060998	BP		105
intrinsic component of postsynaptic density membrane	GO:0099146	49	0.708172	4.72283e-07	2.80097e-05	GO:0099146	CC		106
antibiotic metabolic process	GO:0016999	105	0.357465	4.73242e-07	2.80097e-05	GO:0016999	BP		107
intrinsic component of postsynaptic membrane	GO:0098936	115	0.636142	4.83609e-07	2.83583e-05	GO:0098936	CC		108
organelle envelope lumen	GO:0031970	69	0.32469	4.91401e-07	2.85508e-05	GO:0031970	CC		109
regulation of synapse assembly	GO:0051963	98	0.645995	6.17441e-07	3.55477e-05	GO:0051963	BP		110
mitochondrial ATP synthesis coupled proton transport	GO:0042776	18	0.162705	7.30016e-07	4.16504e-05	GO:0042776	BP		111
presynaptic membrane	GO:0042734	134	0.624151	7.41926e-07	4.1952e-05	GO:0042734	CC		112
regulation of dendrite morphogenesis	GO:0048814	74	0.666462	7.62399e-07	4.27281e-05	GO:0048814	BP		113
postsynaptic specialization organization	GO:0099084	31	0.756468	7.81682e-07	4.34245e-05	GO:0099084	BP		114
neuron projection organization	GO:0106027	80	0.659602	8.29933e-07	4.55677e-05	GO:0106027	BP		115
oxidoreductase activity, acting on the CH-OH group of donors, NAD or NADP as acceptor	GO:0016616	87	0.346942	8.34652e-07	4.55677e-05	GO:0016616	MF		116
antigen processing and presentation of peptide antigen via MHC class I	GO:0002474	89	0.349423	9.47589e-07	5.12913e-05	GO:0002474	BP		117
rRNA binding	GO:0019843	42	0.282099	1.04488e-06	5.60781e-05	GO:0019843	MF		118
tRNA aminoacylation	GO:0043039	42	0.28267	1.11489e-06	5.90396e-05	GO:0043039	BP		119
modulation of excitatory postsynaptic potential	GO:0098815	38	0.728412	1.1187e-06	5.90396e-05	GO:0098815	BP		120
integral component of postsynaptic density membrane	GO:0099061	47	0.705297	1.14076e-06	5.97063e-05	GO:0099061	CC		121
cytoplasmic translation	GO:0002181	58	0.317502	1.56576e-06	8.12785e-05	GO:0002181	BP		122
dendritic spine organization	GO:0097061	72	0.662592	1.8934e-06	9.74869e-05	GO:0097061	BP		123
GABA-ergic synapse	GO:0098982	71	0.663466	1.96567e-06	0.000100392	GO:0098982	CC		124
positive regulation of synaptic transmission	GO:0050806	137	0.617948	1.98937e-06	0.000100789	GO:0050806	BP		125
peptidase complex	GO:1905368	65	0.329671	2.09766e-06	0.000105432	GO:1905368	CC		126
oxidoreductase activity, acting on CH-OH group of donors	GO:0016614	95	0.359045	2.13812e-06	0.000106089	GO:0016614	MF		127
dendritic spine morphogenesis	GO:0060997	52	0.690151	2.14422e-06	0.000106089	GO:0060997	BP		128
integral component of postsynaptic membrane	GO:0099055	111	0.630204	2.25048e-06	0.000110483	GO:0099055	CC		129
energy coupled proton transport, down electrochemical gradient	GO:0015985	20	0.195271	2.3977e-06	0.000116805	GO:0015985	BP	ATP synthesis coupled proton transport	130
calcium ion transmembrane transporter activity	GO:0015085	95	0.639314	2.80309e-06	0.000135511	GO:0015085	MF		131
amino acid activation	GO:0043038	43	0.293891	2.96536e-06	0.00014227	GO:0043038	BP		132
ficolin-1-rich granule	GO:0101002	166	0.395029	3.28751e-06	0.00015654	GO:0101002	CC		133
calcium ion regulated exocytosis	GO:0017156	121	0.622364	3.50607e-06	0.000165701	GO:0017156	BP		134
cell-cell adhesion via plasma-membrane adhesion molecules	GO:0098742	187	0.598658	3.54553e-06	0.000166325	GO:0098742	BP		135
glutamate receptor signaling pathway	GO:0007215	81	0.648851	3.75235e-06	0.000174733	GO:0007215	BP		136
MHC class II protein complex	GO:0042613	14	0.143664	3.91787e-06	0.000181109	GO:0042613	CC		137
regulation of transcription from RNA polymerase II promoter in response to stress	GO:0043618	102	0.36764	4.01571e-06	0.000184286	GO:0043618	BP		138
regulation of neurotransmitter secretion	GO:0046928	91	0.639884	4.13318e-06	0.000188313	GO:0046928	BP		139
regulation of postsynapse organization	GO:0099175	92	0.638811	4.34645e-06	0.000196615	GO:0099175	BP		140
amine metabolic process	GO:0009308	114	0.375225	4.37789e-06	0.000196632	GO:0009308	BP		141
cellular amine metabolic process	GO:0044106	109	0.372543	4.46959e-06	0.000199338	GO:0044106	BP		142
synaptic transmission, glutamatergic	GO:0035249	58	0.67343	5.01859e-06	0.000222257	GO:0035249	BP		143
visual behavior	GO:0007632	49	0.688179	5.27677e-06	0.000232068	GO:0007632	BP		144
excitatory synapse assembly	GO:1904861	22	0.78017	5.42128e-06	0.000235175	GO:1904861	BP		145
U2-type precatalytic spliceosome	GO:0071005	39	0.289423	5.42169e-06	0.000235175	GO:0071005	CC	precatalytic spliceosome	146
presynaptic active zone membrane	GO:0048787	21	0.785668	5.88139e-06	0.00025338	GO:0048787	CC		147
antioxidant activity	GO:0016209	58	0.327927	5.94647e-06	0.000254453	GO:0016209	MF		148
histone lysine demethylation	GO:0070076	22	0.778698	6.07109e-06	0.000258042	GO:0070076	BP		149
axoneme part	GO:0044447	23	0.771401	6.66031e-06	0.000280189	GO:0044447	CC		150
U4/U6 x U5 tri-snRNP complex	GO:0046540	22	0.222551	6.68065e-06	0.000280189	GO:0046540	CC	spliceosomal tri-snRNP complex	151
proteasome core complex	GO:0005839	18	0.194075	7.03794e-06	0.000293232	GO:0005839	CC		152
synaptic vesicle transport	GO:0048489	122	0.617547	7.6676e-06	0.000317378	GO:0048489	BP	establishment of synaptic vesicle localization	153
proton-transporting two-sector ATPase complex	GO:0016469	40	0.296572	8.62003e-06	0.000354485	GO:0016469	CC		154
organellar small ribosomal subunit	GO:0000314	25	0.243131	8.8216e-06	0.000360433	GO:0000314	CC	mitochondrial small ribosomal subunit	155
neuron cell-cell adhesion	GO:0007158	15	0.828617	1.05367e-05	0.000427751	GO:0007158	BP		156
regulation of dendritic spine morphogenesis	GO:0061001	39	0.70333	1.12691e-05	0.000454567	GO:0061001	BP		157
visual learning	GO:0008542	44	0.691062	1.1763e-05	0.000468819	GO:0008542	BP		158
cellular detoxification	GO:1990748	86	0.363098	1.17705e-05	0.000468819	GO:1990748	BP		159
regulation of organelle assembly	GO:1902115	165	0.598966	1.22658e-05	0.000485497	GO:1902115	BP		160
lyase activity	GO:0016829	140	0.392897	1.2784e-05	0.000502864	GO:0016829	MF		161
postsynaptic density assembly	GO:0097107	15	0.823505	1.44235e-05	0.000563851	GO:0097107	BP		162
negative regulation of mitotic cell cycle phase transition	GO:1901991	184	0.407117	1.48848e-05	0.000578314	GO:1901991	BP		163
negative regulation of G2/M transition of mitotic cell cycle	GO:0010972	73	0.354058	1.66228e-05	0.000641902	GO:0010972	BP		164
negative regulation of cell cycle phase transition	GO:1901988	194	0.4102	1.73076e-05	0.000664298	GO:1901988	BP		165
cellular response to hypoxia	GO:0071456	174	0.405385	1.77539e-05	0.000677324	GO:0071456	BP		166
spliceosomal snRNP complex	GO:0097525	33	0.284292	1.81621e-05	0.000688746	GO:0097525	CC		167
regulation of hematopoietic stem cell differentiation	GO:1902036	66	0.3483	2.07058e-05	0.000780536	GO:1902036	BP		168
regulation of neurotransmitter transport	GO:0051588	121	0.612246	2.08952e-05	0.000783015	GO:0051588	BP		169
regulation of DNA-templated transcription in response to stress	GO:0043620	108	0.381294	2.10229e-05	0.000783165	GO:0043620	BP		170
aminoacyl-tRNA ligase activity	GO:0004812	33	0.286039	2.12197e-05	0.000785873	GO:0004812	MF	ligase activity, forming carbon-oxygen bonds	171
cation channel complex	GO:0034703	171	0.59438	2.19323e-05	0.000807543	GO:0034703	CC		172
glutathione derivative metabolic process	GO:1901685	18	0.211077	2.20702e-05	0.000807921	GO:1901685	BP	glutathione derivative biosynthetic process	173
regulation of Ras protein signal transduction	GO:0046578	197	0.587952	2.2298e-05	0.000811569	GO:0046578	BP		174
locomotory behavior	GO:0007626	169	0.594662	2.31275e-05	0.00083695	GO:0007626	BP		175
histone demethylation	GO:0016577	23	0.754569	2.3903e-05	0.000860101	GO:0016577	BP		176
mitochondrial electron transport, ubiquinol to cytochrome c	GO:0006122	11	0.133159	2.52545e-05	0.000903599	GO:0006122	BP		177
negative regulation of cell projection organization	GO:0031345	146	0.600504	2.90623e-05	0.001034	GO:0031345	BP		178
regulation of long-term neuronal synaptic plasticity	GO:0048169	25	0.7413	2.98191e-05	0.001055	GO:0048169	BP		179
regulation of axonogenesis	GO:0050770	142	0.601584	3.07278e-05	0.00108111	GO:0050770	BP		180
Sm-like protein family complex	GO:0120114	48	0.326286	3.17544e-05	0.00110858	GO:0120114	CC		181
U2-type spliceosomal complex	GO:0005684	62	0.347089	3.18589e-05	0.00110858	GO:0005684	CC		182
monosaccharide catabolic process	GO:0046365	56	0.339228	3.21537e-05	0.00111273	GO:0046365	BP		183
humoral immune response	GO:0006959	128	0.393596	3.36191e-05	0.00115712	GO:0006959	BP		184
mitochondrial membrane organization	GO:0007006	105	0.382697	3.39478e-05	0.00116211	GO:0007006	BP		185
postsynaptic specialization assembly	GO:0098698	18	0.781707	3.52063e-05	0.00119872	GO:0098698	BP		186
integral component of presynaptic active zone membrane	GO:0099059	12	0.844728	3.55843e-05	0.00120511	GO:0099059	CC		187
detoxification	GO:0098754	90	0.373754	3.58177e-05	0.00120656	GO:0098754	BP		188
positive regulation of dendrite development	GO:1900006	61	0.653076	3.61626e-05	0.00120739	GO:1900006	BP		189
regulation of synaptic transmission, glutamatergic	GO:0051966	46	0.676148	3.62237e-05	0.00120739	GO:0051966	BP		190
cytochrome complex	GO:0070069	13	0.170314	3.86668e-05	0.00128208	GO:0070069	CC		191
hematopoietic stem cell differentiation	GO:0060218	73	0.360715	3.96375e-05	0.00130742	GO:0060218	BP		192
cellular response to oxygen levels	GO:0071453	198	0.415403	4.33381e-05	0.00142207	GO:0071453	BP		193
carbon-carbon lyase activity	GO:0016830	43	0.319918	4.44448e-05	0.00145087	GO:0016830	MF		194
neuron projection extension	GO:1990138	142	0.599412	4.52525e-05	0.00146937	GO:1990138	BP		195
positive regulation of excitatory postsynaptic potential	GO:2000463	27	0.72681	4.54755e-05	0.00146937	GO:2000463	BP		196
regulation of stem cell differentiation	GO:2000736	100	0.382023	4.71267e-05	0.00150755	GO:2000736	BP		197
small nuclear ribonucleoprotein complex	GO:0030532	40	0.313936	4.71332e-05	0.00150755	GO:0030532	CC		198
acidic amino acid transport	GO:0015800	60	0.651998	4.74132e-05	0.00150888	GO:0015800	BP		199
cellular oxidant detoxification	GO:0098869	80	0.368977	5.21595e-05	0.00165163	GO:0098869	BP		200
protein localization to synapse	GO:0035418	55	0.657147	5.63431e-05	0.00177523	GO:0035418	BP		201
negative regulation of cell cycle G2/M phase transition	GO:1902750	82	0.371611	5.98775e-05	0.00187725	GO:1902750	BP		202
protein demethylation	GO:0006482	25	0.730677	6.5783e-05	0.00205223	GO:0006482	BP	protein dealkylation	203
postsynapse assembly	GO:0099068	25	0.730573	6.62867e-05	0.00205781	GO:0099068	BP		204
threonine-type endopeptidase activity	GO:0004298	20	0.242994	6.95088e-05	0.00214731	GO:0004298	MF	threonine-type peptidase activity	205
unfolded protein binding	GO:0051082	69	0.36144	7.02988e-05	0.00216118	GO:0051082	MF		206
calcium channel activity	GO:0005262	81	0.627209	7.74182e-05	0.00236855	GO:0005262	MF		207
homophilic cell adhesion via plasma membrane adhesion molecules	GO:0007156	100	0.614185	8.19479e-05	0.00249508	GO:0007156	BP		208
tertiary granule lumen	GO:1904724	44	0.328762	8.59167e-05	0.00260058	GO:1904724	CC		209
intrinsic component of presynaptic active zone membrane	GO:0098945	16	0.783568	8.62342e-05	0.00260058	GO:0098945	CC		210
glutamate secretion	GO:0014047	41	0.67725	8.68675e-05	0.00260726	GO:0014047	BP		211
polysome	GO:0005844	54	0.34555	8.76264e-05	0.00261763	GO:0005844	CC		212
regulation of postsynaptic density assembly	GO:0099151	11	0.840145	9.38547e-05	0.00279053	GO:0099151	BP		213
hexose catabolic process	GO:0019320	49	0.339104	9.88922e-05	0.00292656	GO:0019320	BP		214
developmental cell growth	GO:0048588	189	0.582211	0.000102861	0.00302986	GO:0048588	BP		215
proteasome accessory complex	GO:0022624	22	0.26141	0.00010757	0.00315389	GO:0022624	CC		216
GTPase activator activity	GO:0005096	187	0.58213	0.000113554	0.003314	GO:0005096	MF		217
ribonucleoside monophosphate biosynthetic process	GO:0009156	166	0.413316	0.000122248	0.00355135	GO:0009156	BP		218
cellular response to decreased oxygen levels	GO:0036294	184	0.41774	0.000125511	0.0036295	GO:0036294	BP		219
social behavior	GO:0035176	46	0.663372	0.000127749	0.00367742	GO:0035176	BP	intraspecies interaction between organisms	220
vitamin metabolic process	GO:0006766	110	0.394418	0.000134535	0.00385525	GO:0006766	BP		221
synaptic vesicle recycling	GO:0036465	49	0.657647	0.000136366	0.00389011	GO:0036465	BP		222
taste receptor activity	GO:0008527	13	0.804961	0.00014085	0.00400001	GO:0008527	MF		223
transcriptional repressor complex	GO:0017053	69	0.632627	0.000141774	0.00400828	GO:0017053	CC		224
regulation of postsynaptic specialization assembly	GO:0099150	12	0.816933	0.000144068	0.00405503	GO:0099150	BP	regulation of postsynapse assembly	225
positive regulation of dendritic spine development	GO:0060999	37	0.680385	0.000147736	0.00413987	GO:0060999	BP		226
bitter taste receptor activity	GO:0033038	10	0.846327	0.000149424	0.00416873	GO:0033038	MF		227
long-term synaptic potentiation	GO:0060291	70	0.630886	0.000155525	0.00431992	GO:0060291	BP		228
node of Ranvier	GO:0033268	14	0.790956	0.00016403	0.00453624	GO:0033268	CC		229
release of cytochrome c from mitochondria	GO:0001836	52	0.349181	0.000170571	0.00469664	GO:0001836	BP		230
rRNA metabolic process	GO:0016072	155	0.412359	0.000173448	0.00475517	GO:0016072	BP		231
regulation of postsynaptic density organization	GO:1905874	15	0.779478	0.000178941	0.00488463	GO:1905874	BP		232
histone demethylase activity	GO:0032452	19	0.748129	0.000181492	0.004933	GO:0032452	MF		233
synaptic vesicle clustering	GO:0097091	15	0.778877	0.000184776	0.00500079	GO:0097091	BP		234
nucleoside monophosphate biosynthetic process	GO:0009124	173	0.41769	0.000197067	0.00531073	GO:0009124	BP		235
transferase activity, transferring alkyl or aryl (other than methyl) groups	GO:0016765	43	0.335975	0.000200004	0.00536706	GO:0016765	MF		236
growth cone	GO:0030426	158	0.585899	0.000203065	0.00542619	GO:0030426	CC		237
negative regulation of neuron projection development	GO:0010977	123	0.597182	0.000203942	0.00542674	GO:0010977	BP		238
cellular protein complex disassembly	GO:0043624	169	0.417029	0.000207554	0.00549976	GO:0043624	BP		239
synaptic vesicle endocytosis	GO:0048488	36	0.67852	0.000211669	0.00558541	GO:0048488	BP	presynaptic endocytosis	240
site of polarized growth	GO:0030427	160	0.585052	0.000214368	0.00563316	GO:0030427	CC		241
glutathione transferase activity	GO:0004364	16	0.232787	0.000215662	0.00564374	GO:0004364	MF		242
tricarboxylic acid cycle	GO:0006099	26	0.290414	0.000217492	0.00566821	GO:0006099	BP		243
mitochondrial transport	GO:0006839	196	0.423261	0.000223683	0.00577118	GO:0006839	BP		244
2 iron, 2 sulfur cluster binding	GO:0051537	16	0.233493	0.000224118	0.00577118	GO:0051537	MF		245
ionotropic glutamate receptor complex	GO:0008328	36	0.677791	0.000224666	0.00577118	GO:0008328	CC		246
calmodulin binding	GO:0005516	150	0.58751	0.000225088	0.00577118	GO:0005516	MF		247
negative regulation of synaptic transmission	GO:0050805	63	0.634246	0.000232143	0.00592808	GO:0050805	BP		248
DNA damage response, detection of DNA damage	GO:0042769	32	0.312202	0.00023791	0.00605094	GO:0042769	BP		249
regulation of postsynaptic membrane neurotransmitter receptor levels	GO:0099072	47	0.654974	0.000239752	0.00605533	GO:0099072	BP		250
regulation of synaptic vesicle exocytosis	GO:2000300	69	0.628014	0.000239995	0.00605533	GO:2000300	BP		251
synaptic vesicle membrane	GO:0030672	80	0.618724	0.000246433	0.00619309	GO:0030672	CC	exocytic vesicle membrane	252
clathrin-dependent endocytosis	GO:0072583	34	0.68148	0.000251929	0.00630618	GO:0072583	BP		253
neurotransmitter receptor complex	GO:0098878	38	0.671464	0.000256756	0.00640172	GO:0098878	CC		254
purine nucleoside monophosphate biosynthetic process	GO:0009127	153	0.41449	0.000272463	0.0067667	GO:0009127	BP	purine ribonucleoside monophosphate biosynthetic process	255
ribonucleoside triphosphate biosynthetic process	GO:0009201	142	0.411548	0.000284279	0.00703258	GO:0009201	BP		256
regulation of release of cytochrome c from mitochondria	GO:0090199	41	0.336569	0.000296163	0.00729805	GO:0090199	BP		257
negative regulation of dendrite development	GO:2000171	25	0.708996	0.000299286	0.00734643	GO:2000171	BP		258
regulation of hematopoietic progenitor cell differentiation	GO:1901532	79	0.382265	0.000302936	0.00740732	GO:1901532	BP		259
peptidyl-threonine modification	GO:0018210	98	0.605748	0.000304733	0.00742258	GO:0018210	BP		260
regulation of synaptic vesicle transport	GO:1902803	74	0.6211	0.000321577	0.00780286	GO:1902803	BP		261
tRNA metabolic process	GO:0006399	133	0.409809	0.00033999	0.00820427	GO:0006399	BP		262
positive regulation of organelle assembly	GO:1902117	57	0.637291	0.000341196	0.00820427	GO:1902117	BP		263
purine nucleoside triphosphate biosynthetic process	GO:0009145	139	0.411792	0.000342007	0.00820427	GO:0009145	BP		264
regulation of intrinsic apoptotic signaling pathway	GO:2001242	137	0.411346	0.000352033	0.00841294	GO:2001242	BP		265
glutathione metabolic process	GO:0006749	39	0.334671	0.000356222	0.00848104	GO:0006749	BP		266
nucleoside triphosphate biosynthetic process	GO:0009142	153	0.416168	0.000358737	0.00850892	GO:0009142	BP		267
associative learning	GO:0008306	72	0.621527	0.000369236	0.00872526	GO:0008306	BP		268
cellular ketone metabolic process	GO:0042180	188	0.424478	0.000373088	0.00875212	GO:0042180	BP		269
glycoside metabolic process	GO:0016137	13	0.21493	0.000373136	0.00875212	GO:0016137	BP		270
interleukin-1-mediated signaling pathway	GO:0070498	86	0.388869	0.000375167	0.00876727	GO:0070498	BP		271
chaperone complex	GO:0101031	17	0.251238	0.00038479	0.00895909	GO:0101031	CC		272
NIK/NF-kappaB signaling	GO:0038061	142	0.413563	0.000390351	0.00905528	GO:0038061	BP		273
mitochondrial electron transport, cytochrome c to oxygen	GO:0006123	13	0.21631	0.000398376	0.00920772	GO:0006123	BP	aerobic electron transport chain	274
rRNA processing	GO:0006364	122	0.407103	0.000406255	0.00935569	GO:0006364	BP		275
dendritic shaft	GO:0043198	35	0.672315	0.000421846	0.00965573	GO:0043198	CC		276
modification-dependent protein binding	GO:0140030	116	0.594968	0.000422333	0.00965573	GO:0140030	MF		277
regulation of glutamate receptor signaling pathway	GO:1900449	53	0.639894	0.000431648	0.00983318	GO:1900449	BP		278
nucleoside triphosphate catabolic process	GO:0009143	11	0.193749	0.000436899	0.00991713	GO:0009143	BP		279
protein transport within lipid bilayer	GO:0032594	21	0.721593	0.000440776	0.00996941	GO:0032594	BP		280
regulation of clathrin-dependent endocytosis	GO:2000369	14	0.77065	0.000455292	0.0102611	GO:2000369	BP		281
regulation of neurological system process	GO:0031644	121	0.592409	0.000459842	0.0103155	GO:0031644	BP		282
protein-containing complex scaffold activity	GO:0032947	29	0.687991	0.000460962	0.0103155	GO:0032947	MF		283
regulation of microtubule cytoskeleton organization	GO:0070507	152	0.582506	0.000463647	0.010339	GO:0070507	BP		284
oxidoreductase activity, acting on peroxide as acceptor	GO:0016684	40	0.34004	0.000467917	0.0103976	GO:0016684	MF		285
purine ribonucleoside triphosphate biosynthetic process	GO:0009206	138	0.413578	0.000471899	0.0104494	GO:0009206	BP		286
intrinsic component of presynaptic membrane	GO:0098889	79	0.613888	0.00047454	0.0104713	GO:0098889	CC		287
establishment of protein localization to plasma membrane	GO:0061951	42	0.655719	0.000483867	0.01064	GO:0061951	BP		288
platelet degranulation	GO:0002576	109	0.403134	0.000488465	0.0106714	GO:0002576	BP		289
demethylation	GO:0070988	48	0.645589	0.000488664	0.0106714	GO:0070988	BP		290
protein folding	GO:0006457	158	0.419541	0.000501577	0.0109158	GO:0006457	BP		291
error-free translesion synthesis	GO:0070987	17	0.256429	0.000508536	0.0110293	GO:0070987	BP		292
spliceosomal snRNP assembly	GO:0000387	29	0.313944	0.000527424	0.0113999	GO:0000387	BP		293
lymphocyte proliferation	GO:0046651	199	0.428501	0.000531416	0.0114471	GO:0046651	BP		294
superoxide metabolic process	GO:0006801	53	0.362355	0.000533496	0.011453	GO:0006801	BP		295
protein targeting to mitochondrion	GO:0006626	75	0.384306	0.000540834	0.0115713	GO:0006626	BP		296
tumor necrosis factor-mediated signaling pathway	GO:0033209	139	0.414828	0.000544325	0.0116068	GO:0033209	BP		297
ribosome biogenesis	GO:0042254	163	0.421303	0.000547418	0.0116336	GO:0042254	BP		298
detection of mechanical stimulus	GO:0050982	31	0.679341	0.000551686	0.0116761	GO:0050982	BP		299
regulation of excitatory synapse assembly	GO:1904889	13	0.776677	0.000553109	0.0116761	GO:1904889	BP		300
establishment of protein localization to mitochondrion	GO:0072655	108	0.403706	0.000559252	0.0117666	GO:0072655	BP		301
diacylglycerol kinase activity	GO:0004143	11	0.800139	0.000567786	0.0119066	GO:0004143	MF		302
citrate metabolic process	GO:0006101	28	0.312194	0.000585365	0.0121988	GO:0006101	BP		303
vocalization behavior	GO:0071625	15	0.756394	0.000587027	0.0121988	GO:0071625	BP		304
sensory perception of taste	GO:0050909	29	0.684494	0.000587498	0.0121988	GO:0050909	BP		305
receptor localization to synapse	GO:0097120	35	0.667723	0.000599008	0.0123931	GO:0097120	BP		306
cytochrome complex assembly	GO:0017004	18	0.266343	0.000600769	0.0123931	GO:0017004	BP		307
negative regulation of apoptotic signaling pathway	GO:2001234	188	0.427318	0.000615656	0.0126397	GO:2001234	BP		308
antimicrobial humoral response	GO:0019730	53	0.363939	0.000618213	0.0126397	GO:0019730	BP		309
synaptic membrane adhesion	GO:0099560	26	0.694027	0.000618711	0.0126397	GO:0099560	BP		310
ephrin receptor binding	GO:0046875	25	0.697755	0.000622911	0.0126846	GO:0046875	MF		311
oxidoreductase activity, acting on a sulfur group of donors	GO:0016667	46	0.354176	0.000627836	0.0127439	GO:0016667	MF		312
polysomal ribosome	GO:0042788	25	0.302424	0.000630035	0.0127476	GO:0042788	CC		313
ionotropic glutamate receptor signaling pathway	GO:0035235	23	0.705562	0.000645892	0.0130269	GO:0035235	BP		314
pigment metabolic process	GO:0042440	54	0.365706	0.000648155	0.013031	GO:0042440	BP		315
adult behavior	GO:0030534	118	0.59102	0.000654729	0.0131215	GO:0030534	BP		316
iron-sulfur cluster assembly	GO:0016226	13	0.227769	0.000678492	0.0135548	GO:0016226	BP	metallo-sulfur cluster assembly	317
regulation of morphogenesis of an epithelium	GO:1905330	159	0.421829	0.000695206	0.0137894	GO:1905330	BP		318
detection of chemical stimulus involved in sensory perception of taste	GO:0050912	16	0.744896	0.000696595	0.0137894	GO:0050912	BP		319
sodium ion transmembrane transporter activity	GO:0015081	84	0.607186	0.000696765	0.0137894	GO:0015081	MF		320
glutamate receptor activity	GO:0008066	25	0.695727	0.000708268	0.0139734	GO:0008066	MF		321
ion channel binding	GO:0044325	111	0.592672	0.000762057	0.014949	GO:0044325	MF		322
integral component of presynaptic membrane	GO:0099056	70	0.616486	0.000762787	0.014949	GO:0099056	CC		323
sensory perception of chemical stimulus	GO:0007606	83	0.607011	0.000764798	0.014949	GO:0007606	BP		324
antigen processing and presentation of peptide antigen via MHC class II	GO:0002495	90	0.397286	0.000772257	0.0150445	GO:0002495	BP		325
water-soluble vitamin metabolic process	GO:0006767	73	0.38606	0.000774438	0.0150445	GO:0006767	BP		326
quinone binding	GO:0048038	12	0.219777	0.000777179	0.0150516	GO:0048038	MF		327
cellular amino acid catabolic process	GO:0009063	101	0.403163	0.000788649	0.0152272	GO:0009063	BP		328
syntaxin-1 binding	GO:0017075	19	0.722348	0.000795039	0.0153039	GO:0017075	MF		329
neuromuscular junction	GO:0031594	56	0.629509	0.000810536	0.0155549	GO:0031594	CC		330
regulation of short-term neuronal synaptic plasticity	GO:0048172	12	0.779093	0.000816203	0.0156163	GO:0048172	BP		331
peptidyl-threonine phosphorylation	GO:0018107	90	0.602145	0.000826035	0.0157569	GO:0018107	BP		332
protein localization to mitochondrion	GO:0070585	110	0.407629	0.000836944	0.015917	GO:0070585	BP		333
detection of chemical stimulus involved in sensory perception of bitter taste	GO:0001580	14	0.757583	0.000848356	0.016042	GO:0001580	BP		334
regulation of neurotransmitter receptor activity	GO:0099601	62	0.622646	0.00084858	0.016042	GO:0099601	BP		335
peroxisome organization	GO:0007031	68	0.383133	0.00087267	0.0164483	GO:0007031	BP		336
glucose catabolic process	GO:0006007	32	0.330475	0.000908716	0.0170769	GO:0006007	BP		337
isomerase activity	GO:0016853	107	0.407221	0.000935008	0.0175189	GO:0016853	MF		338
late endosome membrane	GO:0031902	101	0.404621	0.000945694	0.0176505	GO:0031902	CC		339
voltage-gated calcium channel activity	GO:0005245	36	0.659292	0.000947605	0.0176505	GO:0005245	MF		340
insulin receptor substrate binding	GO:0043560	10	0.801171	0.000975193	0.0180795	GO:0043560	MF		341
peroxidase activity	GO:0004601	37	0.343267	0.000976344	0.0180795	GO:0004601	MF		342
establishment of protein localization to mitochondrial membrane	GO:0090151	11	0.212971	0.000980721	0.0181076	GO:0090151	BP		343
positive regulation of synaptic transmission, glutamatergic	GO:0051968	22	0.702794	0.000995518	0.0183274	GO:0051968	BP		344
spliceosomal complex	GO:0005681	133	0.417175	0.00100142	0.0183826	GO:0005681	CC		345
exocytic vesicle	GO:0070382	152	0.577505	0.00100639	0.0184205	GO:0070382	CC		346
fatty acid derivative binding	GO:1901567	19	0.282076	0.0010098	0.0184296	GO:1901567	MF		347
negative regulation of Ras protein signal transduction	GO:0046580	41	0.648254	0.00102857	0.0187182	GO:0046580	BP		348
regulation of lymphocyte differentiation	GO:0045619	134	0.417815	0.00104976	0.019049	GO:0045619	BP		349
presynaptic cytosol	GO:0099523	13	0.762322	0.00105875	0.0191574	GO:0099523	CC		350
synaptic vesicle priming	GO:0016082	12	0.772325	0.0010905	0.0196757	GO:0016082	BP		351
dicarboxylic acid transport	GO:0006835	85	0.602533	0.00110335	0.0198508	GO:0006835	BP		352
superoxide anion generation	GO:0042554	28	0.321905	0.00111205	0.0199507	GO:0042554	BP		353
antigen processing and presentation of exogenous peptide antigen via MHC class II	GO:0019886	87	0.398943	0.0011414	0.0203928	GO:0019886	BP		354
sodium ion transport	GO:0006814	151	0.576906	0.00114313	0.0203928	GO:0006814	BP		355
drug catabolic process	GO:0042737	91	0.401244	0.00115094	0.0204745	GO:0042737	BP		356
neural tube development	GO:0021915	137	0.58056	0.00116473	0.0206618	GO:0021915	BP		357
methylated histone binding	GO:0035064	55	0.626646	0.00117077	0.0207109	GO:0035064	MF	methylation-dependent protein binding	358
tau-protein kinase activity	GO:0050321	19	0.714965	0.00118222	0.0208551	GO:0050321	MF		359
mitochondrial transmembrane transport	GO:1990542	58	0.376829	0.00118948	0.020925	GO:1990542	BP		360
positive regulation of calcium ion-dependent exocytosis	GO:0045956	21	0.704108	0.00120757	0.0211638	GO:0045956	BP		361
glutathione peroxidase activity	GO:0004602	16	0.266286	0.00121183	0.0211638	GO:0004602	MF		362
MHC protein complex	GO:0042611	23	0.30503	0.00121308	0.0211638	GO:0042611	CC		363
alpha-amino acid metabolic process	GO:1901605	175	0.4289	0.00122076	0.0212392	GO:1901605	BP		364
peroxisomal transport	GO:0043574	57	0.376413	0.00126284	0.0219111	GO:0043574	BP		365
negative regulation of leukocyte proliferation	GO:0070664	61	0.380666	0.00128106	0.0221118	GO:0070664	BP		366
spanning component of membrane	GO:0089717	10	0.794095	0.00128139	0.0221118	GO:0089717	CC		367
positive regulation of long-term synaptic potentiation	GO:1900273	21	0.70292	0.0012898	0.0221965	GO:1900273	BP		368
regulation of cysteine-type endopeptidase activity involved in apoptotic process	GO:0043281	171	0.428526	0.00130821	0.0224522	GO:0043281	BP		369
Wnt signaling pathway, planar cell polarity pathway	GO:0060071	101	0.40731	0.00131352	0.0224825	GO:0060071	BP		370
monocarboxylic acid binding	GO:0033293	45	0.361514	0.00131878	0.0225117	GO:0033293	MF		371
phosphatase binding	GO:0019902	165	0.572641	0.00132903	0.0226257	GO:0019902	MF		372
detection of stimulus involved in sensory perception	GO:0050906	98	0.593928	0.00133849	0.0227256	GO:0050906	BP		373
regulation of calcium ion-dependent exocytosis	GO:0017158	88	0.599018	0.00134774	0.0228215	GO:0017158	BP		374
alpha-amino acid catabolic process	GO:1901606	86	0.400006	0.00137189	0.0231684	GO:1901606	BP		375
protein targeting to peroxisome	GO:0006625	56	0.376351	0.00138566	0.0232775	GO:0006625	BP	protein localization to peroxisome, establishment of protein localization to peroxisome	376
negative regulation of lymphocyte activation	GO:0051250	109	0.411173	0.00138569	0.0232775	GO:0051250	BP		377
tricarboxylic acid metabolic process	GO:0072350	32	0.336688	0.00139453	0.0233347	GO:0072350	BP		378
determination of heart left/right asymmetry	GO:0061371	57	0.622478	0.00139647	0.0233347	GO:0061371	BP		379
regulation of neuron migration	GO:2001222	35	0.656002	0.00141183	0.0235293	GO:2001222	BP		380
detection of chemical stimulus involved in sensory perception	GO:0050907	52	0.627853	0.00143949	0.0239272	GO:0050907	BP		381
5S rRNA binding	GO:0008097	11	0.222597	0.00144525	0.0239601	GO:0008097	MF		382
presynapse assembly	GO:0099054	41	0.643815	0.001451	0.0239927	GO:0099054	BP		383
histone binding	GO:0042393	150	0.575409	0.00147818	0.0243628	GO:0042393	MF		384
antigen processing and presentation of peptide or polysaccharide antigen via MHC class II	GO:0002504	91	0.403443	0.00148108	0.0243628	GO:0002504	BP		385
antigen receptor-mediated signaling pathway	GO:0050851	187	0.432615	0.00154157	0.0252921	GO:0050851	BP		386
positive regulation of dendrite morphogenesis	GO:0050775	30	0.667077	0.00154602	0.0252995	GO:0050775	BP		387
nucleotide-excision repair, DNA damage recognition	GO:0000715	18	0.284984	0.00159124	0.0259724	GO:0000715	BP		388
collateral sprouting	GO:0048668	25	0.682432	0.00159767	0.0260103	GO:0048668	BP		389
cell-cell contact zone	GO:0044291	67	0.611559	0.00160963	0.0261379	GO:0044291	CC		390
embryonic heart tube morphogenesis	GO:0003143	58	0.619597	0.00164765	0.0266869	GO:0003143	BP		391
multi-organism behavior	GO:0051705	61	0.616558	0.00165934	0.0268077	GO:0051705	BP		392
digestion	GO:0007586	88	0.402919	0.00167273	0.0269552	GO:0007586	BP		393
blood microparticle	GO:0072562	84	0.400769	0.00169422	0.0271755	GO:0072562	CC		394
sensory perception of bitter taste	GO:0050913	18	0.713747	0.00169599	0.0271755	GO:0050913	BP		395
synaptic vesicle	GO:0008021	142	0.576488	0.00169927	0.0271755	GO:0008021	CC		396
organelle localization by membrane tethering	GO:0140056	128	0.580392	0.00172717	0.0275521	GO:0140056	BP		397
amide transmembrane transporter activity	GO:0042887	29	0.331911	0.00173811	0.0276569	GO:0042887	MF		398
histone acetylation	GO:0016573	123	0.581822	0.00176565	0.0280246	GO:0016573	BP		399
regulation of microtubule-based process	GO:0032886	178	0.568071	0.00179486	0.0284172	GO:0032886	BP		400
hematopoietic progenitor cell differentiation	GO:0002244	137	0.422831	0.00186663	0.0294798	GO:0002244	BP		401
neuron migration	GO:0001764	135	0.57741	0.0019496	0.0307134	GO:0001764	BP		402
dicarboxylic acid metabolic process	GO:0043648	77	0.397809	0.00196069	0.0308116	GO:0043648	BP		403
regulation of superoxide metabolic process	GO:0090322	28	0.330994	0.00197401	0.0309441	GO:0090322	BP		404
cellular response to toxic substance	GO:0097237	196	0.435766	0.00200655	0.0313765	GO:0097237	BP		405
negative regulation of canonical Wnt signaling pathway	GO:0090090	154	0.427733	0.00202668	0.0316133	GO:0090090	BP		406
ATP biosynthetic process	GO:0006754	131	0.421797	0.002047	0.0318517	GO:0006754	BP		407
adherens junction organization	GO:0034332	122	0.580779	0.00210694	0.0326269	GO:0034332	BP		408
axon extension	GO:0048675	97	0.590496	0.00210712	0.0326269	GO:0048675	BP		409
cell redox homeostasis	GO:0045454	56	0.381386	0.00215908	0.0333499	GO:0045454	BP		410
regulation of ubiquitin-protein transferase activity	GO:0051438	40	0.359876	0.00217931	0.03349	GO:0051438	BP		411
regulation of superoxide anion generation	GO:0032928	18	0.291353	0.00218409	0.03349	GO:0032928	BP		412
cellular aldehyde metabolic process	GO:0006081	64	0.389146	0.00218649	0.03349	GO:0006081	BP		413
ATPase activity, coupled to transmembrane movement of ions, rotational mechanism	GO:0044769	15	0.27152	0.00218931	0.03349	GO:0044769	MF		414
postsynaptic density, intracellular component	GO:0099092	18	0.70853	0.00219667	0.0335218	GO:0099092	CC		415
regulation of establishment of planar polarity	GO:0090175	102	0.412222	0.0022309	0.0339622	GO:0090175	BP		416
proton transmembrane transport	GO:1902600	120	0.41921	0.00228768	0.0347431	GO:1902600	BP		417
negative regulation of cell morphogenesis involved in differentiation	GO:0010771	76	0.601263	0.00230262	0.0348864	GO:0010771	BP		418
voltage-gated calcium channel complex	GO:0005891	35	0.648844	0.00232101	0.0350378	GO:0005891	CC		419
embryonic heart tube development	GO:0035050	65	0.609348	0.00232368	0.0350378	GO:0035050	BP		420
Ran GTPase binding	GO:0008536	27	0.66935	0.00232925	0.0350383	GO:0008536	MF		421
oxidoreductase activity, acting on a heme group of donors	GO:0016675	14	0.265028	0.00233752	0.0350794	GO:0016675	MF		422
aminoacyl-tRNA synthetase multienzyme complex	GO:0017101	10	0.222111	0.00234491	0.0351071	GO:0017101	CC		423
phosphatidylinositol binding	GO:0035091	195	0.56338	0.00236162	0.0352205	GO:0035091	MF		424
negative regulation of small GTPase mediated signal transduction	GO:0051058	47	0.628275	0.00236429	0.0352205	GO:0051058	BP		425
neurotransmitter receptor activity	GO:0030594	74	0.602325	0.00236917	0.0352205	GO:0030594	MF		426
circadian regulation of gene expression	GO:0032922	56	0.617479	0.00238103	0.0353139	GO:0032922	BP		427
positive regulation of amyloid-beta formation	GO:1902004	11	0.764483	0.00238863	0.035344	GO:1902004	BP		428
glycolytic process through fructose-6-phosphate	GO:0061615	25	0.324521	0.0023971	0.0353865	GO:0061615	BP	glycolytic process through glucose-6-phosphate	429
SH3 domain binding	GO:0017124	115	0.582008	0.00243311	0.0358346	GO:0017124	MF		430
regulation of leukocyte proliferation	GO:0070663	170	0.432424	0.00244456	0.0359197	GO:0070663	BP		431
localization within membrane	GO:0051668	121	0.579787	0.00248932	0.0364928	GO:0051668	BP		432
modification of synaptic structure	GO:0099563	21	0.690575	0.00250743	0.03659	GO:0099563	BP		433
heart looping	GO:0001947	53	0.620121	0.00250751	0.03659	GO:0001947	BP		434
regulation of cellular ketone metabolic process	GO:0010565	144	0.426861	0.00251365	0.0365953	GO:0010565	BP		435
neuromuscular process	GO:0050905	91	0.591767	0.00252183	0.0366301	GO:0050905	BP		436
cell-cell junction assembly	GO:0007043	88	0.593275	0.0025302	0.0366527	GO:0007043	BP		437
catalytic step 2 spliceosome	GO:0071013	70	0.395517	0.00253496	0.0366527	GO:0071013	CC		438
regulation of lymphocyte proliferation	GO:0050670	161	0.431022	0.00260275	0.0375472	GO:0050670	BP		439
heme metabolic process	GO:0042168	25	0.326042	0.00261494	0.0376333	GO:0042168	BP		440
proton transmembrane transporter activity	GO:0015078	54	0.381518	0.0026206	0.0376333	GO:0015078	MF		441
negative regulation of axonogenesis	GO:0050771	49	0.624309	0.00263003	0.0376357	GO:0050771	BP		442
negative regulation of mononuclear cell proliferation	GO:0032945	56	0.383723	0.00263856	0.0376357	GO:0032945	BP	negative regulation of lymphocyte proliferation	443
positive regulation of superoxide anion generation	GO:0032930	14	0.267857	0.0026386	0.0376357	GO:0032930	BP		444
extracellular ligand-gated ion channel activity	GO:0005230	50	0.622703	0.00270764	0.0385337	GO:0005230	MF		445
positive regulation of myeloid leukocyte mediated immunity	GO:0002888	27	0.333349	0.00273408	0.0387392	GO:0002888	BP		446
positive regulation of neurological system process	GO:0031646	56	0.615837	0.00273889	0.0387392	GO:0031646	BP		447
presynaptic membrane organization	GO:0097090	10	0.773576	0.00274043	0.0387392	GO:0097090	BP		448
deoxyribose phosphate catabolic process	GO:0046386	18	0.296087	0.00274928	0.0387777	GO:0046386	BP		449
digestive system process	GO:0022600	72	0.397866	0.00276362	0.0388106	GO:0022600	BP		450
protein autophosphorylation	GO:0046777	188	0.563518	0.00276387	0.0388106	GO:0046777	BP		451
tetrapyrrole metabolic process	GO:0033013	48	0.375088	0.00277448	0.0388577	GO:0033013	BP		452
apoptotic mitochondrial changes	GO:0008637	106	0.415762	0.00278249	0.0388577	GO:0008637	BP		453
establishment of endothelial barrier	GO:0061028	36	0.644104	0.00278563	0.0388577	GO:0061028	BP		454
regulation of respiratory system process	GO:0044065	13	0.73925	0.00282259	0.0392868	GO:0044065	BP		455
membrane docking	GO:0022406	136	0.574296	0.00284477	0.0395086	GO:0022406	BP		456
protein transport within plasma membrane	GO:0099632	13	0.738932	0.00285941	0.039625	GO:0099632	BP	neurotransmitter receptor transport	457
NADH metabolic process	GO:0006734	32	0.347743	0.00288765	0.0398101	GO:0006734	BP		458
guanyl-nucleotide exchange factor activity	GO:0005085	182	0.564246	0.00288984	0.0398101	GO:0005085	MF		459
synapse pruning	GO:0098883	10	0.227923	0.00289162	0.0398101	GO:0098883	BP		460
cytochrome-c oxidase activity	GO:0004129	13	0.262047	0.00297562	0.040877	GO:0004129	MF	heme-copper terminal oxidase activity, oxidoreductase activity, acting on a heme group of donors, oxygen as acceptor	461
regulation of mononuclear cell proliferation	GO:0032944	162	0.432181	0.00298203	0.040877	GO:0032944	BP		462
positive regulation of telomerase RNA localization to Cajal body	GO:1904874	11	0.241528	0.00299676	0.0409902	GO:1904874	BP		463
fatty acid binding	GO:0005504	23	0.321381	0.00303266	0.0413919	GO:0005504	MF		464
sodium channel activity	GO:0005272	30	0.656075	0.00310224	0.0422505	GO:0005272	MF		465
hormone activity	GO:0005179	67	0.395426	0.00310973	0.0422616	GO:0005179	MF		466
plasma membrane bounded cell projection cytoplasm	GO:0032838	153	0.569332	0.00316292	0.0428924	GO:0032838	CC		467
cardiac muscle cell action potential	GO:0086001	64	0.606649	0.00320433	0.0433514	GO:0086001	BP		468
catalytic activity, acting on a tRNA	GO:0140101	78	0.403357	0.00321046	0.0433514	GO:0140101	MF		469
interleukin-8 production	GO:0032637	58	0.388129	0.00324005	0.0436579	GO:0032637	BP		470
maintenance of synapse structure	GO:0099558	13	0.735368	0.00330373	0.0443924	GO:0099558	BP		471
bHLH transcription factor binding	GO:0043425	26	0.666495	0.00330858	0.0443924	GO:0043425	MF		472
nuclear inner membrane	GO:0005637	32	0.650024	0.00332751	0.044552	GO:0005637	CC		473
antimicrobial humoral immune response mediated by antimicrobial peptide	GO:0061844	28	0.339801	0.00335828	0.0448692	GO:0061844	BP		474
PDZ domain binding	GO:0030165	77	0.596708	0.00338961	0.0451924	GO:0030165	MF		475
receptor signaling complex scaffold activity	GO:0030159	22	0.680446	0.00340019	0.0452382	GO:0030159	MF		476
integral component of mitochondrial membrane	GO:0032592	49	0.379016	0.00341695	0.045366	GO:0032592	CC		477
NADH regeneration	GO:0006735	24	0.327406	0.00343448	0.0455032	GO:0006735	BP	canonical glycolysis, glucose catabolic process to pyruvate	478
SMN-Sm protein complex	GO:0034719	13	0.265838	0.00346767	0.045847	GO:0034719	CC		479
intrinsic apoptotic signaling pathway in response to DNA damage	GO:0008630	85	0.408207	0.00348938	0.046038	GO:0008630	BP		480
positive regulation of lymphocyte differentiation	GO:0045621	80	0.405479	0.00351592	0.0462918	GO:0045621	BP		481
demethylase activity	GO:0032451	28	0.659211	0.00355925	0.046765	GO:0032451	MF		482
cell killing	GO:0001906	94	0.412976	0.00360222	0.0472315	GO:0001906	BP		483
outer mitochondrial membrane protein complex	GO:0098799	13	0.267465	0.00370063	0.0484217	GO:0098799	CC		484
negative regulation of Wnt signaling pathway	GO:0030178	177	0.436582	0.00372266	0.0486095	GO:0030178	BP		485
positive regulation of interleukin-8 production	GO:0032757	37	0.362217	0.00374833	0.048844	GO:0032757	BP		486
translation initiation factor activity	GO:0003743	37	0.362338	0.00377885	0.0491406	GO:0003743	MF		487
regulation of antigen processing and presentation	GO:0002577	17	0.297261	0.00381017	0.0493633	GO:0002577	BP		488
protein neddylation	GO:0045116	10	0.235748	0.00381157	0.0493633	GO:0045116	BP		489
response to estradiol	GO:0032355	109	0.419751	0.00386665	0.0499744	GO:0032355	BP		490
protein acylation	GO:0043543	190	0.560967	0.00388178	0.0500678	GO:0043543	BP		491
centriole	GO:0005814	103	0.582467	0.00389515	0.0501381	GO:0005814	CC		492
regulation of ATPase activity	GO:0043462	63	0.394822	0.00392521	0.0504099	GO:0043462	BP		493
neurotransmitter receptor transport to plasma membrane	GO:0098877	12	0.740431	0.00393218	0.0504099	GO:0098877	BP	neurotransmitter receptor transport to postsynaptic membrane	494
T-tubule	GO:0030315	51	0.61677	0.00394696	0.0504523	GO:0030315	CC		495
chaperone-mediated protein transport	GO:0072321	10	0.236851	0.00396079	0.0504523	GO:0072321	BP		496
ciliary basal body	GO:0036064	95	0.585668	0.00396697	0.0504523	GO:0036064	CC		497
proteasome core complex, beta-subunit complex	GO:0019774	11	0.249133	0.00396735	0.0504523	GO:0019774	CC		498
intrinsic component of mitochondrial membrane	GO:0098573	50	0.382366	0.00403758	0.0512425	GO:0098573	CC		499
positive regulation of intrinsic apoptotic signaling pathway	GO:2001244	51	0.383559	0.00404963	0.0512926	GO:2001244	BP		500
muscle hypertrophy in response to stress	GO:0003299	18	0.695582	0.00407717	0.0513876	GO:0003299	BP	cardiac muscle adaptation, cardiac muscle hypertrophy in response to stress	501
locomotion involved in locomotory behavior	GO:0031987	11	0.750086	0.00408172	0.0513876	GO:0031987	BP		502
chemokine binding	GO:0019956	17	0.298783	0.00408215	0.0513876	GO:0019956	MF		503
cilium movement	GO:0003341	42	0.628125	0.00408959	0.0513876	GO:0003341	BP		504
protein localization to postsynaptic membrane	GO:1903539	28	0.656171	0.00424795	0.0532718	GO:1903539	BP		505
positive regulation of synaptic vesicle transport	GO:1902805	10	0.761009	0.00426533	0.0533841	GO:1902805	BP		506
long-term synaptic depression	GO:0060292	28	0.655794	0.0043412	0.0540063	GO:0060292	BP		507
platelet alpha granule lumen	GO:0031093	55	0.388738	0.00434972	0.0540063	GO:0031093	CC		508
regulation of synaptic vesicle recycling	GO:1903421	24	0.668209	0.00435038	0.0540063	GO:1903421	BP		509
detection of mechanical stimulus involved in sensory perception	GO:0050974	24	0.668153	0.00436344	0.0540063	GO:0050974	BP		510
disulfide oxidoreductase activity	GO:0015036	31	0.352008	0.0043651	0.0540063	GO:0015036	MF		511
response to interleukin-1	GO:0070555	150	0.432384	0.00436621	0.0540063	GO:0070555	BP		512
deoxyribonucleoside triphosphate metabolic process	GO:0009200	15	0.287542	0.00439315	0.0542335	GO:0009200	BP		513
regulation of interleukin-8 production	GO:0032677	53	0.386855	0.00441492	0.0543962	GO:0032677	BP		514
cellular lipid catabolic process	GO:0044242	154	0.433374	0.00443571	0.0545463	GO:0044242	BP		515
regulation of NMDA receptor activity	GO:2000310	33	0.642663	0.00458458	0.0562677	GO:2000310	BP		516
glycosyl compound metabolic process	GO:1901657	111	0.421984	0.00459894	0.0563348	GO:1901657	BP		517
Rho GTPase binding	GO:0017048	139	0.569754	0.0046257	0.0565531	GO:0017048	MF		518
internal peptidyl-lysine acetylation	GO:0018393	126	0.573196	0.0046414	0.0566358	GO:0018393	BP		519
deoxyribose phosphate metabolic process	GO:0019692	28	0.345468	0.00466746	0.0568443	GO:0019692	BP		520
dendritic spine membrane	GO:0032591	10	0.757968	0.00473475	0.0573832	GO:0032591	CC		521
regulation of postsynaptic cytosolic calcium ion concentration	GO:0099566	11	0.745958	0.00473727	0.0573832	GO:0099566	BP		522
nitrogen cycle metabolic process	GO:0071941	11	0.25408	0.00474378	0.0573832	GO:0071941	BP		523
quinone metabolic process	GO:1901661	19	0.312839	0.00474795	0.0573832	GO:1901661	BP		524
vacuolar acidification	GO:0007035	14	0.282163	0.00477751	0.0576305	GO:0007035	BP		525
endolysosome	GO:0036019	17	0.302362	0.00479256	0.057702	GO:0036019	CC		526
peptide transmembrane transporter activity	GO:1904680	19	0.313593	0.00491923	0.0591148	GO:1904680	MF		527
long-term memory	GO:0007616	31	0.645907	0.00494897	0.0593596	GO:0007616	BP		528
positive regulation of release of cytochrome c from mitochondria	GO:0090200	25	0.337725	0.00499141	0.0597554	GO:0090200	BP		529
transcription-coupled nucleotide-excision repair	GO:0006283	59	0.394438	0.00508337	0.0606958	GO:0006283	BP		530
interleukin-12-mediated signaling pathway	GO:0035722	41	0.373481	0.00508913	0.0606958	GO:0035722	BP		531
thiolester hydrolase activity	GO:0016790	28	0.347324	0.00518752	0.0616704	GO:0016790	MF		532
postsynaptic membrane organization	GO:0001941	36	0.634684	0.00519032	0.0616704	GO:0001941	BP		533
positive regulation of dendritic spine morphogenesis	GO:0061003	18	0.690057	0.00525481	0.0623196	GO:0061003	BP		534
membrane depolarization during action potential	GO:0086010	24	0.664425	0.00531303	0.0628923	GO:0086010	BP		535
cellular response to interleukin-1	GO:0071347	129	0.428863	0.00537765	0.0635386	GO:0071347	BP		536
multicellular organism growth	GO:0035264	127	0.57162	0.00542213	0.0638266	GO:0035264	BP		537
ionotropic glutamate receptor activity	GO:0004970	17	0.694846	0.00542218	0.0638266	GO:0004970	MF		538
regulation of humoral immune response	GO:0002920	51	0.387377	0.00543568	0.0638667	GO:0002920	BP		539
histone lysine methylation	GO:0034968	93	0.583491	0.00546816	0.0641294	GO:0034968	BP		540
stimulatory C-type lectin receptor signaling pathway	GO:0002223	85	0.412877	0.00556457	0.0651394	GO:0002223	BP		541
hippocampal mossy fiber to CA3 synapse	GO:0098686	31	0.643659	0.00565695	0.0660986	GO:0098686	CC		542
antibacterial humoral response	GO:0019731	21	0.325581	0.00567099	0.0661406	GO:0019731	BP		543
protein localization to nucleoplasm	GO:1990173	10	0.247566	0.00571058	0.0663114	GO:1990173	BP		544
cell junction assembly	GO:0034329	194	0.557758	0.00571286	0.0663114	GO:0034329	BP		545
integrator complex	GO:0032039	14	0.713353	0.00571704	0.0663114	GO:0032039	CC		546
microtubule binding	GO:0008017	142	0.567269	0.00577896	0.066907	GO:0008017	MF		547
nucleolar large rRNA transcription by RNA polymerase I	GO:0042790	11	0.259709	0.00579252	0.0669417	GO:0042790	BP	regulation of transcription of nucleolar large rRNA by RNA polymerase I	548
cis-trans isomerase activity	GO:0016859	25	0.340622	0.00582541	0.0670775	GO:0016859	MF		549
calcium ion transport into cytosol	GO:0060402	123	0.572151	0.00582546	0.0670775	GO:0060402	BP		550
negative regulation of cysteine-type endopeptidase activity	GO:2000117	72	0.406155	0.00596034	0.068506	GO:2000117	BP		551
branched-chain amino acid metabolic process	GO:0009081	19	0.317941	0.0060202	0.0690687	GO:0009081	BP	branched-chain amino acid catabolic process	552
L-type voltage-gated calcium channel complex	GO:1990454	12	0.728545	0.00612522	0.0701465	GO:1990454	CC		553
peptidyl-lysine acetylation	GO:0018394	133	0.568947	0.00616522	0.0702944	GO:0018394	BP		554
alcohol dehydrogenase (NADP+) activity	GO:0008106	11	0.261516	0.00617114	0.0702944	GO:0008106	MF		555
cysteine-type endopeptidase activator activity involved in apoptotic process	GO:0008656	15	0.295756	0.006175	0.0702944	GO:0008656	MF		556
T cell receptor signaling pathway	GO:0050852	158	0.436696	0.00618253	0.0702944	GO:0050852	BP		557
SNARE binding	GO:0000149	59	0.603121	0.006202	0.070374	GO:0000149	MF		558
innate immune response activating cell surface receptor signaling pathway	GO:0002220	86	0.414506	0.00621176	0.070374	GO:0002220	BP		559
Ras guanyl-nucleotide exchange factor activity	GO:0005088	120	0.572417	0.00625729	0.0704141	GO:0005088	MF		560
intrinsic component of mitochondrial inner membrane	GO:0031304	26	0.345044	0.00625849	0.0704141	GO:0031304	CC	integral component of mitochondrial inner membrane	561
pigment biosynthetic process	GO:0046148	46	0.383421	0.00626581	0.0704141	GO:0046148	BP		562
protein kinase A binding	GO:0051018	43	0.620558	0.00626722	0.0704141	GO:0051018	MF		563
guanosine-containing compound biosynthetic process	GO:1901070	11	0.261975	0.00627089	0.0704141	GO:1901070	BP		564
cellular response to monoamine stimulus	GO:0071868	33	0.637445	0.00631064	0.070735	GO:0071868	BP	cellular response to catecholamine stimulus	565
positive regulation of neurotransmitter secretion	GO:0001956	21	0.671894	0.00640736	0.0716923	GO:0001956	BP		566
regulation of synaptic vesicle endocytosis	GO:1900242	16	0.696544	0.00650052	0.072503	GO:1900242	BP		567
negative regulation of neuron differentiation	GO:0045665	184	0.558369	0.00650272	0.072503	GO:0045665	BP		568
L-phenylalanine metabolic process	GO:0006558	10	0.251634	0.00653992	0.0727896	GO:0006558	BP	L-phenylalanine catabolic process, erythrose 4-phosphate/phosphoenolpyruvate family amino acid metabolic process, erythrose 4-phosphate/phosphoenolpyruvate family amino acid catabolic process	569
regulation of amyloid precursor protein catabolic process	GO:1902991	27	0.651174	0.00656988	0.0729948	GO:1902991	BP		570
establishment of protein localization to telomere	GO:0070200	12	0.273498	0.00659763	0.0731748	GO:0070200	BP		571
cytosolic calcium ion transport	GO:0060401	133	0.568337	0.00663538	0.0733487	GO:0060401	BP		572
regulation of extent of cell growth	GO:0061387	86	0.584812	0.00663647	0.0733487	GO:0061387	BP		573
ventricular cardiac muscle cell action potential	GO:0086005	30	0.643169	0.00667054	0.0735967	GO:0086005	BP		574
regulation of alternative mRNA splicing, via spliceosome	GO:0000381	35	0.632515	0.00669596	0.0737487	GO:0000381	BP		575
positive regulation of apoptotic signaling pathway	GO:2001235	154	0.436526	0.00671216	0.0737988	GO:2001235	BP		576
syntaxin binding	GO:0019905	46	0.615578	0.006727	0.0738174	GO:0019905	MF		577
positive regulation of canonical Wnt signaling pathway	GO:0090263	122	0.428815	0.00673717	0.0738174	GO:0090263	BP		578
dendrite cytoplasm	GO:0032839	29	0.645325	0.00677825	0.0741393	GO:0032839	CC		579
eukaryotic translation initiation factor 3 complex	GO:0005852	13	0.283382	0.00685262	0.0747907	GO:0005852	CC		580
vesicle-mediated transport to the plasma membrane	GO:0098876	61	0.600168	0.00687153	0.0747907	GO:0098876	BP		581
molecular adaptor activity	GO:0060090	190	0.557056	0.00688414	0.0747907	GO:0060090	MF		582
negative regulation of receptor internalization	GO:0002091	12	0.725323	0.00688505	0.0747907	GO:0002091	BP		583
protein acetylation	GO:0006473	158	0.56225	0.00709475	0.0768817	GO:0006473	BP		584
regulation of Rho protein signal transduction	GO:0035023	112	0.573783	0.00710181	0.0768817	GO:0035023	BP		585
intrinsic component of synaptic vesicle membrane	GO:0098563	38	0.626193	0.00713881	0.0771503	GO:0098563	CC		586
positive regulation of interleukin-8 secretion	GO:2000484	12	0.275948	0.00720724	0.0777206	GO:2000484	BP		587
proximal/distal pattern formation	GO:0009954	23	0.338114	0.00721613	0.0777206	GO:0009954	BP		588
histone H3-K4 trimethylation	GO:0080182	12	0.723884	0.00725097	0.0779633	GO:0080182	BP		589
respiratory chain complex IV assembly	GO:0008535	12	0.276481	0.00734652	0.0787294	GO:0008535	BP		590
lysine-acetylated histone binding	GO:0070577	18	0.682532	0.00735174	0.0787294	GO:0070577	MF	acetylation-dependent protein binding	591
determination of left/right symmetry	GO:0007368	102	0.576941	0.00735951	0.0787294	GO:0007368	BP		592
ligand-gated ion channel activity	GO:0015276	93	0.580523	0.00737717	0.0787852	GO:0015276	MF	ligand-gated channel activity	593
regulation of myeloid leukocyte mediated immunity	GO:0002886	48	0.388279	0.00745634	0.0794621	GO:0002886	BP		594
regulation of respiratory gaseous exchange	GO:0043576	19	0.677329	0.00746565	0.0794621	GO:0043576	BP		595
regulation of presynapse organization	GO:0099174	30	0.64109	0.00750697	0.0797678	GO:0099174	BP		596
chemosensory behavior	GO:0007635	13	0.714039	0.00754626	0.0799224	GO:0007635	BP		597
nucleobase-containing small molecule biosynthetic process	GO:0034404	186	0.443005	0.00755378	0.0799224	GO:0034404	BP		598
acute inflammatory response	GO:0002526	111	0.426463	0.00755937	0.0799224	GO:0002526	BP		599
vesicle docking	GO:0048278	37	0.62692	0.00758372	0.0800461	GO:0048278	BP		600
pyrimidine-containing compound metabolic process	GO:0072527	81	0.414139	0.00763952	0.080501	GO:0072527	BP		601
regulation of axon extension	GO:0030516	73	0.590381	0.00766065	0.0805896	GO:0030516	BP		602
perikaryon	GO:0043204	120	0.570609	0.00768168	0.0806767	GO:0043204	CC		603
negative regulation of dendritic spine development	GO:0061000	12	0.72215	0.00771498	0.0808923	GO:0061000	BP		604
body fluid secretion	GO:0007589	79	0.413198	0.00773152	0.0809317	GO:0007589	BP		605
deoxyribonucleotide metabolic process	GO:0009262	27	0.351919	0.00776116	0.0809747	GO:0009262	BP		606
negative regulation of I-kappaB kinase/NF-kappaB signaling	GO:0043124	37	0.62655	0.00776119	0.0809747	GO:0043124	BP		607
regulation of extrinsic apoptotic signaling pathway	GO:2001236	131	0.432492	0.00777549	0.0809904	GO:2001236	BP		608
amino acid transport	GO:0006865	124	0.569238	0.00788991	0.0820473	GO:0006865	BP		609
iron-sulfur cluster binding	GO:0051536	51	0.392437	0.00792816	0.0823099	GO:0051536	MF	metal cluster binding	610
negative regulation of cysteine-type endopeptidase activity involved in apoptotic process	GO:0043154	66	0.40547	0.00798297	0.0827433	GO:0043154	BP		611
acyl-CoA metabolic process	GO:0006637	82	0.415199	0.00803094	0.0831044	GO:0006637	BP	thioester metabolic process	612
membrane assembly	GO:0071709	29	0.642119	0.00810135	0.0836343	GO:0071709	BP		613
voltage-gated ion channel activity	GO:0005244	145	0.563863	0.00810855	0.0836343	GO:0005244	MF	voltage-gated channel activity	614
cellular response to arsenic-containing substance	GO:0071243	16	0.309061	0.00819799	0.0844193	GO:0071243	BP		615
apical junction complex	GO:0043296	114	0.571603	0.00840185	0.0863781	GO:0043296	CC		616
protein transmembrane transporter activity	GO:0008320	13	0.289176	0.00849844	0.0871372	GO:0008320	MF	protein transporter activity	617
axon initial segment	GO:0043194	14	0.703133	0.00850822	0.0871372	GO:0043194	CC		618
histone methylation	GO:0016571	107	0.573756	0.00851771	0.0871372	GO:0016571	BP		619
Z disc	GO:0030018	93	0.579045	0.0085346	0.0871372	GO:0030018	CC		620
positive regulation of inflammatory response	GO:0050729	110	0.427277	0.00854448	0.0871372	GO:0050729	BP		621
structural constituent of synapse	GO:0098918	15	0.696104	0.00855854	0.0871403	GO:0098918	MF		622
regulation of phagocytosis	GO:0050764	71	0.409684	0.00858308	0.0872498	GO:0050764	BP		623
platelet-derived growth factor receptor signaling pathway	GO:0048008	50	0.60749	0.00860714	0.0873075	GO:0048008	BP		624
cellular modified amino acid metabolic process	GO:0006575	156	0.43888	0.00861633	0.0873075	GO:0006575	BP		625
transcription corepressor activity	GO:0003714	180	0.55694	0.00863729	0.0873801	GO:0003714	MF		626
ligase activity	GO:0016874	120	0.430458	0.0086537	0.0874065	GO:0016874	MF		627
ribonucleoprotein complex subunit organization	GO:0071826	158	0.439352	0.00871486	0.0878293	GO:0071826	BP		628
main axon	GO:0044304	60	0.597995	0.00872329	0.0878293	GO:0044304	CC		629
carbon-oxygen lyase activity	GO:0016835	52	0.394819	0.00875364	0.0878707	GO:0016835	MF		630
positive regulation of muscle contraction	GO:0045933	42	0.383018	0.00875516	0.0878707	GO:0045933	BP		631
sodium ion transmembrane transport	GO:0035725	87	0.58141	0.00877554	0.087936	GO:0035725	BP		632
nephric duct development	GO:0072176	14	0.70217	0.00882569	0.0882988	GO:0072176	BP		633
cellular component maintenance	GO:0043954	46	0.611651	0.008845	0.0883523	GO:0043954	BP		634
negative regulation of ubiquitin-protein transferase activity	GO:0051444	16	0.311162	0.00893045	0.0890654	GO:0051444	BP		635
amyloid-beta metabolic process	GO:0050435	35	0.627571	0.00904283	0.0900444	GO:0050435	BP		636
presynapse organization	GO:0099172	44	0.613613	0.00916959	0.0911633	GO:0099172	BP		637
internal protein amino acid acetylation	GO:0006475	131	0.566061	0.00919811	0.0912252	GO:0006475	BP		638
activation of JUN kinase activity	GO:0007257	30	0.63742	0.0092162	0.0912252	GO:0007257	BP		639
ubiquitinyl hydrolase activity	GO:0101005	77	0.585943	0.00921904	0.0912252	GO:0101005	MF		640
protein peptidyl-prolyl isomerization	GO:0000413	26	0.352535	0.00927458	0.0916317	GO:0000413	BP		641
regulation of long-term synaptic potentiation	GO:1900271	39	0.62039	0.00932158	0.0919526	GO:1900271	BP		642
metencephalon development	GO:0022037	97	0.576436	0.00940385	0.0926199	GO:0022037	BP		643
sarcolemma	GO:0042383	119	0.569045	0.00943436	0.0927761	GO:0042383	CC		644
thiol-dependent ubiquitinyl hydrolase activity	GO:0036459	76	0.586186	0.00947837	0.0930644	GO:0036459	MF		645
late endosome	GO:0005770	199	0.446525	0.00956786	0.0937976	GO:0005770	CC		646
response to fungus	GO:0009620	29	0.361151	0.00968455	0.0947948	GO:0009620	BP		647
cellular response to oxygen radical	GO:0071450	19	0.328696	0.00975405	0.0950701	GO:0071450	BP	cellular response to superoxide	648
positive regulation of cell adhesion mediated by integrin	GO:0033630	17	0.318921	0.00975691	0.0950701	GO:0033630	BP		649
ribbon synapse	GO:0097470	11	0.725052	0.0097577	0.0950701	GO:0097470	CC		650
carboxylic ester hydrolase activity	GO:0052689	96	0.423572	0.00978231	0.0951634	GO:0052689	MF		651
microtubule anchoring	GO:0034453	18	0.675695	0.00987781	0.0958928	GO:0034453	BP		652
translation factor activity, RNA binding	GO:0008135	61	0.4044	0.00988758	0.0958928	GO:0008135	MF		653
establishment of protein localization to chromosome	GO:0070199	19	0.329108	0.00993154	0.0961719	GO:0070199	BP		654
exocytic process	GO:0140029	61	0.595496	0.00996822	0.0963798	GO:0140029	BP		655
porphyrin-containing compound metabolic process	GO:0006778	31	0.366279	0.0100063	0.0965416	GO:0006778	BP		656
establishment or maintenance of cell polarity	GO:0007163	159	0.559352	0.0100231	0.0965416	GO:0007163	BP		657
positive regulation of cilium assembly	GO:0045724	16	0.68592	0.0100443	0.0965416	GO:0045724	BP		658
peroxisomal matrix	GO:0005782	42	0.385133	0.0100512	0.0965416	GO:0005782	CC	microbody lumen	659
helicase activity	GO:0004386	115	0.569623	0.0100612	0.0965416	GO:0004386	MF		660
histone H3-K4 methylation	GO:0051568	42	0.614776	0.0101103	0.096866	GO:0051568	BP		661
snRNA processing	GO:0016180	14	0.698451	0.0101536	0.0971342	GO:0016180	BP		662
cytoplasmic translational initiation	GO:0002183	23	0.345381	0.0102848	0.098241	GO:0002183	BP		663
hydro-lyase activity	GO:0016836	41	0.384137	0.0103055	0.0982901	GO:0016836	MF		664
microtubule polymerization or depolymerization	GO:0031109	79	0.583508	0.0103928	0.0989741	GO:0031109	BP		665
regulation of amyloid-beta formation	GO:1902003	21	0.661508	0.0104237	0.0991186	GO:1902003	BP		666
serine-type endopeptidase activity	GO:0004252	80	0.41709	0.0104649	0.099362	GO:0004252	MF		667
galactose metabolic process	GO:0006012	12	0.287167	0.0106934	0.101379	GO:0006012	BP		668
activation of cysteine-type endopeptidase activity involved in apoptotic process	GO:0006919	64	0.407731	0.0107717	0.101969	GO:0006919	BP		669
fatty acid catabolic process	GO:0009062	79	0.416984	0.0108527	0.102583	GO:0009062	BP		670
signaling adaptor activity	GO:0035591	66	0.590665	0.0109487	0.103336	GO:0035591	MF		671
cellular response to interleukin-12	GO:0071349	42	0.386541	0.0110057	0.103719	GO:0071349	BP		672
inhibitory postsynaptic potential	GO:0060080	15	0.689453	0.0110845	0.104306	GO:0060080	BP		673
cellular response to insulin stimulus	GO:0032869	178	0.555332	0.011151	0.104776	GO:0032869	BP		674
RNA polymerase II core promoter sequence-specific DNA binding	GO:0000979	19	0.331899	0.0112094	0.105169	GO:0000979	MF		675
exonucleolytic nuclear-transcribed mRNA catabolic process involved in deadenylation-dependent decay	GO:0043928	29	0.363944	0.0112492	0.105255	GO:0043928	BP		676
regulation of modification of synaptic structure	GO:1905244	11	0.72071	0.0112628	0.105255	GO:1905244	BP		677
deoxyribonucleotide catabolic process	GO:0009264	16	0.316972	0.0112685	0.105255	GO:0009264	BP		678
regulation of megakaryocyte differentiation	GO:0045652	52	0.601526	0.0113917	0.106173	GO:0045652	BP		679
postsynaptic specialization, intracellular component	GO:0099091	21	0.659536	0.0114002	0.106173	GO:0099091	CC		680
myeloid leukocyte cytokine production	GO:0061082	29	0.364503	0.0115878	0.107762	GO:0061082	BP		681
transmitter-gated ion channel activity	GO:0022824	44	0.609858	0.0117508	0.109117	GO:0022824	MF	transmitter-gated channel activity	682
platelet-derived growth factor receptor-beta signaling pathway	GO:0035791	13	0.701491	0.0118998	0.110339	GO:0035791	BP		683
translation preinitiation complex	GO:0070993	13	0.298684	0.0119737	0.110862	GO:0070993	CC		684
positive regulation of leukocyte differentiation	GO:1902107	116	0.432339	0.0120079	0.110928	GO:1902107	BP		685
regulation of presynapse assembly	GO:1905606	29	0.634773	0.0120404	0.110928	GO:1905606	BP		686
cytoskeletal anchoring at plasma membrane	GO:0007016	10	0.729304	0.0120494	0.110928	GO:0007016	BP		687
regulation of platelet-derived growth factor receptor signaling pathway	GO:0010640	21	0.658288	0.01206	0.110928	GO:0010640	BP		688
regulation of mRNA catabolic process	GO:0061013	157	0.441786	0.0120762	0.110928	GO:0061013	BP		689
Wnt signaling pathway, calcium modulating pathway	GO:0007223	36	0.620934	0.012086	0.110928	GO:0007223	BP		690
U2-type catalytic step 2 spliceosome	GO:0071007	26	0.357904	0.0121748	0.111582	GO:0071007	CC		691
pyrimidine nucleotide metabolic process	GO:0006220	54	0.401372	0.0122511	0.112119	GO:0006220	BP		692
RNA polymerase II activating transcription factor binding	GO:0001102	30	0.632101	0.0123093	0.112456	GO:0001102	MF		693
startle response	GO:0001964	26	0.641853	0.0123234	0.112456	GO:0001964	BP		694
positive regulation of myeloid leukocyte cytokine production involved in immune response	GO:0061081	19	0.334299	0.0124232	0.113144	GO:0061081	BP		695
tertiary granule	GO:0070820	131	0.436603	0.0124346	0.113144	GO:0070820	CC		696
regulation of cilium assembly	GO:1902017	45	0.607729	0.0124711	0.113314	GO:1902017	BP		697
establishment of protein localization to postsynaptic membrane	GO:1903540	13	0.700085	0.0125056	0.113385	GO:1903540	BP		698
peptidyl-prolyl cis-trans isomerase activity	GO:0003755	23	0.349527	0.0125148	0.113385	GO:0003755	MF		699
calcium ion transmembrane import into cytosol	GO:0097553	110	0.569031	0.0125505	0.113546	GO:0097553	BP		700
inhibitory synapse	GO:0060077	14	0.692571	0.0126175	0.11399	GO:0060077	CC		701
catalytic activity, acting on DNA	GO:0140097	124	0.564937	0.0127131	0.11467	GO:0140097	MF		702
regulation of fibroblast proliferation	GO:0048145	73	0.415564	0.012729	0.11467	GO:0048145	BP		703
eukaryotic 43S preinitiation complex	GO:0016282	12	0.292523	0.0128349	0.115459	GO:0016282	CC		704
establishment of cell polarity	GO:0030010	116	0.566863	0.0130531	0.117157	GO:0030010	BP		705
RNA polymerase II, core complex	GO:0005665	11	0.283847	0.0130606	0.117157	GO:0005665	CC		706
cellular defense response	GO:0006968	34	0.377016	0.0131208	0.11753	GO:0006968	BP		707
negative regulation of pathway-restricted SMAD protein phosphorylation	GO:0060394	11	0.2841	0.0131673	0.117781	GO:0060394	BP		708
pyrimidine nucleoside triphosphate metabolic process	GO:0009147	16	0.32117	0.0132813	0.118633	GO:0009147	BP		709
leukocyte chemotaxis	GO:0030595	141	0.439475	0.0133344	0.118939	GO:0030595	BP		710
glycerophospholipid biosynthetic process	GO:0046474	179	0.553642	0.0136169	0.121288	GO:0046474	BP		711
error-prone translesion synthesis	GO:0042276	17	0.327275	0.0136974	0.121834	GO:0042276	BP		712
heterophilic cell-cell adhesion via plasma membrane cell adhesion molecules	GO:0007157	29	0.632175	0.0137951	0.122522	GO:0007157	BP		713
regulation of protein deacetylation	GO:0090311	38	0.615488	0.0138134	0.122522	GO:0090311	BP		714
regulation of skeletal muscle cell differentiation	GO:2001014	16	0.677666	0.013893	0.123055	GO:2001014	BP		715
glucose metabolic process	GO:0006006	178	0.446412	0.0139735	0.123595	GO:0006006	BP		716
adult locomotory behavior	GO:0008344	63	0.589595	0.0140178	0.123649	GO:0008344	BP		717
regulation of RNA export from nucleus	GO:0046831	11	0.713948	0.0140186	0.123649	GO:0046831	BP		718
NMDA selective glutamate receptor complex	GO:0017146	10	0.724318	0.0140456	0.123715	GO:0017146	CC		719
regulation of acute inflammatory response	GO:0002673	68	0.413819	0.0141019	0.12381	GO:0002673	BP		720
beta-catenin binding	GO:0008013	75	0.582085	0.0141021	0.12381	GO:0008013	MF		721
negative regulation of leukocyte activation	GO:0002695	131	0.43776	0.0141297	0.12381	GO:0002695	BP		722
regulation of cytokine production involved in immune response	GO:0002718	63	0.41052	0.0141419	0.12381	GO:0002718	BP		723
symmetric synapse	GO:0032280	10	0.724065	0.0141542	0.12381	GO:0032280	CC		724
steroid dehydrogenase activity, acting on the CH-OH group of donors, NAD or NADP as acceptor	GO:0033764	21	0.345386	0.0142017	0.124054	GO:0033764	MF		725
scaffold protein binding	GO:0097110	55	0.595637	0.0142402	0.124151	GO:0097110	MF		726
regulation of mRNA stability	GO:0043488	139	0.439634	0.0142519	0.124151	GO:0043488	BP		727
regulation of long-term synaptic depression	GO:1900452	14	0.689086	0.0143155	0.124533	GO:1900452	BP		728
urea cycle	GO:0000050	10	0.2766	0.0144435	0.125313	GO:0000050	BP	urea metabolic process	729
antibiotic catabolic process	GO:0017001	32	0.375003	0.0144447	0.125313	GO:0017001	BP		730
regulation of cysteine-type endopeptidase activity	GO:2000116	192	0.448663	0.0145233	0.125822	GO:2000116	BP		731
leukocyte aggregation	GO:0070486	10	0.276895	0.0145733	0.126042	GO:0070486	BP		732
protein serine/threonine/tyrosine kinase activity	GO:0004712	37	0.61602	0.0146565	0.126042	GO:0004712	MF		733
positive regulation of phagocytosis	GO:0050766	47	0.397037	0.0146765	0.126042	GO:0050766	BP		734
extracellular matrix structural constituent conferring tensile strength	GO:0030020	39	0.612992	0.0146769	0.126042	GO:0030020	MF		735
regulation of bicellular tight junction assembly	GO:2000810	19	0.661748	0.0146771	0.126042	GO:2000810	BP		736
positive regulation of T cell differentiation	GO:0045582	70	0.415559	0.0146878	0.126042	GO:0045582	BP		737
hormone receptor binding	GO:0051427	154	0.557133	0.014688	0.126042	GO:0051427	MF		738
regulation of protein activation cascade	GO:2000257	37	0.384064	0.0147288	0.126221	GO:2000257	BP		739
brain morphogenesis	GO:0048854	29	0.630872	0.0147577	0.126298	GO:0048854	BP		740
purine nucleotide catabolic process	GO:0006195	36	0.382558	0.0148029	0.126514	GO:0006195	BP		741
dendrite extension	GO:0097484	33	0.6226	0.0148432	0.126688	GO:0097484	BP		742
determination of bilateral symmetry	GO:0009855	110	0.567295	0.0149548	0.127468	GO:0009855	BP		743
2'-deoxyribonucleotide metabolic process	GO:0009394	26	0.362147	0.0150086	0.127521	GO:0009394	BP		744
bicellular tight junction	GO:0005923	100	0.570491	0.0150385	0.127521	GO:0005923	CC		745
T cell differentiation	GO:0030217	193	0.449072	0.0150645	0.127521	GO:0030217	BP		746
negative regulation of release of cytochrome c from mitochondria	GO:0090201	17	0.329679	0.0150662	0.127521	GO:0090201	BP		747
voltage-gated cation channel activity	GO:0022843	100	0.570467	0.0150725	0.127521	GO:0022843	MF		748
monocarboxylic acid catabolic process	GO:0072329	95	0.427725	0.0150819	0.127521	GO:0072329	BP		749
neural tube formation	GO:0001841	90	0.574163	0.015187	0.128239	GO:0001841	BP		750
regulatory T cell differentiation	GO:0045066	28	0.367456	0.0152419	0.128439	GO:0045066	BP		751
negative regulation of epidermal growth factor receptor signaling pathway	GO:0042059	39	0.612347	0.0152528	0.128439	GO:0042059	BP		752
amyloid precursor protein catabolic process	GO:0042987	37	0.615313	0.0152715	0.128439	GO:0042987	BP		753
DNA-binding transcription repressor activity, RNA polymerase II-specific	GO:0001227	186	0.551699	0.0153868	0.129237	GO:0001227	MF		754
protein localization to Golgi apparatus	GO:0034067	17	0.669745	0.0154108	0.129253	GO:0034067	BP		755
detection of mechanical stimulus involved in sensory perception of sound	GO:0050910	11	0.71093	0.0154295	0.129253	GO:0050910	BP		756
ankyrin binding	GO:0030506	19	0.660461	0.0154847	0.129544	GO:0030506	MF		757
regulation of B cell differentiation	GO:0045577	24	0.357273	0.0155384	0.129822	GO:0045577	BP		758
regulation of production of molecular mediator of immune response	GO:0002700	105	0.431641	0.0157077	0.130906	GO:0002700	BP		759
positive regulation of cytokine biosynthetic process	GO:0042108	47	0.398078	0.0157096	0.130906	GO:0042108	BP		760
neuron projection terminus	GO:0044306	112	0.566185	0.0157433	0.131015	GO:0044306	CC		761
carboxy-lyase activity	GO:0016831	29	0.370594	0.0159108	0.132235	GO:0016831	MF		762
membrane depolarization during cardiac muscle cell action potential	GO:0086012	21	0.651876	0.0160096	0.132882	GO:0086012	BP		763
nucleotide-sugar biosynthetic process	GO:0009226	20	0.344449	0.0160565	0.133097	GO:0009226	BP		764
serine-type peptidase activity	GO:0008236	100	0.430239	0.0161162	0.133278	GO:0008236	MF		765
regulation of oxidative stress-induced intrinsic apoptotic signaling pathway	GO:1902175	24	0.358063	0.0161204	0.133278	GO:1902175	BP		766
E-box binding	GO:0070888	42	0.607296	0.0161991	0.133371	GO:0070888	MF		767
response to nutrient	GO:0007584	182	0.44815	0.0161994	0.133371	GO:0007584	BP		768
positive regulation of leukocyte cell-cell adhesion	GO:1903039	170	0.446385	0.0162121	0.133371	GO:1903039	BP		769
primary neural tube formation	GO:0014020	85	0.575547	0.0162159	0.133371	GO:0014020	BP		770
cardiac muscle cell action potential involved in contraction	GO:0086002	47	0.601366	0.0162866	0.133576	GO:0086002	BP		771
adenylate cyclase-activating adrenergic receptor signaling pathway	GO:0071880	12	0.700295	0.0162976	0.133576	GO:0071880	BP		772
regulation of chromatin organization	GO:1902275	138	0.559375	0.0163042	0.133576	GO:1902275	BP		773
regulation of cell junction assembly	GO:1901888	83	0.576163	0.0166145	0.135943	GO:1901888	BP		774
regulation of translational initiation	GO:0006446	60	0.410571	0.0166906	0.136316	GO:0006446	BP		775
AMPA glutamate receptor complex	GO:0032281	23	0.6442	0.0167032	0.136316	GO:0032281	CC		776
nephric duct morphogenesis	GO:0072178	10	0.718472	0.0167529	0.136546	GO:0072178	BP		777
phasic smooth muscle contraction	GO:0014821	14	0.684512	0.0168485	0.137149	GO:0014821	BP		778
glucocorticoid receptor binding	GO:0035259	12	0.699186	0.0168999	0.137391	GO:0035259	MF		779
interleukin-5 production	GO:0032634	13	0.691148	0.0170334	0.138298	GO:0032634	BP	regulation of interleukin-5 production	780
integrin complex	GO:0008305	28	0.36974	0.0170898	0.138578	GO:0008305	CC	protein complex involved in cell adhesion	781
cytoskeleton-dependent intracellular transport	GO:0030705	143	0.557874	0.0171806	0.139136	GO:0030705	BP		782
regulation of T cell differentiation	GO:0045580	112	0.434719	0.0172273	0.139165	GO:0045580	BP		783
acid secretion	GO:0046717	91	0.572358	0.0172281	0.139165	GO:0046717	BP		784
CTP biosynthetic process	GO:0006241	11	0.292669	0.0172748	0.139365	GO:0006241	BP	pyrimidine ribonucleoside triphosphate biosynthetic process, CTP metabolic process	785
protein transmembrane transport	GO:0071806	37	0.386862	0.0173065	0.139443	GO:0071806	BP		786
transcription by RNA polymerase III	GO:0006383	47	0.399615	0.017352	0.139546	GO:0006383	BP		787
aldo-keto reductase (NADP) activity	GO:0004033	17	0.333314	0.0173634	0.139546	GO:0004033	MF		788
specification of symmetry	GO:0009799	111	0.565465	0.017409	0.139736	GO:0009799	BP		789
CENP-A containing nucleosome assembly	GO:0034080	24	0.359782	0.0174518	0.139901	GO:0034080	BP	CENP-A containing chromatin organization	790
response to interferon-gamma	GO:0034341	154	0.444378	0.0175275	0.140331	GO:0034341	BP		791
fatty acid transmembrane transport	GO:1902001	15	0.677082	0.0175885	0.140642	GO:1902001	BP		792
fibroblast proliferation	GO:0048144	74	0.420118	0.01765	0.140923	GO:0048144	BP		793
cellular biogenic amine biosynthetic process	GO:0042401	16	0.328654	0.0176682	0.140923	GO:0042401	BP		794
gastrulation with mouth forming second	GO:0001702	21	0.649548	0.0177033	0.141025	GO:0001702	BP		795
protein deacetylation	GO:0006476	73	0.580364	0.0177339	0.141092	GO:0006476	BP		796
positive regulation of protein depolymerization	GO:1901881	15	0.323238	0.0177941	0.141393	GO:1901881	BP		797
tight junction	GO:0070160	104	0.567362	0.0178284	0.141488	GO:0070160	CC		798
nucleotide-excision repair	GO:0006289	82	0.424251	0.0178926	0.14182	GO:0006289	BP		799
microtubule bundle formation	GO:0001578	58	0.589933	0.0179491	0.14209	GO:0001578	BP		800
negative regulation of immune response	GO:0050777	111	0.434875	0.0180018	0.142329	GO:0050777	BP		801
protein phosphatase binding	GO:0019903	125	0.561328	0.0181489	0.14318	GO:0019903	MF		802
regulation of complement activation	GO:0030449	36	0.386173	0.0181703	0.14318	GO:0030449	BP		803
histone methyltransferase activity (H3-K4 specific)	GO:0042800	11	0.705692	0.0181773	0.14318	GO:0042800	MF		804
hindbrain development	GO:0030902	133	0.559448	0.0182009	0.143188	GO:0030902	BP		805
neuron projection membrane	GO:0032589	42	0.605283	0.01831	0.143868	GO:0032589	CC		806
negative regulation of cell activation	GO:0050866	151	0.444295	0.018472	0.144961	GO:0050866	BP		807
G protein-coupled chemoattractant receptor activity	GO:0001637	13	0.311399	0.018563	0.145495	GO:0001637	MF	chemokine receptor activity	808
positive regulation by host of viral transcription	GO:0043923	13	0.688555	0.0185913	0.145536	GO:0043923	BP		809
lipid phosphorylation	GO:0046834	37	0.611769	0.0187065	0.146257	GO:0046834	BP		810
glycolipid catabolic process	GO:0019377	11	0.295441	0.0188254	0.147005	GO:0019377	BP		811
T cell activation via T cell receptor contact with antigen bound to MHC molecule on antigen presenting cell	GO:0002291	10	0.285588	0.0188931	0.147352	GO:0002291	BP		812
histone acetyltransferase complex	GO:0000123	60	0.587597	0.0190576	0.148272	GO:0000123	CC		813
mechanosensory behavior	GO:0007638	11	0.704161	0.0190578	0.148272	GO:0007638	BP		814
regulation of microtubule polymerization or depolymerization	GO:0031110	60	0.587567	0.0190981	0.148351	GO:0031110	BP		815
serine hydrolase activity	GO:0017171	102	0.432729	0.0191149	0.148351	GO:0017171	MF		816
cell-cell junction organization	GO:0045216	113	0.563927	0.0191441	0.148396	GO:0045216	BP		817
nuclear hormone receptor binding	GO:0035257	137	0.558055	0.0192735	0.149164	GO:0035257	MF		818
formation of extrachromosomal circular DNA	GO:0001325	12	0.6951	0.0192903	0.149164	GO:0001325	BP	t-circle formation, telomere maintenance via telomere trimming	819
pyrimidine ribonucleoside triphosphate metabolic process	GO:0009208	12	0.304978	0.0193382	0.149352	GO:0009208	BP		820
B cell mediated immunity	GO:0019724	88	0.42777	0.019367	0.149392	GO:0019724	BP		821
lipopolysaccharide binding	GO:0001530	21	0.352644	0.0194391	0.149767	GO:0001530	MF		822
ribosomal large subunit biogenesis	GO:0042273	21	0.352684	0.0194723	0.149802	GO:0042273	BP		823
myeloid leukocyte differentiation	GO:0002573	158	0.44599	0.0194928	0.149802	GO:0002573	BP		824
G protein-coupled glutamate receptor signaling pathway	GO:0007216	10	0.713309	0.0195147	0.149802	GO:0007216	BP		825
intrinsic apoptotic signaling pathway in response to DNA damage by p53 class mediator	GO:0042771	39	0.391905	0.0195703	0.150047	GO:0042771	BP		826
regulation of protein localization to chromosome, telomeric region	GO:1904814	12	0.305448	0.0196321	0.150339	GO:1904814	BP		827
formation of cytoplasmic translation initiation complex	GO:0001732	12	0.305806	0.0198585	0.151888	GO:0001732	BP	eukaryotic 48S preinitiation complex	828
head morphogenesis	GO:0060323	30	0.622885	0.0198851	0.151908	GO:0060323	BP		829
secretion by tissue	GO:0032941	30	0.37716	0.0199303	0.152071	GO:0032941	BP		830
nucleotide diphosphatase activity	GO:0004551	10	0.287576	0.0200256	0.152453	GO:0004551	MF		831
extrinsic component of synaptic membrane	GO:0099243	12	0.693927	0.0200286	0.152453	GO:0099243	CC		832
negative regulation of response to drug	GO:2001024	24	0.362983	0.0201909	0.153504	GO:2001024	BP		833
positive regulation of cysteine-type endopeptidase activity involved in apoptotic process	GO:0043280	105	0.434358	0.02036	0.154424	GO:0043280	BP		834
positive regulation of chemotaxis	GO:0050921	108	0.435268	0.0203607	0.154424	GO:0050921	BP		835
complement activation	GO:0006956	44	0.398954	0.02048	0.154959	GO:0006956	BP		836
multicellular organismal signaling	GO:0035637	175	0.550949	0.0204802	0.154959	GO:0035637	BP		837
immunoglobulin mediated immune response	GO:0016064	86	0.427635	0.0205494	0.155104	GO:0016064	BP		838
inflammasome complex	GO:0061702	10	0.288486	0.0205634	0.155104	GO:0061702	CC		839
endoplasmic reticulum tubular network	GO:0071782	17	0.662259	0.0205728	0.155104	GO:0071782	CC		840
response to interleukin-12	GO:0070671	43	0.397897	0.0206116	0.155212	GO:0070671	BP		841
neuron projection cytoplasm	GO:0120111	77	0.576395	0.020638	0.155226	GO:0120111	CC		842
short-chain fatty acid metabolic process	GO:0046459	14	0.321495	0.0207671	0.156012	GO:0046459	BP		843
neuromuscular process controlling balance	GO:0050885	43	0.601909	0.0208542	0.156363	GO:0050885	BP		844
adipose tissue development	GO:0060612	35	0.612886	0.0208916	0.156363	GO:0060612	BP		845
thiol-dependent ubiquitin-specific protease activity	GO:0004843	66	0.582304	0.0209063	0.156363	GO:0004843	MF		846
nucleobase metabolic process	GO:0009112	24	0.363763	0.0209126	0.156363	GO:0009112	BP		847
prostate gland morphogenesis	GO:0060512	21	0.354507	0.0210294	0.157051	GO:0060512	BP		848
activating transcription factor binding	GO:0033613	56	0.589058	0.0212745	0.158694	GO:0033613	MF		849
intramolecular transferase activity	GO:0016866	19	0.347374	0.0212995	0.158694	GO:0016866	MF		850
glycosyl compound catabolic process	GO:1901658	32	0.382381	0.0213568	0.158933	GO:1901658	BP		851
insulin receptor signaling pathway	GO:0008286	116	0.561982	0.0213857	0.158962	GO:0008286	BP		852
peroxisome	GO:0005777	109	0.43609	0.0214121	0.158972	GO:0005777	CC	microbody	853
response to dopamine	GO:1903350	14	0.677193	0.0217218	0.161082	GO:1903350	BP		854
lipoxygenase pathway	GO:0019372	14	0.322855	0.0217576	0.161159	GO:0019372	BP		855
regulation of cellular response to insulin stimulus	GO:1900076	56	0.588704	0.021794	0.16124	GO:1900076	BP		856
killing of cells of other organism	GO:0031640	27	0.372539	0.0219303	0.161746	GO:0031640	BP	disruption of cells of other organism	857
nuclear inclusion body	GO:0042405	10	0.709282	0.0219365	0.161746	GO:0042405	CC		858
body morphogenesis	GO:0010171	42	0.602254	0.021939	0.161746	GO:0010171	BP		859
regulation of AMPA receptor activity	GO:2000311	18	0.655976	0.0219922	0.161949	GO:2000311	BP		860
glutamate receptor binding	GO:0035254	35	0.611907	0.0220271	0.162018	GO:0035254	MF		861
non-motile cilium assembly	GO:1905515	39	0.60599	0.0220773	0.162199	GO:1905515	BP		862
voltage-gated sodium channel activity	GO:0005248	17	0.660256	0.0221872	0.162817	GO:0005248	MF		863
regulation of interleukin-8 secretion	GO:2000482	19	0.348487	0.0222641	0.163193	GO:2000482	BP		864
ubiquitin-like protein-specific protease activity	GO:0019783	84	0.572203	0.0223639	0.163735	GO:0019783	MF		865
carbohydrate catabolic process	GO:0016052	159	0.447381	0.0224366	0.164078	GO:0016052	BP		866
peptidyl-lysine methylation	GO:0018022	97	0.567148	0.0225233	0.164521	GO:0018022	BP		867
nucleobase-containing small molecule catabolic process	GO:0034656	39	0.394445	0.0226292	0.165105	GO:0034656	BP		868
cardiac muscle cell contraction	GO:0086003	58	0.586586	0.0226909	0.165274	GO:0086003	BP		869
positive regulation of protein localization to chromosome, telomeric region	GO:1904816	10	0.291914	0.0227046	0.165274	GO:1904816	BP		870
tau protein binding	GO:0048156	44	0.599303	0.022759	0.16548	GO:0048156	MF		871
intercalated disc	GO:0014704	47	0.595971	0.0229323	0.166549	GO:0014704	CC		872
somatic stem cell population maintenance	GO:0035019	62	0.416407	0.0229641	0.166588	GO:0035019	BP		873
regulation of lipopolysaccharide-mediated signaling pathway	GO:0031664	17	0.340745	0.0230349	0.166911	GO:0031664	BP		874
removal of superoxide radicals	GO:0019430	18	0.345363	0.0231569	0.167603	GO:0019430	BP		875
protein kinase C activity	GO:0004697	16	0.663756	0.0233655	0.168869	GO:0004697	MF		876
nuclear-transcribed mRNA catabolic process, exonucleolytic	GO:0000291	30	0.38038	0.0234125	0.168869	GO:0000291	BP		877
translation initiation factor binding	GO:0031369	21	0.357133	0.0234628	0.168869	GO:0031369	MF		878
integral component of Golgi membrane	GO:0030173	28	0.623762	0.0234641	0.168869	GO:0030173	CC		879
ribonucleoprotein complex binding	GO:0043021	89	0.430404	0.0234651	0.168869	GO:0043021	MF		880
negative regulation of hemopoiesis	GO:1903707	115	0.438735	0.0235277	0.169127	GO:1903707	BP		881
actin filament-based movement	GO:0030048	113	0.561768	0.0236004	0.169457	GO:0030048	BP		882
regulation of exocytosis	GO:0017157	171	0.550299	0.023702	0.169892	GO:0017157	BP		883
intestinal absorption	GO:0050892	26	0.371808	0.0237146	0.169892	GO:0050892	BP		884
striatum development	GO:0021756	19	0.649867	0.0237593	0.17002	GO:0021756	BP		885
cullin family protein binding	GO:0097602	10	0.293977	0.0240848	0.172155	GO:0097602	MF		886
actomyosin	GO:0042641	59	0.584964	0.024132	0.172178	GO:0042641	CC		887
regulation of cardiac muscle cell action potential	GO:0098901	26	0.627803	0.0241425	0.172178	GO:0098901	BP		888
prostate gland epithelium morphogenesis	GO:0060740	20	0.354354	0.0241769	0.172229	GO:0060740	BP		889
Rab GTPase binding	GO:0017137	105	0.563745	0.0242841	0.172799	GO:0017137	MF		890
protein acetyltransferase complex	GO:0031248	66	0.580208	0.0243935	0.17305	GO:0031248	CC	acetyltransferase complex	891
vasodilation	GO:0042311	25	0.369908	0.0244006	0.17305	GO:0042311	BP		892
organophosphate ester transmembrane transporter activity	GO:0015605	16	0.337461	0.0244135	0.17305	GO:0015605	MF		893
intrinsic apoptotic signaling pathway in response to oxidative stress	GO:0008631	39	0.395802	0.0244287	0.17305	GO:0008631	BP		894
cellular polysaccharide catabolic process	GO:0044247	21	0.358213	0.0245325	0.173591	GO:0044247	BP		895
peptidyl-proline modification	GO:0018208	35	0.390139	0.0245729	0.173683	GO:0018208	BP		896
neural tube closure	GO:0001843	79	0.573239	0.0246163	0.173796	GO:0001843	BP		897
mitochondrion localization	GO:0051646	38	0.605352	0.0247049	0.174228	GO:0051646	BP		898
integral component of synaptic vesicle membrane	GO:0030285	28	0.622626	0.0247683	0.17441	GO:0030285	CC		899
protein transmembrane import into intracellular organelle	GO:0044743	16	0.337882	0.0247859	0.17441	GO:0044743	BP		900
pyrimidine nucleoside metabolic process	GO:0006213	41	0.398646	0.0248231	0.174478	GO:0006213	BP		901
negative regulation of MAPK cascade	GO:0043409	145	0.554114	0.0248729	0.174634	GO:0043409	BP		902
ligand-gated calcium channel activity	GO:0099604	21	0.641382	0.0249449	0.174946	GO:0099604	MF		903
ephrin receptor signaling pathway	GO:0048013	81	0.572122	0.0250411	0.175404	GO:0048013	BP		904
DNA replication-dependent nucleosome assembly	GO:0006335	14	0.327038	0.0250656	0.175404	GO:0006335	BP	DNA replication-dependent nucleosome organization	905
polysaccharide catabolic process	GO:0000272	22	0.362184	0.0252832	0.176731	GO:0000272	BP		906
nuclear periphery	GO:0034399	108	0.562404	0.0253393	0.176888	GO:0034399	CC		907
response to ethanol	GO:0045471	106	0.437041	0.025398	0.176888	GO:0045471	BP		908
positive regulation of type I interferon production	GO:0032481	65	0.419749	0.0254142	0.176888	GO:0032481	BP		909
vacuolar lumen	GO:0005775	139	0.44495	0.0254173	0.176888	GO:0005775	CC		910
peptidase activator activity involved in apoptotic process	GO:0016505	18	0.347911	0.0255208	0.177413	GO:0016505	MF		911
MHC protein complex binding	GO:0023023	22	0.362479	0.0255979	0.177754	GO:0023023	MF		912
regulation of RNA stability	GO:0043487	144	0.44598	0.0256264	0.177757	GO:0043487	BP		913
regulation of adherens junction organization	GO:1903391	62	0.581956	0.0257791	0.178621	GO:1903391	BP		914
DNA damage response, signal transduction resulting in transcription	GO:0042772	15	0.333845	0.0259025	0.179279	GO:0042772	BP		915
carboxylic acid binding	GO:0031406	141	0.445536	0.0259563	0.179456	GO:0031406	MF		916
protein disulfide oxidoreductase activity	GO:0015035	17	0.344037	0.0260227	0.179574	GO:0015035	MF		917
protein activation cascade	GO:0072376	59	0.416138	0.0260301	0.179574	GO:0072376	BP		918
endolysosome membrane	GO:0036020	12	0.314469	0.0260739	0.17968	GO:0036020	CC		919
regulation of cellular response to oxidative stress	GO:1900407	66	0.420738	0.0261271	0.179851	GO:1900407	BP		920
negative regulation of leukocyte cell-cell adhesion	GO:1903038	93	0.433168	0.0261633	0.179898	GO:1903038	BP		921
Rho protein signal transduction	GO:0007266	145	0.553632	0.0261907	0.179898	GO:0007266	BP		922
Rap protein signal transduction	GO:0032486	14	0.671596	0.0262365	0.180007	GO:0032486	BP		923
ketone body metabolic process	GO:1902224	10	0.297035	0.0262634	0.180007	GO:1902224	BP		924
regulation of synapse maturation	GO:0090128	13	0.677965	0.0263215	0.18021	GO:0090128	BP		925
14-3-3 protein binding	GO:0071889	30	0.617122	0.0264655	0.181	GO:0071889	MF		926
T cell differentiation in thymus	GO:0033077	61	0.417832	0.0266053	0.18176	GO:0033077	BP		927
regulation of cell division	GO:0051302	136	0.444821	0.0266763	0.182048	GO:0051302	BP		928
platelet alpha granule	GO:0031091	77	0.42706	0.0271133	0.184635	GO:0031091	CC		929
ATPase activity, coupled to transmembrane movement of ions, phosphorylative mechanism	GO:0015662	16	0.659584	0.0271299	0.184635	GO:0015662	MF		930
positive regulation of endoplasmic reticulum unfolded protein response	GO:1900103	12	0.684204	0.0271611	0.184635	GO:1900103	BP		931
cerebellum development	GO:0021549	90	0.567464	0.0272048	0.184635	GO:0021549	BP		932
terpenoid biosynthetic process	GO:0016114	13	0.323117	0.0272495	0.184635	GO:0016114	BP		933
response to leukemia inhibitory factor	GO:1990823	88	0.431811	0.0272766	0.184635	GO:1990823	BP	cellular response to leukemia inhibitory factor	934
lung alveolus development	GO:0048286	32	0.612806	0.0272835	0.184635	GO:0048286	BP		935
vitamin binding	GO:0019842	107	0.438122	0.0273033	0.184635	GO:0019842	MF		936
cytokine biosynthetic process	GO:0042089	85	0.430646	0.0273177	0.184635	GO:0042089	BP	cytokine metabolic process	937
fatty acid beta-oxidation	GO:0006635	59	0.416873	0.027367	0.184771	GO:0006635	BP		938
positive regulation of chromatin silencing	GO:0031937	12	0.683874	0.0274374	0.18504	GO:0031937	BP		939
negative regulation of extrinsic apoptotic signaling pathway via death domain receptors	GO:1902042	28	0.379567	0.0274652	0.18504	GO:1902042	BP		940
endochondral ossification	GO:0001958	25	0.62741	0.027499	0.18507	GO:0001958	BP	replacement ossification	941
negative regulation of release of sequestered calcium ion into cytosol	GO:0051280	13	0.323499	0.0275841	0.185446	GO:0051280	BP		942
pyrimidine ribonucleoside metabolic process	GO:0046131	26	0.37524	0.0277243	0.186191	GO:0046131	BP		943
positive regulation of production of molecular mediator of immune response	GO:0002702	70	0.423893	0.0278664	0.186947	GO:0002702	BP		944
regulation of regulatory T cell differentiation	GO:0045589	26	0.375393	0.0279152	0.186982	GO:0045589	BP		945
action potential	GO:0001508	108	0.561345	0.0279306	0.186982	GO:0001508	BP		946
production of molecular mediator of immune response	GO:0002440	147	0.447388	0.0281009	0.187923	GO:0002440	BP		947
nuclear import signal receptor activity	GO:0061608	13	0.675839	0.0281708	0.188192	GO:0061608	MF		948
ubiquitin-protein transferase regulator activity	GO:0055106	12	0.317074	0.0282447	0.188487	GO:0055106	MF		949
response to monoamine	GO:0071867	37	0.60413	0.0284794	0.189853	GO:0071867	BP	response to catecholamine	950
primary alcohol metabolic process	GO:0034308	59	0.417487	0.0285273	0.189972	GO:0034308	BP		951
steroid dehydrogenase activity	GO:0016229	23	0.36809	0.0285811	0.19013	GO:0016229	MF		952
regulation of female gonad development	GO:2000194	10	0.699714	0.0287649	0.191152	GO:2000194	BP		953
interleukin-8 secretion	GO:0072606	23	0.368551	0.0291428	0.193417	GO:0072606	BP		954
amine biosynthetic process	GO:0009309	17	0.347165	0.0291668	0.193417	GO:0009309	BP		955
positive regulation of actin filament depolymerization	GO:0030836	10	0.301019	0.0293562	0.194466	GO:0030836	BP		956
regulation of reactive oxygen species metabolic process	GO:2000377	154	0.449	0.0294018	0.194466	GO:2000377	BP		957
regulation of ubiquitin protein ligase activity	GO:1904666	18	0.351713	0.0294367	0.194466	GO:1904666	BP		958
amyloid-beta formation	GO:0034205	27	0.621113	0.0294479	0.194466	GO:0034205	BP		959
positive regulation of smooth muscle contraction	GO:0045987	28	0.381128	0.0295351	0.19484	GO:0045987	BP		960
membrane depolarization	GO:0051899	73	0.573735	0.0295908	0.195004	GO:0051899	BP		961
positive regulation of dendrite extension	GO:1903861	22	0.633915	0.0297264	0.195522	GO:1903861	BP		962
neuron recognition	GO:0008038	34	0.607772	0.0297311	0.195522	GO:0008038	BP		963
respiratory burst	GO:0045730	25	0.374415	0.0297966	0.195634	GO:0045730	BP		964
response to oxygen radical	GO:0000305	23	0.36909	0.02981	0.195634	GO:0000305	BP		965
RNA polyadenylation	GO:0043631	33	0.609303	0.0298578	0.195745	GO:0043631	BP		966
positive regulation of cell-cell adhesion	GO:0022409	197	0.454984	0.0299747	0.19624	GO:0022409	BP		967
neuropeptide receptor binding	GO:0071855	16	0.343286	0.0300147	0.19624	GO:0071855	MF		968
ATP hydrolysis coupled transmembrane transport	GO:0090662	26	0.377021	0.0300263	0.19624	GO:0090662	BP	ATP hydrolysis coupled ion transmembrane transport	969
MHC class II protein complex binding	GO:0023026	14	0.332605	0.0301376	0.196404	GO:0023026	MF		970
regulation of smooth muscle contraction	GO:0006940	52	0.413018	0.0301629	0.196404	GO:0006940	BP		971
purine deoxyribonucleotide metabolic process	GO:0009151	11	0.311209	0.0301661	0.196404	GO:0009151	BP		972
positive regulation of T cell activation	GO:0050870	158	0.449881	0.0301835	0.196404	GO:0050870	BP		973
DNA alkylation	GO:0006305	53	0.586139	0.0302065	0.196404	GO:0006305	BP	DNA methylation	974
tube closure	GO:0060606	80	0.570162	0.0302771	0.196661	GO:0060606	BP		975
arginine metabolic process	GO:0006525	11	0.311607	0.0305158	0.198009	GO:0006525	BP		976
activation of JNKK activity	GO:0007256	11	0.688347	0.0305564	0.198069	GO:0007256	BP		977
phosphatidylserine binding	GO:0001786	34	0.607184	0.0306345	0.198079	GO:0001786	MF		978
Fc-epsilon receptor signaling pathway	GO:0038095	102	0.43794	0.0306356	0.198079	GO:0038095	BP		979
Golgi to plasma membrane transport	GO:0006893	38	0.60139	0.0306546	0.198079	GO:0006893	BP		980
adherens junction assembly	GO:0034333	81	0.569549	0.03071	0.198079	GO:0034333	BP		981
cytokine production involved in immune response	GO:0002367	79	0.429584	0.0307143	0.198079	GO:0002367	BP		982
positive regulation of neurotransmitter transport	GO:0051590	34	0.607072	0.0308087	0.198486	GO:0051590	BP		983
dendritic cell migration	GO:0036336	21	0.363862	0.0308426	0.198502	GO:0036336	BP		984
interferon-gamma-mediated signaling pathway	GO:0060333	84	0.43179	0.0309422	0.198649	GO:0060333	BP		985
Golgi to plasma membrane protein transport	GO:0043001	28	0.617854	0.030957	0.198649	GO:0043001	BP		986
adrenergic receptor binding	GO:0031690	17	0.651179	0.0309595	0.198649	GO:0031690	MF		987
presynaptic modulation of chemical synaptic transmission	GO:0099171	14	0.666432	0.031099	0.199342	GO:0099171	BP		988
regulation of heart rate	GO:0002027	87	0.566854	0.0313896	0.201001	GO:0002027	BP		989
histone mRNA metabolic process	GO:0008334	20	0.361141	0.0316133	0.201447	GO:0008334	BP		990
ubiquitination-like modification-dependent protein binding	GO:0140035	10	0.69626	0.0316439	0.201447	GO:0140035	MF	ubiquitin-dependent protein binding	991
gamma-catenin binding	GO:0045295	10	0.696252	0.0316512	0.201447	GO:0045295	MF		992
regulation of oxidative stress-induced cell death	GO:1903201	56	0.41691	0.031654	0.201447	GO:1903201	BP		993
regulation of chromatin silencing	GO:0031935	17	0.650539	0.0316769	0.201447	GO:0031935	BP		994
megakaryocyte differentiation	GO:0030219	68	0.575414	0.0317158	0.201447	GO:0030219	BP		995
protein stabilization	GO:0050821	150	0.449048	0.0317189	0.201447	GO:0050821	BP		996
positive regulation of positive chemotaxis	GO:0050927	17	0.349505	0.0317274	0.201447	GO:0050927	BP		997
defense response to bacterium	GO:0042742	124	0.444053	0.0318125	0.201447	GO:0042742	BP		998
dicarboxylic acid catabolic process	GO:0043649	15	0.339884	0.0318171	0.201447	GO:0043649	BP		999
cellular potassium ion transport	GO:0071804	122	0.556396	0.0318239	0.201447	GO:0071804	BP	potassium ion transmembrane transport	1000
drug transport	GO:0015893	150	0.449084	0.0318409	0.201447	GO:0015893	BP		1001
cellular response to dopamine	GO:1903351	13	0.671912	0.031883	0.201512	GO:1903351	BP		1002
MyD88-dependent toll-like receptor signaling pathway	GO:0002755	32	0.390419	0.0320069	0.201955	GO:0002755	BP		1003
activation of MAPKK activity	GO:0000186	42	0.595685	0.0320169	0.201955	GO:0000186	BP		1004
Rho guanyl-nucleotide exchange factor activity	GO:0005089	70	0.574139	0.0321691	0.202714	GO:0005089	MF		1005
negative regulation of B cell proliferation	GO:0030889	11	0.313759	0.0324666	0.20429	GO:0030889	BP		1006
regulation of endocrine process	GO:0044060	34	0.393976	0.0324838	0.20429	GO:0044060	BP		1007
O-methyltransferase activity	GO:0008171	14	0.334976	0.0325524	0.204518	GO:0008171	MF		1008
pyrimidine nucleoside triphosphate biosynthetic process	GO:0009148	14	0.335019	0.0325968	0.204594	GO:0009148	BP		1009
regulation of microtubule depolymerization	GO:0031114	19	0.641584	0.0326769	0.204894	GO:0031114	BP		1010
branch elongation of an epithelium	GO:0060602	16	0.345983	0.0329613	0.206287	GO:0060602	BP		1011
DNA damage response, signal transduction by p53 class mediator resulting in transcription of p21 class mediator	GO:0006978	14	0.33538	0.0329791	0.206287	GO:0006978	BP		1012
regulation of insulin receptor signaling pathway	GO:0046626	49	0.58811	0.0330047	0.206287	GO:0046626	BP		1013
negative regulation of intrinsic apoptotic signaling pathway	GO:2001243	80	0.430978	0.033068	0.206287	GO:2001243	BP		1014
response to cadmium ion	GO:0046686	52	0.414499	0.0330863	0.206287	GO:0046686	BP		1015
protein localization to chromatin	GO:0071168	25	0.623166	0.0330945	0.206287	GO:0071168	BP		1016
endothelial cell development	GO:0001885	51	0.586288	0.0331758	0.20659	GO:0001885	BP		1017
chromatin remodeling at centromere	GO:0031055	27	0.381652	0.0333595	0.207336	GO:0031055	BP		1018
cytokine receptor activity	GO:0004896	52	0.414632	0.033361	0.207336	GO:0004896	MF		1019
negative regulation of digestive system process	GO:0060457	10	0.305728	0.0334106	0.207408	GO:0060457	BP		1020
positive regulation of lymphocyte proliferation	GO:0050671	98	0.437728	0.0334563	0.207408	GO:0050671	BP		1021
RNA localization to Cajal body	GO:0090670	15	0.341401	0.0334729	0.207408	GO:0090670	BP	telomerase RNA localization to Cajal body, telomerase RNA localization, RNA localization to nucleus	1022
cyclic-nucleotide phosphodiesterase activity	GO:0004112	21	0.634051	0.0335043	0.207408	GO:0004112	MF	3',5'-cyclic-nucleotide phosphodiesterase activity	1023
mRNA transport	GO:0051028	122	0.555844	0.0335363	0.207408	GO:0051028	BP		1024
oxidoreductase activity, acting on paired donors, with incorporation or reduction of molecular oxygen, reduced flavin or flavoprotein as one donor, and incorporation of one atom of oxygen	GO:0016712	15	0.658493	0.0335922	0.207426	GO:0016712	MF	aromatase activity	1025
regulation of fertilization	GO:0080154	15	0.658482	0.0336047	0.207426	GO:0080154	BP		1026
paranode region of axon	GO:0033270	12	0.676931	0.0338408	0.208679	GO:0033270	CC		1027
proton-transporting two-sector ATPase complex, catalytic domain	GO:0033178	13	0.330363	0.0342193	0.210808	GO:0033178	CC		1028
regulation of presynaptic cytosolic calcium ion concentration	GO:0099509	13	0.669371	0.0345015	0.21234	GO:0099509	BP		1029
dendritic cell chemotaxis	GO:0002407	18	0.356087	0.0345699	0.212359	GO:0002407	BP		1030
fibrillar center	GO:0001650	114	0.557417	0.0345716	0.212359	GO:0001650	CC		1031
microtubule organizing center part	GO:0044450	145	0.550856	0.0350052	0.214609	GO:0044450	CC		1032
synaptic transmission, GABAergic	GO:0051932	35	0.603032	0.0350057	0.214609	GO:0051932	BP		1033
mRNA 5'-UTR binding	GO:0048027	19	0.360289	0.0350496	0.214671	GO:0048027	MF		1034
NAD binding	GO:0051287	47	0.411101	0.0351228	0.214911	GO:0051287	MF		1035
ciliary plasm	GO:0097014	76	0.569892	0.0353937	0.216324	GO:0097014	CC		1036
heme biosynthetic process	GO:0006783	19	0.360573	0.035422	0.216324	GO:0006783	BP		1037
modification by symbiont of host morphology or physiology	GO:0044003	33	0.60583	0.0354694	0.216336	GO:0044003	BP		1038
regulation of extrinsic apoptotic signaling pathway via death domain receptors	GO:1902041	44	0.408317	0.0354924	0.216336	GO:1902041	BP		1039
calcium channel complex	GO:0034704	54	0.582778	0.0355296	0.216355	GO:0034704	CC		1040
modification of postsynaptic structure	GO:0099010	16	0.651752	0.0356239	0.216721	GO:0099010	BP		1041
ribonucleoprotein complex assembly	GO:0022618	146	0.449575	0.035947	0.218477	GO:0022618	BP		1042
response to increased oxygen levels	GO:0036296	24	0.376314	0.0360131	0.218668	GO:0036296	BP		1043
positive regulation of interferon-beta production	GO:0032728	27	0.383423	0.0360927	0.21875	GO:0032728	BP		1044
regulation of respiratory gaseous exchange by neurological system process	GO:0002087	10	0.691417	0.0360956	0.21875	GO:0002087	BP		1045
regulation of positive chemotaxis	GO:0050926	18	0.35751	0.0363978	0.22037	GO:0050926	BP		1046
pyrimidine ribonucleoside biosynthetic process	GO:0046132	18	0.357538	0.0364346	0.220383	GO:0046132	BP		1047
neuropeptide hormone activity	GO:0005184	17	0.353541	0.036597	0.221153	GO:0005184	MF		1048
melanosome	GO:0042470	96	0.438196	0.0366998	0.221563	GO:0042470	CC	pigment granule	1049
modulation by virus of host morphology or physiology	GO:0019048	29	0.61207	0.036801	0.221962	GO:0019048	BP		1050
purine-containing compound salvage	GO:0043101	13	0.332858	0.0369486	0.222641	GO:0043101	BP		1051
guanyl-nucleotide exchange factor complex	GO:0032045	13	0.66709	0.0370072	0.222782	GO:0032045	CC		1052
microbody part	GO:0044438	87	0.43524	0.0370981	0.223117	GO:0044438	CC	peroxisomal part	1053
positive regulation of Wnt signaling pathway	GO:0030177	156	0.451554	0.0373254	0.224159	GO:0030177	BP		1054
negative regulation of microtubule depolymerization	GO:0007026	18	0.641778	0.0373422	0.224159	GO:0007026	BP		1055
negative regulation of dephosphorylation	GO:0035305	92	0.562868	0.0374625	0.224368	GO:0035305	BP		1056
negative regulation of leukocyte differentiation	GO:1902106	80	0.432625	0.0374887	0.224368	GO:1902106	BP		1057
negative regulation of ATPase activity	GO:0032780	13	0.333351	0.0375087	0.224368	GO:0032780	BP		1058
mRNA cap binding complex	GO:0005845	11	0.318875	0.0375371	0.224368	GO:0005845	CC		1059
cellular response to interferon-gamma	GO:0071346	138	0.448602	0.0375898	0.224368	GO:0071346	BP		1060
core promoter sequence-specific DNA binding	GO:0001046	29	0.388402	0.0376004	0.224368	GO:0001046	MF		1061
vitamin B6 binding	GO:0070279	38	0.402484	0.0376249	0.224368	GO:0070279	MF		1062
cell division site	GO:0032153	47	0.412313	0.037689	0.224492	GO:0032153	CC	cell division site part	1063
regulation of ventricular cardiac muscle cell action potential	GO:0098911	14	0.660419	0.0377166	0.224492	GO:0098911	BP		1064
positive regulation of ubiquitin-protein transferase activity	GO:0051443	21	0.369065	0.0378406	0.225018	GO:0051443	BP		1065
histone exchange	GO:0043486	32	0.393924	0.0379179	0.225071	GO:0043486	BP		1066
regulation of calcium ion transport into cytosol	GO:0010522	83	0.566006	0.0379205	0.225071	GO:0010522	BP		1067
positive regulation of mononuclear cell proliferation	GO:0032946	99	0.439555	0.0380243	0.225476	GO:0032946	BP		1068
tumor necrosis factor superfamily cytokine production	GO:0071706	122	0.445524	0.0381211	0.225838	GO:0071706	BP		1069
response to zinc ion	GO:0010043	37	0.401479	0.0382068	0.225952	GO:0010043	BP		1070
protein binding, bridging	GO:0030674	142	0.550513	0.0382118	0.225952	GO:0030674	MF		1071
inflammatory response to wounding	GO:0090594	10	0.310799	0.0383034	0.226205	GO:0090594	BP		1072
cellular response to molecule of bacterial origin	GO:0071219	145	0.450039	0.0383425	0.226205	GO:0071219	BP		1073
regulation of cell size	GO:0008361	144	0.550127	0.0383617	0.226205	GO:0008361	BP		1074
Rac protein signal transduction	GO:0016601	30	0.609273	0.0383989	0.226214	GO:0016601	BP		1075
cardiac conduction	GO:0061337	131	0.552501	0.0384558	0.226339	GO:0061337	BP		1076
positive regulation of neuron migration	GO:2001224	13	0.665736	0.0385671	0.226783	GO:2001224	BP		1077
intrinsic apoptotic signaling pathway by p53 class mediator	GO:0072332	65	0.425887	0.0390095	0.229172	GO:0072332	BP		1078
negative regulation of GTPase activity	GO:0034260	41	0.593162	0.0391354	0.229698	GO:0034260	BP		1079
T cell proliferation	GO:0042098	144	0.450102	0.0392544	0.230183	GO:0042098	BP		1080
protein tyrosine phosphatase activity	GO:0004725	86	0.56436	0.0394044	0.230849	GO:0004725	MF		1081
prostate gland development	GO:0030850	37	0.402286	0.0398175	0.232895	GO:0030850	BP		1082
DNA-dependent DNA replication maintenance of fidelity	GO:0045005	28	0.612259	0.0398601	0.232895	GO:0045005	BP		1083
negative regulation of response to reactive oxygen species	GO:1901032	14	0.341338	0.0398639	0.232895	GO:1901032	BP	negative regulation of hydrogen peroxide-induced cell death, negative regulation of cellular response to drug	1084
peripheral nervous system development	GO:0007422	61	0.576136	0.0399265	0.233046	GO:0007422	BP		1085
secondary metabolic process	GO:0019748	50	0.416062	0.040206	0.234461	GO:0019748	BP		1086
regulation of endothelial cell development	GO:1901550	10	0.68723	0.0403633	0.234999	GO:1901550	BP	regulation of establishment of endothelial barrier	1087
ligand-gated cation channel activity	GO:0099094	75	0.568544	0.0403918	0.234999	GO:0099094	MF		1088
prepulse inhibition	GO:0060134	15	0.652869	0.0404095	0.234999	GO:0060134	BP		1089
regulation of neutrophil activation	GO:1902563	11	0.321647	0.0405561	0.235635	GO:1902563	BP		1090
DNA methylation or demethylation	GO:0044728	65	0.573517	0.040611	0.235737	GO:0044728	BP		1091
mitochondrion distribution	GO:0048311	12	0.670612	0.0407383	0.236103	GO:0048311	BP		1092
ferric iron transport	GO:0015682	34	0.398553	0.0407486	0.236103	GO:0015682	BP	transferrin transport, trivalent inorganic cation transport	1093
glycogen biosynthetic process	GO:0005978	40	0.406498	0.0408583	0.236344	GO:0005978	BP	glucan biosynthetic process	1094
RNA methyltransferase activity	GO:0008173	30	0.392089	0.0408769	0.236344	GO:0008173	MF		1095
positive regulation of fibroblast proliferation	GO:0048146	45	0.411846	0.0409021	0.236344	GO:0048146	BP		1096
negative regulation of T cell activation	GO:0050868	84	0.435418	0.0410467	0.236963	GO:0050868	BP		1097
organophosphate catabolic process	GO:0046434	198	0.457774	0.0412551	0.237879	GO:0046434	BP		1098
glycogen catabolic process	GO:0005980	20	0.368155	0.0412805	0.237879	GO:0005980	BP	glucan catabolic process	1099
membrane biogenesis	GO:0044091	34	0.60105	0.0415431	0.239175	GO:0044091	BP		1100
sphingolipid biosynthetic process	GO:0030148	76	0.567674	0.0416436	0.239211	GO:0030148	BP		1101
glycosylceramide metabolic process	GO:0006677	18	0.361289	0.0416539	0.239211	GO:0006677	BP		1102
cell death in response to oxidative stress	GO:0036473	73	0.430965	0.0416627	0.239211	GO:0036473	BP		1103
DNA ligation	GO:0006266	13	0.336922	0.0417898	0.239724	GO:0006266	BP		1104
protein heterotrimerization	GO:0070208	13	0.662929	0.0419772	0.240515	GO:0070208	BP		1105
negative regulation of neuron projection regeneration	GO:0070571	14	0.656989	0.0420037	0.240515	GO:0070571	BP		1106
insulin secretion	GO:0030073	166	0.545862	0.0421071	0.240889	GO:0030073	BP		1107
endothelial cell differentiation	GO:0045446	85	0.563821	0.0422667	0.241584	GO:0045446	BP		1108
ciliary transition zone	GO:0035869	53	0.58066	0.0424063	0.242163	GO:0035869	CC		1109
positive regulation of synaptic plasticity	GO:0031915	10	0.685293	0.0424788	0.242359	GO:0031915	BP		1110
regulation of synaptic transmission, GABAergic	GO:0032228	30	0.606995	0.0426212	0.242952	GO:0032228	BP		1111
semaphorin-plexin signaling pathway	GO:0071526	23	0.622122	0.0426875	0.243111	GO:0071526	BP		1112
activin binding	GO:0048185	11	0.676316	0.0429035	0.243899	GO:0048185	MF		1113
axoneme	GO:0005930	75	0.567698	0.0429264	0.243899	GO:0005930	CC		1114
nucleotide transmembrane transporter activity	GO:0015215	10	0.31512	0.0429414	0.243899	GO:0015215	MF		1115
pteridine-containing compound biosynthetic process	GO:0042559	12	0.33148	0.0432702	0.245547	GO:0042559	BP		1116
regulation of B cell activation	GO:0050864	90	0.438315	0.0434476	0.246246	GO:0050864	BP		1117
regulation of establishment of protein localization to chromosome	GO:0070202	10	0.3156	0.0434849	0.246246	GO:0070202	BP		1118
micro-ribonucleoprotein complex	GO:0035068	13	0.66173	0.0435101	0.246246	GO:0035068	CC		1119
regulation of transcription involved in G1/S transition of mitotic cell cycle	GO:0000083	25	0.383338	0.0435494	0.246248	GO:0000083	BP		1120
ribosomal small subunit biogenesis	GO:0042274	22	0.375694	0.0436171	0.246412	GO:0042274	BP		1121
monosaccharide binding	GO:0048029	56	0.42202	0.0437362	0.246725	GO:0048029	MF		1122
myofilament	GO:0036379	15	0.349597	0.0437506	0.246725	GO:0036379	CC		1123
transport along microtubule	GO:0010970	133	0.55074	0.043845	0.247038	GO:0010970	BP	microtubule-based transport	1124
positive regulation of amyloid precursor protein catabolic process	GO:1902993	15	0.650263	0.0439477	0.247157	GO:1902993	BP		1125
protein tetramerization	GO:0051262	131	0.448907	0.0439612	0.247157	GO:0051262	BP		1126
entry of bacterium into host cell	GO:0035635	13	0.661367	0.0439833	0.247157	GO:0035635	BP		1127
tumor necrosis factor production	GO:0032640	117	0.446016	0.0441457	0.24785	GO:0032640	BP		1128
cyclosporin A binding	GO:0016018	12	0.332245	0.0442289	0.248024	GO:0016018	MF		1129
microtubule polymerization	GO:0046785	57	0.577096	0.0442863	0.248024	GO:0046785	BP		1130
nucleic acid transport	GO:0050657	151	0.547554	0.0442975	0.248024	GO:0050657	BP	RNA transport	1131
nucleotide-excision repair, DNA incision, 5'-to lesion	GO:0006296	32	0.397236	0.0443333	0.248024	GO:0006296	BP		1132
negative regulation of cell division	GO:0051782	15	0.350114	0.0444796	0.248622	GO:0051782	BP		1133
regulation of nucleobase-containing compound transport	GO:0032239	13	0.660726	0.0448306	0.250012	GO:0032239	BP		1134
regulation of receptor-mediated endocytosis	GO:0048259	85	0.56304	0.0448524	0.250012	GO:0048259	BP		1135
protein methylation	GO:0006479	136	0.549936	0.0448935	0.250012	GO:0006479	BP	protein alkylation	1136
integral component of peroxisomal membrane	GO:0005779	15	0.350412	0.0449042	0.250012	GO:0005779	CC	intrinsic component of peroxisomal membrane	1137
1-phosphatidylinositol binding	GO:0005545	13	0.660654	0.0449256	0.250012	GO:0005545	MF		1138
hydrogen peroxide metabolic process	GO:0042743	41	0.409472	0.0450242	0.250341	GO:0042743	BP		1139
lipid droplet organization	GO:0034389	15	0.350676	0.0452836	0.251384	GO:0034389	BP		1140
intestinal lipid absorption	GO:0098856	10	0.317209	0.0453486	0.251384	GO:0098856	BP		1141
animal organ regeneration	GO:0031100	63	0.427035	0.0454164	0.251384	GO:0031100	BP		1142
postsynaptic neurotransmitter receptor activity	GO:0098960	28	0.609273	0.0454428	0.251384	GO:0098960	MF		1143
cell differentiation in hindbrain	GO:0021533	17	0.640168	0.0454527	0.251384	GO:0021533	BP		1144
regulation of phospholipid biosynthetic process	GO:0071071	14	0.654413	0.0454877	0.251384	GO:0071071	BP		1145
DNA helicase activity	GO:0003678	37	0.595074	0.0454896	0.251384	GO:0003678	MF		1146
postsynaptic modulation of chemical synaptic transmission	GO:0099170	16	0.644362	0.0456223	0.251897	GO:0099170	BP		1147
nucleotidyltransferase activity	GO:0016779	77	0.565922	0.0457965	0.252482	GO:0016779	MF		1148
alternative mRNA splicing, via spliceosome	GO:0000380	48	0.583388	0.045808	0.252482	GO:0000380	BP		1149
positive regulation of cytokine production involved in immune response	GO:0002720	40	0.408759	0.0459869	0.253248	GO:0002720	BP		1150
dopamine biosynthetic process	GO:0042416	12	0.33367	0.0460623	0.253258	GO:0042416	BP		1151
organic acid binding	GO:0043177	143	0.451559	0.0461045	0.253258	GO:0043177	MF		1152
gamma-aminobutyric acid signaling pathway	GO:0007214	11	0.673681	0.0461088	0.253258	GO:0007214	BP		1153
integral component of lumenal side of endoplasmic reticulum membrane	GO:0071556	25	0.384775	0.0462026	0.253452	GO:0071556	CC	lumenal side of endoplasmic reticulum membrane	1154
negative regulation of oxidative stress-induced intrinsic apoptotic signaling pathway	GO:1902176	17	0.360333	0.0462292	0.253452	GO:1902176	BP		1155
purine-containing compound catabolic process	GO:0072523	41	0.409991	0.0462686	0.253452	GO:0072523	BP		1156
ribonucleoside biosynthetic process	GO:0042455	29	0.393059	0.0463264	0.253452	GO:0042455	BP		1157
ciliary basal body-plasma membrane docking	GO:0097711	83	0.563323	0.0464419	0.253452	GO:0097711	BP		1158
cell cycle DNA replication	GO:0044786	52	0.420113	0.0464711	0.253452	GO:0044786	BP		1159
regulation of cardiac muscle tissue development	GO:0055024	70	0.431095	0.0464754	0.253452	GO:0055024	BP		1160
renal absorption	GO:0070293	14	0.346297	0.04649	0.253452	GO:0070293	BP		1161
immunoglobulin binding	GO:0019865	15	0.351513	0.0465042	0.253452	GO:0019865	MF		1162
nucleotide-excision repair, DNA gap filling	GO:0006297	20	0.371442	0.0466116	0.25364	GO:0006297	BP		1163
pH reduction	GO:0045851	45	0.414208	0.0466189	0.25364	GO:0045851	BP		1164
iron ion transport	GO:0006826	50	0.418621	0.0466929	0.253825	GO:0006826	BP		1165
cAMP binding	GO:0030552	18	0.635405	0.0467661	0.253877	GO:0030552	MF		1166
ribosome assembly	GO:0042255	21	0.374633	0.0467827	0.253877	GO:0042255	BP		1167
regulation of telomerase RNA localization to Cajal body	GO:1904872	14	0.346616	0.0469462	0.254547	GO:1904872	BP		1168
NAD+ kinase activity	GO:0003951	16	0.64344	0.0470213	0.254736	GO:0003951	MF		1169
intrinsic component of Golgi membrane	GO:0031228	32	0.601477	0.047062	0.254738	GO:0031228	CC		1170
regulation of cation channel activity	GO:2001257	148	0.547389	0.0471981	0.255077	GO:2001257	BP		1171
establishment of planar polarity	GO:0001736	115	0.446323	0.0472273	0.255077	GO:0001736	BP	establishment of tissue polarity	1172
nuclear matrix	GO:0016363	90	0.560607	0.0472455	0.255077	GO:0016363	CC		1173
regulation of endothelial cell differentiation	GO:0045601	25	0.614631	0.0473378	0.255274	GO:0045601	BP		1174
nBAF complex	GO:0071565	14	0.653095	0.0473626	0.255274	GO:0071565	CC		1175
regulation of focal adhesion assembly	GO:0051893	57	0.575976	0.0474628	0.255597	GO:0051893	BP	regulation of cell-substrate junction assembly	1176
innate immune response in mucosa	GO:0002227	10	0.31902	0.0475265	0.255723	GO:0002227	BP		1177
positive regulation of CREB transcription factor activity	GO:0032793	16	0.642929	0.0478122	0.257041	GO:0032793	BP		1178
glyceraldehyde-3-phosphate metabolic process	GO:0019682	19	0.36886	0.0478762	0.257131	GO:0019682	BP		1179
synaptic cleft	GO:0043083	10	0.680669	0.0479101	0.257131	GO:0043083	CC		1180
positive regulation of leukocyte proliferation	GO:0070665	102	0.443265	0.0481216	0.257874	GO:0070665	BP		1181
pancreatic juice secretion	GO:0030157	10	0.319517	0.0481394	0.257874	GO:0030157	BP		1182
positive regulation of small GTPase mediated signal transduction	GO:0051057	49	0.581656	0.0481706	0.257874	GO:0051057	BP		1183
attachment of spindle microtubules to kinetochore	GO:0008608	25	0.385828	0.048231	0.257979	GO:0008608	BP		1184
snoRNA binding	GO:0030515	18	0.365602	0.0484241	0.258691	GO:0030515	MF		1185
mitochondrial calcium ion transmembrane transport	GO:0006851	20	0.3725	0.0484459	0.258691	GO:0006851	BP		1186
inhibitory synapse assembly	GO:1904862	12	0.66442	0.0486188	0.259396	GO:1904862	BP		1187
condensed chromosome kinetochore	GO:0000777	77	0.434943	0.0487201	0.259718	GO:0000777	CC		1188
SNARE complex	GO:0031201	24	0.616184	0.0488842	0.260099	GO:0031201	CC		1189
nucleobase biosynthetic process	GO:0046112	11	0.328486	0.0488946	0.260099	GO:0046112	BP		1190
positive regulation of protein binding	GO:0032092	84	0.56224	0.0489568	0.260099	GO:0032092	BP		1191
microtubule depolymerization	GO:0007019	26	0.611592	0.048971	0.260099	GO:0007019	BP		1192
positive regulation of ATPase activity	GO:0032781	45	0.415128	0.0490208	0.260099	GO:0032781	BP		1193
protein localization to cytoskeleton	GO:0044380	44	0.585814	0.0490575	0.260099	GO:0044380	BP		1194
transport vesicle membrane	GO:0030658	170	0.54388	0.0491163	0.260099	GO:0030658	CC		1195
lysosomal lumen	GO:0043202	81	0.436672	0.0491202	0.260099	GO:0043202	CC		1196
energy coupled proton transmembrane transport, against electrochemical gradient	GO:0015988	24	0.383978	0.0491993	0.26013	GO:0015988	BP	ATP hydrolysis coupled proton transport	1197
neurotransmitter-gated ion channel clustering	GO:0072578	12	0.663992	0.0492082	0.26013	GO:0072578	BP		1198
regulation of sodium ion transport	GO:0002028	67	0.56951	0.0493813	0.260661	GO:0002028	BP		1199
transferase activity, transferring amino-acyl groups	GO:0016755	11	0.671139	0.0493911	0.260661	GO:0016755	MF		1200
fatty-acyl-CoA binding	GO:0000062	14	0.34835	0.0494915	0.260713	GO:0000062	MF		1201
establishment of RNA localization	GO:0051236	153	0.546141	0.0495035	0.260713	GO:0051236	BP		1202
macrophage migration	GO:1905517	37	0.40664	0.0495244	0.260713	GO:1905517	BP		1203
mitogen-activated protein kinase binding	GO:0051019	21	0.623749	0.0496925	0.261381	GO:0051019	MF		1204
solute:cation symporter activity	GO:0015294	47	0.582779	0.0497741	0.261593	GO:0015294	MF		1205
cytolysis	GO:0019835	23	0.381853	0.0499028	0.262052	GO:0019835	BP		1206
B cell proliferation	GO:0042100	50	0.419801	0.0499681	0.262177	GO:0042100	BP		1207
regulation of lysosomal lumen pH	GO:0035751	12	0.336661	0.0501183	0.262742	GO:0035751	BP		1208
chloride transport	GO:0006821	75	0.565497	0.0501586	0.262742	GO:0006821	BP		1209
exploration behavior	GO:0035640	24	0.615411	0.0504068	0.263823	GO:0035640	BP		1210
regulation of mRNA processing	GO:0050684	88	0.560403	0.0505243	0.26422	GO:0050684	BP		1211
nucleoside phosphate catabolic process	GO:1901292	155	0.454382	0.050652	0.264669	GO:1901292	BP		1212
regulation of dendrite extension	GO:1903859	24	0.615242	0.0507442	0.26484	GO:1903859	BP		1213
cleavage furrow	GO:0032154	45	0.415774	0.0507683	0.26484	GO:0032154	CC		1214
regulation of Rac protein signal transduction	GO:0035020	13	0.656435	0.050857	0.265084	GO:0035020	BP		1215
negative regulation of ERBB signaling pathway	GO:1901185	43	0.586078	0.0509764	0.265373	GO:1901185	BP		1216
proteasome regulatory particle	GO:0005838	10	0.321765	0.0509963	0.265373	GO:0005838	CC		1217
regulation of oxidative phosphorylation	GO:0002082	22	0.37981	0.0510647	0.265511	GO:0002082	BP		1218
lateral sprouting from an epithelium	GO:0060601	11	0.330148	0.0511253	0.265608	GO:0060601	BP		1219
regulation of cellular respiration	GO:0043457	25	0.387366	0.0513299	0.266061	GO:0043457	BP		1220
GTPase activity	GO:0003924	191	0.458965	0.0513432	0.266061	GO:0003924	MF		1221
positive regulation of immune effector process	GO:0002699	151	0.45394	0.0514073	0.266061	GO:0002699	BP		1222
positive regulation of cell morphogenesis involved in differentiation	GO:0010770	124	0.550768	0.0514111	0.266061	GO:0010770	BP		1223
regulation of protein localization to synapse	GO:1902473	20	0.625814	0.0514941	0.266061	GO:1902473	BP		1224
chemokine production	GO:0032602	63	0.428985	0.0514983	0.266061	GO:0032602	BP		1225
negative regulation of calcium ion transport into cytosol	GO:0010523	16	0.359367	0.0515065	0.266061	GO:0010523	BP		1226
pyruvate metabolic process	GO:0006090	129	0.450263	0.0516401	0.266534	GO:0006090	BP		1227
carbohydrate derivative catabolic process	GO:1901136	148	0.453542	0.0517089	0.266671	GO:1901136	BP		1228
nuclear DNA replication	GO:0033260	42	0.41326	0.0519249	0.267045	GO:0033260	BP		1229
cilium or flagellum-dependent cell motility	GO:0001539	13	0.655716	0.0519311	0.267045	GO:0001539	BP	cilium-dependent cell motility	1230
cysteine-type endopeptidase regulator activity involved in apoptotic process	GO:0043028	33	0.402197	0.0519634	0.267045	GO:0043028	MF		1231
mRNA polyadenylation	GO:0006378	31	0.600891	0.0519835	0.267045	GO:0006378	BP		1232
nuclear receptor binding	GO:0016922	17	0.636157	0.0519922	0.267045	GO:0016922	MF		1233
axis elongation	GO:0003401	25	0.387744	0.052116	0.267464	GO:0003401	BP		1234
regulation of action potential	GO:0098900	46	0.582795	0.0522147	0.267669	GO:0098900	BP		1235
cytoplasmic mRNA processing body assembly	GO:0033962	17	0.636013	0.0522405	0.267669	GO:0033962	BP		1236
non-motile cilium	GO:0097730	98	0.55673	0.0527075	0.269809	GO:0097730	CC		1237
granulocyte differentiation	GO:0030851	24	0.385738	0.0527433	0.269809	GO:0030851	BP		1238
response to arsenic-containing substance	GO:0046685	28	0.39427	0.0529086	0.270436	GO:0046685	BP		1239
neuron cellular homeostasis	GO:0070050	28	0.605667	0.0530507	0.270603	GO:0070050	BP		1240
regulation of G2/M transition of mitotic cell cycle	GO:0010389	160	0.455549	0.0530517	0.270603	GO:0010389	BP		1241
oxidoreductase activity, acting on single donors with incorporation of molecular oxygen	GO:0016701	20	0.375025	0.0530694	0.270603	GO:0016701	MF	oxidoreductase activity, acting on single donors with incorporation of molecular oxygen, incorporation of two atoms of oxygen	1242
roof of mouth development	GO:0060021	79	0.563025	0.05312	0.270643	GO:0060021	BP		1243
regulation of insulin secretion	GO:0050796	142	0.547103	0.0532786	0.271233	GO:0050796	BP		1244
CoA hydrolase activity	GO:0016289	17	0.364706	0.053497	0.272126	GO:0016289	MF		1245
cell chemotaxis	GO:0060326	195	0.459764	0.0535757	0.272307	GO:0060326	BP		1246
protein deacylation	GO:0035601	79	0.562887	0.0536401	0.272355	GO:0035601	BP		1247
positive regulation of neural precursor cell proliferation	GO:2000179	47	0.418589	0.0536718	0.272355	GO:2000179	BP		1248
defense response to fungus	GO:0050832	19	0.37213	0.0537141	0.272355	GO:0050832	BP		1249
sulfate transmembrane transport	GO:1902358	13	0.654517	0.0537634	0.272387	GO:1902358	BP		1250
negative regulation of collagen metabolic process	GO:0010713	10	0.323939	0.0538904	0.272647	GO:0010713	BP		1251
MAP kinase kinase kinase activity	GO:0004709	17	0.635066	0.0539009	0.272647	GO:0004709	MF		1252
negative regulation of neuron apoptotic process	GO:0043524	131	0.548875	0.0539805	0.272832	GO:0043524	BP		1253
ribonucleoprotein complex disassembly	GO:0032988	12	0.339357	0.054027	0.272849	GO:0032988	BP		1254
negative regulation of microtubule polymerization or depolymerization	GO:0031111	28	0.605157	0.0542061	0.273536	GO:0031111	BP		1255
diencephalon development	GO:0021536	62	0.429248	0.0542644	0.273612	GO:0021536	BP		1256
histone H3-K27 methylation	GO:0070734	14	0.648539	0.0543512	0.273832	GO:0070734	BP		1257
dendritic spine maintenance	GO:0097062	18	0.63098	0.0544263	0.273992	GO:0097062	BP		1258
cell-substrate adherens junction assembly	GO:0007045	74	0.564728	0.0545122	0.274103	GO:0007045	BP	focal adhesion assembly	1259
regulation of sequestering of calcium ion	GO:0051282	97	0.556586	0.054535	0.274103	GO:0051282	BP		1260
regulation of T cell proliferation	GO:0042129	118	0.448665	0.0546032	0.274229	GO:0042129	BP		1261
extrinsic apoptotic signaling pathway via death domain receptors	GO:0008625	64	0.430544	0.054918	0.275591	GO:0008625	BP		1262
regulation of dendritic cell cytokine production	GO:0002730	11	0.333241	0.0555055	0.278318	GO:0002730	BP		1263
post-embryonic development	GO:0009791	75	0.564015	0.0555858	0.278501	GO:0009791	BP		1264
excitatory extracellular ligand-gated ion channel activity	GO:0005231	23	0.61528	0.0557206	0.278956	GO:0005231	MF		1265
negative regulation of intrinsic apoptotic signaling pathway in response to DNA damage	GO:1902230	29	0.397417	0.0559772	0.280019	GO:1902230	BP		1266
regulation of response to oxidative stress	GO:1902882	75	0.436165	0.056275	0.281035	GO:1902882	BP		1267
maintenance of protein location	GO:0045185	75	0.563826	0.0563099	0.281035	GO:0045185	BP		1268
cyclin-dependent protein serine/threonine kinase regulator activity	GO:0016538	16	0.36218	0.0563537	0.281035	GO:0016538	MF		1269
neutrophil chemotaxis	GO:0030593	47	0.419486	0.0563636	0.281035	GO:0030593	BP		1270
cellular response to biotic stimulus	GO:0071216	168	0.457202	0.0564023	0.281035	GO:0071216	BP		1271
fat-soluble vitamin metabolic process	GO:0006775	34	0.405559	0.056808	0.282834	GO:0006775	BP		1272
phosphatidylinositol biosynthetic process	GO:0006661	100	0.555203	0.056894	0.28304	GO:0006661	BP		1273
gas transport	GO:0015669	15	0.358085	0.0570845	0.283764	GO:0015669	BP		1274
ATPase complex	GO:1904949	81	0.561227	0.0571388	0.283812	GO:1904949	CC		1275
negative regulation of dendrite morphogenesis	GO:0050774	15	0.641802	0.0572814	0.284111	GO:0050774	BP		1276
axonal growth cone	GO:0044295	27	0.605717	0.0573493	0.284111	GO:0044295	CC		1277
regulation of cardiac muscle cell contraction	GO:0086004	34	0.59423	0.0573637	0.284111	GO:0086004	BP		1278
regulation of intrinsic apoptotic signaling pathway by p53 class mediator	GO:1902253	28	0.396207	0.057407	0.284111	GO:1902253	BP		1279
nucleoside diphosphate metabolic process	GO:0009132	132	0.45199	0.0574265	0.284111	GO:0009132	BP		1280
replication fork processing	GO:0031297	25	0.609793	0.0574901	0.284111	GO:0031297	BP		1281
apical junction assembly	GO:0043297	57	0.572804	0.057513	0.284111	GO:0043297	BP		1282
positive regulation of monocyte chemotaxis	GO:0090026	12	0.341702	0.0576306	0.284129	GO:0090026	BP		1283
neurotransmitter biosynthetic process	GO:0042136	79	0.438134	0.0576431	0.284129	GO:0042136	BP		1284
respiratory system process	GO:0003016	25	0.609723	0.0576512	0.284129	GO:0003016	BP		1285
thymus development	GO:0048538	38	0.410996	0.0577685	0.284485	GO:0048538	BP		1286
vacuolar transport	GO:0007034	84	0.559958	0.0578594	0.28466	GO:0007034	BP		1287
response to superoxide	GO:0000303	22	0.383163	0.0578939	0.28466	GO:0000303	BP		1288
protein deacetylase activity	GO:0033558	21	0.619521	0.0580191	0.285054	GO:0033558	MF		1289
activation of protein kinase A activity	GO:0034199	15	0.641263	0.0582348	0.285892	GO:0034199	BP		1290
regulation of intrinsic apoptotic signaling pathway in response to DNA damage	GO:1902229	35	0.407544	0.0585055	0.28678	GO:1902229	BP		1291
negative regulation of protein complex disassembly	GO:0043242	54	0.574494	0.0585062	0.28678	GO:0043242	BP		1292
cardiac muscle hypertrophy	GO:0003300	71	0.564969	0.0586775	0.287266	GO:0003300	BP		1293
histone-lysine N-methyltransferase activity	GO:0018024	39	0.587535	0.0586961	0.287266	GO:0018024	MF		1294
positive regulation of interleukin-6 production	GO:0032755	62	0.430522	0.0587514	0.287315	GO:0032755	BP		1295
nuclear body organization	GO:0030575	14	0.354272	0.0590771	0.288477	GO:0030575	BP		1296
plasma membrane repair	GO:0001778	10	0.672397	0.0590801	0.288477	GO:0001778	BP		1297
negative regulation of telomere maintenance	GO:0032205	28	0.602991	0.0593588	0.289614	GO:0032205	BP		1298
bicellular tight junction assembly	GO:0070830	48	0.578698	0.0594523	0.289847	GO:0070830	BP		1299
modulation of transcription in other organism involved in symbiotic interaction	GO:0052312	22	0.616085	0.0595235	0.289971	GO:0052312	BP		1300
male sex differentiation	GO:0046661	129	0.548144	0.0595927	0.29003	GO:0046661	BP		1301
negative regulation of endopeptidase activity	GO:0010951	147	0.454872	0.0596272	0.29003	GO:0010951	BP		1302
gamma-delta T cell activation	GO:0046629	13	0.349287	0.0599379	0.291318	GO:0046629	BP		1303
positive regulation of blood vessel diameter	GO:0097755	46	0.419815	0.0600861	0.291814	GO:0097755	BP		1304
centriole-centriole cohesion	GO:0010457	12	0.656655	0.0602726	0.292226	GO:0010457	BP		1305
regulation of postsynaptic neurotransmitter receptor internalization	GO:0099149	10	0.671589	0.0602796	0.292226	GO:0099149	BP		1306
endosomal transport	GO:0016197	156	0.543707	0.0603094	0.292226	GO:0016197	BP		1307
cytoplasmic sequestering of protein	GO:0051220	18	0.627889	0.0603754	0.292322	GO:0051220	BP		1308
striated muscle hypertrophy	GO:0014897	73	0.563569	0.0607103	0.293568	GO:0014897	BP		1309
dendrite membrane	GO:0032590	22	0.615526	0.0607619	0.293568	GO:0032590	CC		1310
I band	GO:0031674	102	0.553831	0.0607767	0.293568	GO:0031674	CC		1311
SUMO transferase activity	GO:0019789	16	0.635403	0.0608182	0.293568	GO:0019789	MF		1312
negative regulation of DNA recombination	GO:0045910	25	0.608309	0.0609463	0.293804	GO:0045910	BP		1313
protein depolymerization	GO:0051261	79	0.561064	0.0609599	0.293804	GO:0051261	BP		1314
COPII-coated ER to Golgi transport vesicle	GO:0030134	62	0.431134	0.0610106	0.293825	GO:0030134	CC		1315
beta-catenin-TCF complex	GO:1990907	11	0.663037	0.0611845	0.294439	GO:1990907	CC		1316
carbohydrate biosynthetic process	GO:0016051	172	0.458504	0.0612882	0.294516	GO:0016051	BP		1317
chondroitin sulfate biosynthetic process	GO:0030206	24	0.61039	0.0612935	0.294516	GO:0030206	BP		1318
regulation of tumor necrosis factor production	GO:0032680	114	0.449173	0.0613759	0.294688	GO:0032680	BP		1319
clathrin-coated pit	GO:0005905	64	0.567639	0.0615785	0.295434	GO:0005905	CC		1320
neurotransmitter receptor internalization	GO:0099590	14	0.64429	0.0616247	0.295434	GO:0099590	BP		1321
negative regulation of lipid catabolic process	GO:0050995	17	0.369128	0.0617939	0.296022	GO:0050995	BP		1322
polyamine biosynthetic process	GO:0006596	10	0.329523	0.0619619	0.296602	GO:0006596	BP		1323
positive regulation of microtubule polymerization	GO:0031116	26	0.605756	0.0620587	0.296778	GO:0031116	BP		1324
peptide catabolic process	GO:0043171	13	0.649462	0.0620923	0.296778	GO:0043171	BP		1325
response to muscle stretch	GO:0035994	16	0.634676	0.0622164	0.297	GO:0035994	BP		1326
regulation of cell cycle G2/M phase transition	GO:1902749	174	0.458889	0.0622326	0.297	GO:1902749	BP		1327
protein kinase A regulatory subunit binding	GO:0034237	17	0.630609	0.0623187	0.297009	GO:0034237	MF		1328
cellular response to cadmium ion	GO:0071276	30	0.401631	0.0623282	0.297009	GO:0071276	BP		1329
DNA replication-independent nucleosome assembly	GO:0006336	33	0.406225	0.0624066	0.297159	GO:0006336	BP	DNA replication-independent nucleosome organization	1330
protein phosphatase 1 binding	GO:0008157	15	0.638937	0.0624983	0.297366	GO:0008157	MF		1331
phosphatidylinositol 3-kinase activity	GO:0035004	10	0.670098	0.0625442	0.297366	GO:0035004	MF		1332
cytokine secretion	GO:0050663	170	0.458483	0.0626536	0.29761	GO:0050663	BP		1333
regulation of B cell proliferation	GO:0030888	44	0.418844	0.0627058	0.29761	GO:0030888	BP		1334
sequestering of calcium ion	GO:0051208	100	0.553949	0.0627607	0.29761	GO:0051208	BP		1335
SWI/SNF superfamily-type complex	GO:0070603	62	0.5684	0.0627833	0.29761	GO:0070603	CC		1336
secondary active sulfate transmembrane transporter activity	GO:0008271	11	0.662003	0.0628449	0.297679	GO:0008271	MF	sulfate transmembrane transporter activity	1337
small nucleolar ribonucleoprotein complex	GO:0005732	18	0.373455	0.0631255	0.2987	GO:0005732	CC		1338
cellular response to zinc ion	GO:0071294	18	0.373469	0.0631548	0.2987	GO:0071294	BP		1339
macromolecule deacylation	GO:0098732	80	0.560154	0.0632509	0.298931	GO:0098732	BP		1340
nucleotide-excision repair, DNA incision	GO:0033683	34	0.407929	0.0633154	0.299013	GO:0033683	BP		1341
macrophage differentiation	GO:0030225	35	0.409348	0.0635995	0.300131	GO:0030225	BP		1342
axon regeneration	GO:0031103	43	0.581731	0.063866	0.301122	GO:0031103	BP		1343
regulation of tumor necrosis factor superfamily cytokine production	GO:1903555	117	0.450315	0.0639667	0.301122	GO:1903555	BP		1344
pyridoxal phosphate binding	GO:0030170	37	0.411959	0.0640034	0.301122	GO:0030170	MF		1345
regulation of hemostasis	GO:1900046	63	0.432462	0.0640318	0.301122	GO:1900046	BP		1346
regulation of postsynaptic neurotransmitter receptor activity	GO:0098962	12	0.654409	0.0640473	0.301122	GO:0098962	BP		1347
detection of chemical stimulus	GO:0009593	78	0.560716	0.0641188	0.301235	GO:0009593	BP		1348
proton-exporting ATPase activity	GO:0036442	10	0.331039	0.0643182	0.301548	GO:0036442	MF	proton-transporting ATPase activity, rotational mechanism	1349
positive regulation of oxidative stress-induced cell death	GO:1903209	14	0.357191	0.0643412	0.301548	GO:1903209	BP		1350
retinol binding	GO:0019841	10	0.33109	0.064398	0.301548	GO:0019841	MF		1351
leukocyte mediated cytotoxicity	GO:0001909	68	0.435068	0.0643987	0.301548	GO:0001909	BP		1352
defense response to Gram-negative bacterium	GO:0050829	36	0.410894	0.0644385	0.301548	GO:0050829	BP		1353
ketone biosynthetic process	GO:0042181	27	0.39716	0.0644712	0.301548	GO:0042181	BP		1354
regulation of centriole replication	GO:0046599	18	0.625791	0.0647131	0.302456	GO:0046599	BP		1355
complement binding	GO:0001848	14	0.357474	0.0648712	0.302972	GO:0001848	MF		1356
NADP metabolic process	GO:0006739	25	0.393314	0.0649198	0.302975	GO:0006739	BP		1357
negative regulation of cell cycle G1/S phase transition	GO:1902807	89	0.443337	0.0650767	0.303484	GO:1902807	BP		1358
chromatin silencing	GO:0006342	56	0.571315	0.0651473	0.303589	GO:0006342	BP		1359
negative regulation of androgen receptor signaling pathway	GO:0060766	15	0.637516	0.0652286	0.303732	GO:0060766	BP		1360
neurotransmitter receptor activity involved in regulation of postsynaptic membrane potential	GO:0099529	27	0.602515	0.0653194	0.303732	GO:0099529	MF		1361
negative regulation of protein depolymerization	GO:1901880	48	0.576953	0.0653219	0.303732	GO:1901880	BP		1362
neuronal cell body membrane	GO:0032809	24	0.608647	0.0655005	0.30434	GO:0032809	CC		1363
hydrogen peroxide biosynthetic process	GO:0050665	14	0.357925	0.0657246	0.304786	GO:0050665	BP		1364
regulation of heart rate by cardiac conduction	GO:0086091	33	0.592609	0.0657356	0.304786	GO:0086091	BP		1365
tight junction assembly	GO:0120192	49	0.576049	0.065741	0.304786	GO:0120192	BP		1366
positive regulation of alpha-beta T cell differentiation	GO:0046638	39	0.414816	0.0658148	0.304903	GO:0046638	BP		1367
dendrite terminus	GO:0044292	11	0.66018	0.0658626	0.304903	GO:0044292	CC		1368
positive regulation of glutamate secretion	GO:0014049	10	0.667941	0.0659435	0.305055	GO:0014049	BP		1369
oxidoreduction coenzyme metabolic process	GO:0006733	165	0.458403	0.0660683	0.305409	GO:0006733	BP		1370
phenol-containing compound biosynthetic process	GO:0046189	38	0.413809	0.0661387	0.305512	GO:0046189	BP		1371
cadherin binding involved in cell-cell adhesion	GO:0098641	16	0.367389	0.0663338	0.30619	GO:0098641	MF		1372
neurotransmitter metabolic process	GO:0042133	123	0.451978	0.0664659	0.306576	GO:0042133	BP		1373
membrane repolarization	GO:0086009	42	0.581805	0.0667773	0.307788	GO:0086009	BP		1374
mitogen-activated protein kinase kinase kinase binding	GO:0031435	15	0.636651	0.0669382	0.308305	GO:0031435	MF		1375
histone methyltransferase complex	GO:0035097	54	0.572087	0.0671348	0.308986	GO:0035097	CC		1376
positive regulation of production of miRNAs involved in gene silencing by miRNA	GO:1903800	10	0.332935	0.0673673	0.309831	GO:1903800	BP		1377
spindle pole	GO:0000922	131	0.453684	0.0678306	0.311735	GO:0000922	CC		1378
regulation of protein polymerization	GO:0032271	155	0.542563	0.0682197	0.313115	GO:0032271	BP		1379
toll-like receptor 2 signaling pathway	GO:0034134	13	0.353915	0.0682296	0.313115	GO:0034134	BP		1380
negative regulation of neuron death	GO:1901215	179	0.539607	0.068506	0.314155	GO:1901215	BP		1381
histone H3-K36 methylation	GO:0010452	12	0.65186	0.0685634	0.314191	GO:0010452	BP		1382
steroid hormone secretion	GO:0035929	15	0.364198	0.0686502	0.314361	GO:0035929	BP		1383
positive regulation of B cell activation	GO:0050871	56	0.429645	0.0688489	0.314762	GO:0050871	BP		1384
gastro-intestinal system smooth muscle contraction	GO:0014831	11	0.341558	0.0688511	0.314762	GO:0014831	BP		1385
regulation of intrinsic apoptotic signaling pathway in response to DNA damage by p53 class mediator	GO:1902165	17	0.372564	0.0689515	0.314762	GO:1902165	BP		1386
centriolar satellite	GO:0034451	28	0.599343	0.0689528	0.314762	GO:0034451	CC		1387
potassium channel complex	GO:0034705	77	0.560022	0.0689863	0.314762	GO:0034705	CC		1388
lamin binding	GO:0005521	13	0.645606	0.0691405	0.315038	GO:0005521	MF		1389
negative regulation of mitochondrion organization	GO:0010823	50	0.425649	0.0691735	0.315038	GO:0010823	BP		1390
negative regulation of ryanodine-sensitive calcium-release channel activity	GO:0060315	11	0.34178	0.0692408	0.315038	GO:0060315	BP		1391
ATP hydrolysis coupled cation transmembrane transport	GO:0099132	48	0.42415	0.0692765	0.315038	GO:0099132	BP		1392
protein O-linked glycosylation via serine	GO:0018242	10	0.665903	0.0692955	0.315038	GO:0018242	BP		1393
regulation of hydrogen peroxide-induced cell death	GO:1903205	20	0.382722	0.0694898	0.315682	GO:1903205	BP		1394
nephron tubule formation	GO:0072079	17	0.372832	0.0695368	0.315682	GO:0072079	BP		1395
cellular hormone metabolic process	GO:0034754	90	0.444573	0.0695966	0.315727	GO:0034754	BP		1396
positive regulation of T cell proliferation	GO:0042102	67	0.435836	0.0696576	0.315778	GO:0042102	BP		1397
fatty acid oxidation	GO:0019395	82	0.441985	0.0697599	0.316015	GO:0019395	BP		1398
myelin assembly	GO:0032288	18	0.623427	0.0699077	0.316459	GO:0032288	BP		1399
low-density lipoprotein receptor particle metabolic process	GO:0032799	19	0.379894	0.0699864	0.316589	GO:0032799	BP		1400
intracellular pH reduction	GO:0051452	43	0.420113	0.0700955	0.316856	GO:0051452	BP		1401
regulation of cell cycle G1/S phase transition	GO:1902806	135	0.454796	0.0704555	0.318256	GO:1902806	BP		1402
T cell receptor complex	GO:0042101	16	0.369396	0.0705483	0.318448	GO:0042101	CC		1403
transforming growth factor beta receptor signaling pathway	GO:0007179	159	0.541671	0.0706186	0.318538	GO:0007179	BP		1404
ribonucleoprotein complex localization	GO:0071166	99	0.552662	0.07069	0.318633	GO:0071166	BP	ribonucleoprotein complex export from nucleus	1405
regulation of collateral sprouting	GO:0048670	18	0.622851	0.0712235	0.32081	GO:0048670	BP		1406
nucleotide transport	GO:0006862	21	0.386308	0.0713725	0.321252	GO:0006862	BP		1407
central nervous system neuron differentiation	GO:0021953	156	0.541939	0.0714606	0.32142	GO:0021953	BP		1408
Wnt signalosome	GO:1990909	12	0.65026	0.0715315	0.321511	GO:1990909	CC		1409
positive regulation of interleukin-17 production	GO:0032740	11	0.34312	0.0716311	0.32173	GO:0032740	BP		1410
glucose import	GO:0046323	52	0.572249	0.0717435	0.321749	GO:0046323	BP		1411
RNA polymerase II transcription factor binding	GO:0001085	91	0.554705	0.0717462	0.321749	GO:0001085	MF		1412
epithelial tube formation	GO:0072175	115	0.548705	0.0717878	0.321749	GO:0072175	BP		1413
cell migration in hindbrain	GO:0021535	12	0.650091	0.07185	0.3218	GO:0021535	BP		1414
epidermal growth factor receptor signaling pathway	GO:0007173	100	0.552174	0.071918	0.321864	GO:0007173	BP		1415
regulation of PERK-mediated unfolded protein response	GO:1903897	10	0.664336	0.0719659	0.321864	GO:1903897	BP		1416
glutathione binding	GO:0043295	10	0.335748	0.0721118	0.322063	GO:0043295	MF		1417
vesicle docking involved in exocytosis	GO:0006904	31	0.59337	0.0721121	0.322063	GO:0006904	BP		1418
negative regulation of G1/S transition of mitotic cell cycle	GO:2000134	87	0.444151	0.0722035	0.32209	GO:2000134	BP		1419
phosphatidylglycerol binding	GO:1901611	14	0.361211	0.0722197	0.32209	GO:1901611	MF		1420
endoplasmic reticulum tubular network organization	GO:0071786	15	0.633932	0.0725528	0.323201	GO:0071786	BP		1421
multivesicular body	GO:0005771	31	0.406796	0.07262	0.323201	GO:0005771	CC		1422
response to heat	GO:0009408	139	0.455785	0.0726386	0.323201	GO:0009408	BP		1423
positive regulation of type 2 immune response	GO:0002830	13	0.356229	0.0727165	0.323201	GO:0002830	BP		1424
RNA export from nucleus	GO:0006405	105	0.550777	0.0727626	0.323201	GO:0006405	BP		1425
fatty acid derivative metabolic process	GO:1901568	122	0.452862	0.0727751	0.323201	GO:1901568	BP		1426
lipid oxidation	GO:0034440	84	0.443306	0.0728887	0.323473	GO:0034440	BP		1427
protein localization to microtubule organizing center	GO:1905508	29	0.596249	0.0729385	0.323473	GO:1905508	BP		1428
peptidyl-tyrosine dephosphorylation	GO:0035335	94	0.553567	0.0731551	0.323959	GO:0035335	BP		1429
purine ribonucleotide catabolic process	GO:0009154	26	0.398445	0.0731723	0.323959	GO:0009154	BP		1430
glycine metabolic process	GO:0006544	14	0.361687	0.0732016	0.323959	GO:0006544	BP		1431
protein binding involved in heterotypic cell-cell adhesion	GO:0086080	11	0.655938	0.0733513	0.324395	GO:0086080	MF		1432
cytokine activity	GO:0005125	96	0.447042	0.0734381	0.324552	GO:0005125	MF		1433
release of sequestered calcium ion into cytosol	GO:0051209	96	0.552936	0.0735582	0.324679	GO:0051209	BP	negative regulation of sequestering of calcium ion	1434
purine nucleoside biosynthetic process	GO:0042451	18	0.37818	0.0736275	0.324679	GO:0042451	BP	purine ribonucleoside biosynthetic process	1435
pyrimidine nucleotide biosynthetic process	GO:0006221	38	0.416102	0.0736795	0.324679	GO:0006221	BP		1436
photoreceptor inner segment	GO:0001917	37	0.585018	0.0736867	0.324679	GO:0001917	CC		1437
methylation-dependent chromatin silencing	GO:0006346	15	0.633387	0.0737232	0.324679	GO:0006346	BP		1438
negative regulation of phosphatase activity	GO:0010923	85	0.556181	0.0738138	0.32468	GO:0010923	BP		1439
modulation by symbiont of host cellular process	GO:0044068	21	0.61272	0.0738258	0.32468	GO:0044068	BP		1440
enhancer binding	GO:0035326	101	0.551537	0.0740256	0.325294	GO:0035326	MF		1441
interleukin-35-mediated signaling pathway	GO:0070757	10	0.663115	0.0741056	0.325294	GO:0070757	BP		1442
cellular response to reactive oxygen species	GO:0034614	137	0.455696	0.0741195	0.325294	GO:0034614	BP		1443
azurophil granule lumen	GO:0035578	70	0.438224	0.0742502	0.325641	GO:0035578	CC		1444
modulation by virus of host process	GO:0019054	17	0.625022	0.0743784	0.325978	GO:0019054	BP		1445
regulation of execution phase of apoptosis	GO:1900117	21	0.387545	0.0745068	0.326252	GO:1900117	BP		1446
positive regulation of B cell differentiation	GO:0045579	12	0.351313	0.0745493	0.326252	GO:0045579	BP		1447
morphogenesis of an epithelial bud	GO:0060572	14	0.362367	0.074625	0.326252	GO:0060572	BP		1448
G protein-coupled neurotransmitter receptor activity	GO:0099528	22	0.609819	0.074653	0.326252	GO:0099528	MF		1449
lymphocyte mediated immunity	GO:0002449	171	0.460366	0.0746986	0.326252	GO:0002449	BP		1450
ribonuclease P complex	GO:0030677	10	0.337247	0.0747501	0.326252	GO:0030677	CC		1451
response to estrogen	GO:0043627	59	0.432981	0.075284	0.328357	GO:0043627	BP		1452
steroid hormone mediated signaling pathway	GO:0043401	155	0.541507	0.075355	0.328418	GO:0043401	BP		1453
modulation by host of viral transcription	GO:0043921	21	0.61211	0.0754017	0.328418	GO:0043921	BP	modulation by host of symbiont transcription	1454
positive regulation of cellular response to oxidative stress	GO:1900409	16	0.371782	0.0758424	0.33011	GO:1900409	BP		1455
cerebellar granular layer development	GO:0021681	12	0.647964	0.0759714	0.330279	GO:0021681	BP		1456
negative regulation of fibroblast proliferation	GO:0048147	26	0.399425	0.0759855	0.330279	GO:0048147	BP		1457
U12-type spliceosomal complex	GO:0005689	19	0.382423	0.0760887	0.330501	GO:0005689	CC		1458
positive regulation of vascular associated smooth muscle cell migration	GO:1904754	16	0.627955	0.0764461	0.331825	GO:1904754	BP		1459
muscle hypertrophy	GO:0014896	75	0.559229	0.0765353	0.331985	GO:0014896	BP		1460
positive regulation of execution phase of apoptosis	GO:1900119	12	0.352401	0.0766977	0.332462	GO:1900119	BP		1461
post-Golgi vesicle-mediated transport	GO:0006892	70	0.561216	0.0769125	0.333165	GO:0006892	BP		1462
fatty acid derivative biosynthetic process	GO:1901570	75	0.44087	0.077025	0.333424	GO:1901570	BP		1463
synapse maturation	GO:0060074	25	0.602105	0.0773041	0.334404	GO:0060074	BP		1464
positive regulation of tumor necrosis factor biosynthetic process	GO:0042535	12	0.352815	0.0775287	0.335146	GO:0042535	BP		1465
regulation of cellular response to hypoxia	GO:1900037	12	0.353061	0.0780251	0.337062	GO:1900037	BP		1466
sodium channel complex	GO:0034706	12	0.646806	0.0782956	0.337545	GO:0034706	CC		1467
positive regulation of cyclin-dependent protein serine/threonine kinase activity	GO:0045737	25	0.601734	0.0783864	0.337545	GO:0045737	BP		1468
regulation of cytokine biosynthetic process	GO:0042035	79	0.442641	0.0783934	0.337545	GO:0042035	BP		1469
beta-catenin-TCF complex assembly	GO:1904837	28	0.596137	0.0784011	0.337545	GO:1904837	BP		1470
serine family amino acid metabolic process	GO:0009069	38	0.417451	0.078434	0.337545	GO:0009069	BP		1471
cellular carbohydrate catabolic process	GO:0044275	32	0.410074	0.0784568	0.337545	GO:0044275	BP		1472
nuclear envelope organization	GO:0006998	39	0.581436	0.0786212	0.338023	GO:0006998	BP		1473
dopamine receptor signaling pathway	GO:0007212	29	0.594196	0.0792681	0.340573	GO:0007212	BP		1474
lamellipodium membrane	GO:0031258	20	0.38671	0.0795158	0.341225	GO:0031258	CC		1475
protein glycosylation	GO:0006486	183	0.537711	0.0795275	0.341225	GO:0006486	BP	macromolecule glycosylation	1476
cellular iron ion homeostasis	GO:0006879	52	0.429688	0.0796971	0.341721	GO:0006879	BP		1477
regulation of RNA splicing	GO:0043484	93	0.552658	0.0797529	0.341729	GO:0043484	BP		1478
sulfur compound binding	GO:1901681	182	0.462232	0.0798832	0.341925	GO:1901681	MF		1479
anterior/posterior axis specification	GO:0009948	35	0.585578	0.0799211	0.341925	GO:0009948	BP		1480
serine family amino acid catabolic process	GO:0009071	10	0.340086	0.0799607	0.341925	GO:0009071	BP		1481
chondroitin sulfate metabolic process	GO:0030204	35	0.585477	0.0802786	0.343053	GO:0030204	BP		1482
isoprenoid biosynthetic process	GO:0008299	20	0.38706	0.0804489	0.343549	GO:0008299	BP		1483
amyloid-beta binding	GO:0001540	67	0.561764	0.0807642	0.344468	GO:0001540	MF		1484
regulation of endoplasmic reticulum unfolded protein response	GO:1900101	24	0.603007	0.0807729	0.344468	GO:1900101	BP		1485
negative regulation of extrinsic apoptotic signaling pathway	GO:2001237	83	0.444545	0.0811708	0.345932	GO:2001237	BP		1486
regulation of macrophage cytokine production	GO:0010935	13	0.36037	0.0813492	0.346352	GO:0010935	BP		1487
nucleolar part	GO:0044452	132	0.544035	0.0813789	0.346352	GO:0044452	CC		1488
protein sumoylation	GO:0016925	70	0.560293	0.0814694	0.346505	GO:0016925	BP		1489
tRNA processing	GO:0008033	80	0.443611	0.0816555	0.347063	GO:0008033	BP		1490
response to interleukin-15	GO:0070672	13	0.63939	0.0818735	0.347633	GO:0070672	BP		1491
glucose 6-phosphate metabolic process	GO:0051156	18	0.381532	0.0819144	0.347633	GO:0051156	BP		1492
calcium ion import across plasma membrane	GO:0098703	11	0.651481	0.0819543	0.347633	GO:0098703	BP	calcium ion import into cytosol	1493
neuron projection arborization	GO:0140058	19	0.615101	0.0824762	0.349613	GO:0140058	BP		1494
positive regulation of cyclin-dependent protein kinase activity	GO:1904031	29	0.593186	0.082539	0.349645	GO:1904031	BP		1495
transmitter-gated ion channel activity involved in regulation of postsynaptic membrane potential	GO:1904315	24	0.602392	0.0826002	0.34967	GO:1904315	MF		1496
peptidase activator activity	GO:0016504	33	0.412685	0.0827362	0.350012	GO:0016504	MF		1497
reactive nitrogen species metabolic process	GO:2001057	63	0.436785	0.0830224	0.350989	GO:2001057	BP		1498
regulation of mitochondrial membrane potential	GO:0051881	64	0.437306	0.0831561	0.351163	GO:0051881	BP		1499
postsynaptic neurotransmitter receptor internalization	GO:0098884	13	0.6388	0.0831747	0.351163	GO:0098884	BP	postsynaptic endocytosis	1500
regulation of mRNA splicing, via spliceosome	GO:0048024	58	0.565774	0.0834707	0.352178	GO:0048024	BP		1501
catechol-containing compound biosynthetic process	GO:0009713	18	0.382244	0.0837676	0.352846	GO:0009713	BP	catecholamine biosynthetic process	1502
regulation of translational elongation	GO:0006448	16	0.375153	0.08387	0.352846	GO:0006448	BP		1503
ubiquitin-like modifier activating enzyme activity	GO:0008641	10	0.657791	0.084047	0.352846	GO:0008641	MF		1504
tertiary alcohol metabolic process	GO:1902644	12	0.355946	0.08405	0.352846	GO:1902644	BP		1505
macromolecule transmembrane transporter activity	GO:0022884	16	0.375232	0.0840661	0.352846	GO:0022884	MF		1506
positive regulation of sodium ion transport	GO:0010765	28	0.594362	0.0840687	0.352846	GO:0010765	BP		1507
cellular response to lipopolysaccharide	GO:0071222	138	0.457298	0.0840761	0.352846	GO:0071222	BP		1508
miRNA binding	GO:0035198	29	0.592694	0.0841711	0.352846	GO:0035198	MF		1509
signaling pattern recognition receptor activity	GO:0008329	15	0.371192	0.0841782	0.352846	GO:0008329	MF	pattern recognition receptor activity	1510
RNA cap binding complex	GO:0034518	12	0.35601	0.084186	0.352846	GO:0034518	CC		1511
monosaccharide biosynthetic process	GO:0046364	80	0.444094	0.084303	0.352951	GO:0046364	BP		1512
regulation of regulated secretory pathway	GO:1903305	129	0.544107	0.0843747	0.352951	GO:1903305	BP		1513
ubiquinone metabolic process	GO:0006743	10	0.342377	0.0843784	0.352951	GO:0006743	BP		1514
response to insecticide	GO:0017085	15	0.371304	0.0844491	0.353014	GO:0017085	BP		1515
specific granule lumen	GO:0035580	48	0.427974	0.0845217	0.353084	GO:0035580	CC		1516
ventricular cardiac muscle cell membrane repolarization	GO:0099625	24	0.601739	0.0845789	0.35309	GO:0099625	BP		1517
prenyltransferase activity	GO:0004659	13	0.361932	0.0848137	0.353383	GO:0004659	MF		1518
positive regulation of toll-like receptor signaling pathway	GO:0034123	19	0.385773	0.0848326	0.353383	GO:0034123	BP		1519
neurexin family protein binding	GO:0042043	11	0.650064	0.0848544	0.353383	GO:0042043	MF		1520
acyl-CoA hydrolase activity	GO:0047617	13	0.361958	0.0848722	0.353383	GO:0047617	MF		1521
ligand-gated anion channel activity	GO:0099095	12	0.643562	0.0851127	0.354109	GO:0099095	MF		1522
negative regulation of axon regeneration	GO:0048681	12	0.643541	0.0851585	0.354109	GO:0048681	BP		1523
cell-matrix adhesion	GO:0007160	190	0.536338	0.0852286	0.354169	GO:0007160	BP		1524
negative regulation of alpha-beta T cell activation	GO:0046636	31	0.410683	0.08537	0.354493	GO:0046636	BP		1525
negative regulation of gene expression, epigenetic	GO:0045814	71	0.559109	0.0854186	0.354493	GO:0045814	BP		1526
alpha-linolenic acid metabolic process	GO:0036109	13	0.362269	0.0855767	0.354916	GO:0036109	BP		1527
visual perception	GO:0007601	163	0.460905	0.0859713	0.35615	GO:0007601	BP		1528
transition metal ion transport	GO:0000041	80	0.444395	0.0859867	0.35615	GO:0000041	BP		1529
photoreceptor cell cilium	GO:0097733	77	0.556625	0.0862383	0.356615	GO:0097733	CC		1530
sensory perception of light stimulus	GO:0050953	167	0.461403	0.086245	0.356615	GO:0050953	BP		1531
negative regulation of peptidase activity	GO:0010466	155	0.459966	0.086313	0.356615	GO:0010466	BP		1532
response to acetylcholine	GO:1905144	26	0.597211	0.0863241	0.356615	GO:1905144	BP	cellular response to acetylcholine	1533
telomere maintenance via semi-conservative replication	GO:0032201	26	0.402863	0.0865657	0.357181	GO:0032201	BP		1534
nucleoside metabolic process	GO:0009116	98	0.44982	0.0866016	0.357181	GO:0009116	BP		1535
regulation of dendritic spine maintenance	GO:1902950	10	0.656486	0.0866432	0.357181	GO:1902950	BP		1536
renal system process involved in regulation of systemic arterial blood pressure	GO:0003071	18	0.38334	0.0866866	0.357181	GO:0003071	BP		1537
sulfate transport	GO:0008272	14	0.632234	0.0867435	0.357182	GO:0008272	BP		1538
condensed chromosome, centromeric region	GO:0000779	85	0.446192	0.0868529	0.357282	GO:0000779	CC		1539
hexosaminidase activity	GO:0015929	13	0.637161	0.0868805	0.357282	GO:0015929	MF		1540
chondroitin sulfate proteoglycan biosynthetic process	GO:0050650	26	0.597014	0.086966	0.357401	GO:0050650	BP		1541
cell cortex part	GO:0044448	108	0.547739	0.087136	0.357526	GO:0044448	CC		1542
regulation of response to reactive oxygen species	GO:1901031	30	0.409748	0.0872382	0.357526	GO:1901031	BP		1543
voltage-gated potassium channel complex	GO:0008076	74	0.557563	0.0872849	0.357526	GO:0008076	CC		1544
tubulin deacetylation	GO:0090042	11	0.648885	0.0873314	0.357526	GO:0090042	BP		1545
chemokine-mediated signaling pathway	GO:0070098	34	0.415243	0.0873643	0.357526	GO:0070098	BP		1546
positive regulation of alpha-beta T cell activation	GO:0046635	51	0.430749	0.0873783	0.357526	GO:0046635	BP		1547
response to hydrogen peroxide	GO:0042542	118	0.454346	0.0873915	0.357526	GO:0042542	BP		1548
oligopeptide binding	GO:1900750	11	0.351299	0.0877226	0.358649	GO:1900750	MF		1549
positive regulation of cardiocyte differentiation	GO:1905209	21	0.392358	0.0877952	0.358714	GO:1905209	BP		1550
cell death in response to hydrogen peroxide	GO:0036474	24	0.39934	0.0879285	0.358965	GO:0036474	BP		1551
cellular response to ammonium ion	GO:0071242	61	0.563217	0.0880308	0.358965	GO:0071242	BP		1552
hepatocyte growth factor receptor signaling pathway	GO:0048012	13	0.636655	0.0880495	0.358965	GO:0048012	BP		1553
T cell mediated cytotoxicity	GO:0001913	29	0.408458	0.0880981	0.358965	GO:0001913	BP		1554
mRNA export from nucleus	GO:0006406	91	0.5518	0.0881756	0.358965	GO:0006406	BP	mRNA-containing ribonucleoprotein complex export from nucleus	1555
pattern recognition receptor signaling pathway	GO:0002221	152	0.459819	0.0881966	0.358965	GO:0002221	BP		1556
chloride transmembrane transport	GO:1902476	57	0.565325	0.0883308	0.359132	GO:1902476	BP		1557
inorganic anion transmembrane transport	GO:0098661	71	0.558561	0.0883534	0.359132	GO:0098661	BP		1558
positive regulation of epidermis development	GO:0045684	33	0.414263	0.0884427	0.359132	GO:0045684	BP		1559
cofactor catabolic process	GO:0051187	43	0.424865	0.0884644	0.359132	GO:0051187	BP		1560
lysosomal transport	GO:0007041	77	0.556215	0.0885398	0.359207	GO:0007041	BP		1561
histone methyltransferase activity	GO:0042054	46	0.572564	0.0888537	0.360089	GO:0042054	MF		1562
integral component of endoplasmic reticulum membrane	GO:0030176	100	0.450675	0.0888707	0.360089	GO:0030176	CC		1563
positive regulation of translation	GO:0045727	95	0.449476	0.0893283	0.361585	GO:0045727	BP		1564
regulation of protein acetylation	GO:1901983	60	0.563475	0.0893543	0.361585	GO:1901983	BP		1565
nucleus localization	GO:0051647	19	0.61255	0.0895062	0.361969	GO:0051647	BP		1566
organ or tissue specific immune response	GO:0002251	18	0.384487	0.0898304	0.362598	GO:0002251	BP		1567
miRNA mediated inhibition of translation	GO:0035278	13	0.635884	0.0898574	0.362598	GO:0035278	BP	negative regulation of translation, ncRNA-mediated, regulation of translation, ncRNA-mediated	1568
regulation of cell projection assembly	GO:0060491	140	0.54163	0.0898597	0.362598	GO:0060491	BP		1569
protein K48-linked ubiquitination	GO:0070936	51	0.568707	0.0898908	0.362598	GO:0070936	BP		1570
regulation of digestive system process	GO:0044058	29	0.409019	0.0900649	0.362968	GO:0044058	BP		1571
negative regulation of response to cytokine stimulus	GO:0060761	45	0.426921	0.0900972	0.362968	GO:0060761	BP		1572
response to herbicide	GO:0009635	11	0.352517	0.0903503	0.363756	GO:0009635	BP		1573
glucose binding	GO:0005536	10	0.345376	0.0904565	0.363953	GO:0005536	MF		1574
regulation of branching involved in ureteric bud morphogenesis	GO:0090189	20	0.390676	0.0906253	0.364284	GO:0090189	BP		1575
dendritic cell antigen processing and presentation	GO:0002468	10	0.345485	0.090685	0.364284	GO:0002468	BP		1576
proton-transporting two-sector ATPase complex, proton-transporting domain	GO:0033177	14	0.369421	0.0907618	0.364284	GO:0033177	CC		1577
regulation of morphogenesis of a branching structure	GO:0060688	50	0.430801	0.090769	0.364284	GO:0060688	BP		1578
male meiotic nuclear division	GO:0007140	27	0.594039	0.0908979	0.364353	GO:0007140	BP		1579
transmembrane receptor protein serine/threonine kinase activity	GO:0004675	16	0.622103	0.0909013	0.364353	GO:0004675	MF		1580
platelet-derived growth factor binding	GO:0048407	10	0.654254	0.0912316	0.365216	GO:0048407	MF		1581
response to vitamin	GO:0033273	79	0.44496	0.0912319	0.365216	GO:0033273	BP		1582
tRNA binding	GO:0000049	38	0.420795	0.0913044	0.365275	GO:0000049	MF		1583
motor neuron axon guidance	GO:0008045	20	0.609037	0.0914742	0.365724	GO:0008045	BP		1584
positive regulation of epithelial cell differentiation	GO:0030858	49	0.569718	0.0916067	0.365988	GO:0030858	BP		1585
face morphogenesis	GO:0060325	26	0.595602	0.091656	0.365988	GO:0060325	BP		1586
coenzyme catabolic process	GO:0009109	13	0.36492	0.0917729	0.366224	GO:0009109	BP		1587
diterpenoid biosynthetic process	GO:0016102	10	0.346058	0.0918876	0.366451	GO:0016102	BP		1588
secondary active transmembrane transporter activity	GO:0015291	131	0.542727	0.0920667	0.366888	GO:0015291	MF		1589
regulation of membrane repolarization	GO:0060306	30	0.588891	0.092113	0.366888	GO:0060306	BP		1590
regulation of interleukin-17 production	GO:0032660	21	0.393828	0.0922126	0.367025	GO:0032660	BP		1591
negative regulation of cell junction assembly	GO:1901889	23	0.601444	0.0922634	0.367025	GO:1901889	BP		1592
oxygen transport	GO:0015671	12	0.359744	0.0925488	0.367929	GO:0015671	BP		1593
opsonin binding	GO:0001846	13	0.365315	0.0927272	0.368407	GO:0001846	MF		1594
positive regulation of microtubule polymerization or depolymerization	GO:0031112	29	0.590219	0.0927911	0.36843	GO:0031112	BP		1595
nucleoside biosynthetic process	GO:0009163	36	0.419058	0.0930172	0.369096	GO:0009163	BP	glycosyl compound biosynthetic process	1596
regulation of monocyte chemotaxis	GO:0090025	18	0.385667	0.0931591	0.369428	GO:0090025	BP		1597
regulation of histone modification	GO:0031056	116	0.545178	0.0934986	0.370391	GO:0031056	BP		1598
regulation of blood coagulation	GO:0030193	62	0.438349	0.0935188	0.370391	GO:0030193	BP		1599
ribonucleotide catabolic process	GO:0009261	27	0.406748	0.0936353	0.37062	GO:0009261	BP		1600
alpha-beta T cell proliferation	GO:0046633	27	0.406811	0.0938554	0.370762	GO:0046633	BP		1601
positive regulation of sequestering of calcium ion	GO:0051284	14	0.370661	0.0938689	0.370762	GO:0051284	BP		1602
axonemal dynein complex assembly	GO:0070286	19	0.611037	0.0938983	0.370762	GO:0070286	BP		1603
Set1C/COMPASS complex	GO:0048188	11	0.645821	0.0940383	0.370762	GO:0048188	CC		1604
regulation of plasma membrane bounded cell projection assembly	GO:0120032	138	0.541388	0.0940636	0.370762	GO:0120032	BP		1605
pyridine-containing compound metabolic process	GO:0072524	160	0.461527	0.0940649	0.370762	GO:0072524	BP		1606
mucosal immune response	GO:0002385	16	0.379082	0.0940809	0.370762	GO:0002385	BP		1607
endothelium development	GO:0003158	100	0.548519	0.0942147	0.371058	GO:0003158	BP		1608
neuron projection regeneration	GO:0031102	50	0.568445	0.0943414	0.371066	GO:0031102	BP		1609
spindle microtubule	GO:0005876	46	0.428665	0.0943935	0.371066	GO:0005876	CC		1610
clathrin-coated endocytic vesicle membrane	GO:0030669	37	0.420508	0.0944665	0.371066	GO:0030669	CC		1611
positive regulation of stem cell differentiation	GO:2000738	14	0.370901	0.0944821	0.371066	GO:2000738	BP		1612
reactive oxygen species biosynthetic process	GO:1903409	95	0.450276	0.0945097	0.371066	GO:1903409	BP		1613
kinetochore	GO:0000776	101	0.451796	0.0947382	0.371242	GO:0000776	CC		1614
regulation of actin cytoskeleton reorganization	GO:2000249	30	0.411826	0.0947679	0.371242	GO:2000249	BP		1615
regulation of telomere capping	GO:1904353	19	0.610745	0.094768	0.371242	GO:1904353	BP		1616
detection of biotic stimulus	GO:0009595	15	0.375411	0.094845	0.371242	GO:0009595	BP		1617
bone remodeling	GO:0046849	68	0.441354	0.0948476	0.371242	GO:0046849	BP		1618
myeloid dendritic cell activation	GO:0001773	18	0.386295	0.094969	0.371475	GO:0001773	BP		1619
dynein complex	GO:0030286	33	0.584016	0.0950245	0.371475	GO:0030286	CC		1620
cerebellum morphogenesis	GO:0021587	33	0.583931	0.095357	0.372545	GO:0021587	BP		1621
microtubule nucleation	GO:0007020	17	0.616727	0.0957329	0.373783	GO:0007020	BP		1622
ephrin receptor activity	GO:0005003	15	0.624213	0.095847	0.373998	GO:0005003	MF		1623
heart valve formation	GO:0003188	10	0.652047	0.0959582	0.374064	GO:0003188	BP		1624
phenol-containing compound metabolic process	GO:0018958	85	0.447693	0.0960171	0.374064	GO:0018958	BP		1625
regulation of steroid hormone secretion	GO:2000831	13	0.366663	0.0960411	0.374064	GO:2000831	BP		1626
tube formation	GO:0035148	128	0.542686	0.0961455	0.374159	GO:0035148	BP		1627
positive regulation of STAT cascade	GO:1904894	57	0.436236	0.0962025	0.374159	GO:1904894	BP		1628
positive regulation of JUN kinase activity	GO:0043507	62	0.561144	0.0962426	0.374159	GO:0043507	BP		1629
negative regulation of secretion	GO:0051048	180	0.463942	0.0963127	0.374159	GO:0051048	BP		1630
maintenance of gastrointestinal epithelium	GO:0030277	13	0.366799	0.0963809	0.374159	GO:0030277	BP		1631
reproductive behavior	GO:0019098	28	0.590807	0.0964199	0.374159	GO:0019098	BP		1632
iron ion transmembrane transport	GO:0034755	11	0.355335	0.0966751	0.374919	GO:0034755	BP		1633
positive regulation of plasma membrane bounded cell projection assembly	GO:0120034	77	0.554818	0.0967495	0.374978	GO:0120034	BP		1634
extrinsic apoptotic signaling pathway	GO:0097191	184	0.464447	0.0974065	0.377117	GO:0097191	BP		1635
tRNA splicing, via endonucleolytic cleavage and ligation	GO:0006388	14	0.372039	0.0974225	0.377117	GO:0006388	BP		1636
negative regulation of histone H3-K9 methylation	GO:0051573	10	0.348686	0.0975703	0.377117	GO:0051573	BP		1637
striated muscle thin filament	GO:0005865	13	0.367292	0.0976187	0.377117	GO:0005865	CC		1638
cell volume homeostasis	GO:0006884	20	0.606997	0.0977027	0.377117	GO:0006884	BP		1639
negative regulation of T cell differentiation	GO:0045581	34	0.417891	0.0977128	0.377117	GO:0045581	BP		1640
carbohydrate transport	GO:0008643	111	0.54559	0.0977181	0.377117	GO:0008643	BP		1641
regulation of microtubule polymerization	GO:0031113	42	0.573806	0.0981466	0.378158	GO:0031113	BP		1642
transcriptionally active chromatin	GO:0035327	17	0.615865	0.0982108	0.378158	GO:0035327	CC		1643
purine nucleobase metabolic process	GO:0006144	13	0.367531	0.0982258	0.378158	GO:0006144	BP		1644
regulation of epidermal growth factor receptor signaling pathway	GO:0042058	71	0.556816	0.0982608	0.378158	GO:0042058	BP		1645
mature B cell differentiation	GO:0002335	21	0.395763	0.0983004	0.378158	GO:0002335	BP		1646
regulation of dopamine receptor signaling pathway	GO:0060159	11	0.643945	0.0983462	0.378158	GO:0060159	BP		1647
positive regulation of reactive oxygen species metabolic process	GO:2000379	79	0.446145	0.0984183	0.378206	GO:2000379	BP		1648
copper ion binding	GO:0005507	44	0.42798	0.0985904	0.378637	GO:0005507	MF		1649
positive regulation of response to oxidative stress	GO:1902884	18	0.387699	0.0991232	0.380453	GO:1902884	BP		1650
positive regulation of protein dephosphorylation	GO:0035307	37	0.421631	0.099214	0.380571	GO:0035307	BP		1651
positive regulation of hemopoiesis	GO:1903708	147	0.460513	0.0993327	0.380795	GO:1903708	BP		1652
protein oxidation	GO:0018158	10	0.349537	0.099469	0.380809	GO:0018158	BP		1653
rRNA transcription	GO:0009303	28	0.410021	0.0994975	0.380809	GO:0009303	BP		1654
NAD metabolic process	GO:0019674	62	0.439449	0.0995167	0.380809	GO:0019674	BP		1655
primary amino compound metabolic process	GO:1901160	12	0.637258	0.0997328	0.381278	GO:1901160	BP		1656
ribosomal small subunit binding	GO:0043024	10	0.349671	0.0997725	0.381278	GO:0043024	MF		1657
G protein-coupled serotonin receptor activity	GO:0004993	10	0.650303	0.0998294	0.381278	GO:0004993	MF	serotonin receptor activity	1658
interleukin-15-mediated signaling pathway	GO:0035723	12	0.637174	0.099941	0.381278	GO:0035723	BP	cellular response to interleukin-15	1659
positive regulation of branching involved in ureteric bud morphogenesis	GO:0090190	18	0.38798	0.0999712	0.381278	GO:0090190	BP		1660
pyrimidine nucleoside biosynthetic process	GO:0046134	25	0.404929	0.100001	0.381278	GO:0046134	BP		1661
chaperone-mediated autophagy	GO:0061684	16	0.381294	0.100254	0.382016	GO:0061684	BP		1662
triglyceride catabolic process	GO:0019433	21	0.396401	0.100378	0.382256	GO:0019433	BP		1663
tight junction organization	GO:0120193	53	0.565231	0.100737	0.383393	GO:0120193	BP		1664
AMP metabolic process	GO:0046033	11	0.357112	0.100841	0.38351	GO:0046033	BP		1665
pyrimidine ribonucleotide biosynthetic process	GO:0009220	19	0.391292	0.100996	0.38351	GO:0009220	BP		1666
fructose metabolic process	GO:0006000	12	0.363262	0.101022	0.38351	GO:0006000	BP		1667
parallel fiber to Purkinje cell synapse	GO:0098688	16	0.618421	0.101071	0.38351	GO:0098688	CC		1668
primary lysosome	GO:0005766	119	0.456394	0.101116	0.38351	GO:0005766	CC	azurophil granule	1669
nucleocytoplasmic carrier activity	GO:0140142	21	0.60337	0.101131	0.38351	GO:0140142	MF		1670
pteridine-containing compound metabolic process	GO:0042558	32	0.416258	0.101276	0.383832	GO:0042558	BP		1671
protein localization to microtubule cytoskeleton	GO:0072698	41	0.573981	0.101409	0.383953	GO:0072698	BP		1672
regulation of alpha-beta T cell activation	GO:0046634	74	0.444859	0.10143	0.383953	GO:0046634	BP		1673
chromosome, centromeric region	GO:0000775	147	0.460801	0.101824	0.385218	GO:0000775	CC		1674
cytoplasmic stress granule	GO:0010494	48	0.568285	0.101958	0.385493	GO:0010494	CC		1675
nucleotide-excision repair, preincision complex assembly	GO:0006294	26	0.407359	0.10216	0.386027	GO:0006294	BP		1676
intraciliary transport	GO:0042073	46	0.569558	0.102896	0.388574	GO:0042073	BP		1677
chondroitin sulfate proteoglycan metabolic process	GO:0050654	37	0.577422	0.103365	0.390113	GO:0050654	BP		1678
BLOC complex	GO:0031082	18	0.389128	0.103494	0.390222	GO:0031082	CC		1679
hydrogen peroxide-mediated programmed cell death	GO:0010421	11	0.358222	0.103517	0.390222	GO:0010421	BP	programmed cell death in response to reactive oxygen species	1680
anion transmembrane transport	GO:0098656	193	0.534097	0.103644	0.390467	GO:0098656	BP		1681
phosphatidylinositol metabolic process	GO:0046488	140	0.539915	0.103887	0.391052	GO:0046488	BP		1682
histone H4-K5 acetylation	GO:0043981	10	0.648518	0.103922	0.391052	GO:0043981	BP	histone H4-K8 acetylation	1683
vascular associated smooth muscle cell migration	GO:1904738	21	0.602435	0.104256	0.392059	GO:1904738	BP	regulation of vascular associated smooth muscle cell migration	1684
dendritic cell differentiation	GO:0097028	33	0.418258	0.104314	0.392059	GO:0097028	BP		1685
regulation of histone methylation	GO:0031060	51	0.565745	0.104618	0.392968	GO:0031060	BP		1686
embryonic brain development	GO:1990403	11	0.641265	0.104772	0.393315	GO:1990403	BP		1687
positive regulation of cell aging	GO:0090343	12	0.364876	0.105113	0.393897	GO:0090343	BP		1688
liposaccharide metabolic process	GO:1903509	92	0.451044	0.105177	0.393897	GO:1903509	BP		1689
extracellular matrix disassembly	GO:0022617	58	0.438432	0.105184	0.393897	GO:0022617	BP		1690
9+0 non-motile cilium	GO:0097731	78	0.553132	0.105213	0.393897	GO:0097731	CC		1691
Golgi organization	GO:0007030	79	0.552788	0.10527	0.393897	GO:0007030	BP		1692
negative regulation of receptor binding	GO:1900121	11	0.35895	0.1053	0.393897	GO:1900121	BP		1693
layer formation in cerebral cortex	GO:0021819	13	0.629591	0.10575	0.395344	GO:0021819	BP		1694
vascular process in circulatory system	GO:0003018	133	0.459296	0.105898	0.395633	GO:0003018	BP		1695
ubiquitin conjugating enzyme binding	GO:0031624	13	0.629513	0.105959	0.395633	GO:0031624	MF		1696
positive regulation of regulatory T cell differentiation	GO:0045591	12	0.365234	0.106038	0.395633	GO:0045591	BP		1697
cellular pigmentation	GO:0033059	43	0.428723	0.106077	0.395633	GO:0033059	BP		1698
innervation	GO:0060384	24	0.59528	0.106261	0.395962	GO:0060384	BP		1699
sensory perception of smell	GO:0007608	52	0.564801	0.10629	0.395962	GO:0007608	BP		1700
cyclin-dependent protein serine/threonine kinase inhibitor activity	GO:0004861	11	0.359394	0.106401	0.396142	GO:0004861	MF		1701
regulation of chemokine production	GO:0032642	57	0.438234	0.10709	0.398473	GO:0032642	BP		1702
regulation of transcription by RNA polymerase III	GO:0006359	21	0.398429	0.107208	0.398678	GO:0006359	BP		1703
nucleoside bisphosphate metabolic process	GO:0033865	110	0.455483	0.107442	0.399233	GO:0033865	BP	ribonucleoside bisphosphate metabolic process, purine nucleoside bisphosphate metabolic process	1704
adenylyltransferase activity	GO:0070566	23	0.596975	0.107528	0.399233	GO:0070566	MF		1705
regulation of CD8-positive, alpha-beta T cell activation	GO:2001185	15	0.379972	0.107569	0.399233	GO:2001185	BP		1706
cytokine secretion involved in immune response	GO:0002374	15	0.379989	0.107618	0.399233	GO:0002374	BP		1707
netrin-activated signaling pathway	GO:0038007	13	0.628872	0.1077	0.399233	GO:0038007	BP		1708
regulation of granulocyte differentiation	GO:0030852	13	0.371141	0.107736	0.399233	GO:0030852	BP		1709
thymic T cell selection	GO:0045061	14	0.375849	0.107807	0.399262	GO:0045061	BP		1710
lamellar body	GO:0042599	13	0.371252	0.108037	0.399503	GO:0042599	CC		1711
regulation of intracellular pH	GO:0051453	53	0.436132	0.108051	0.399503	GO:0051453	BP		1712
regulation of cellular response to drug	GO:2001038	23	0.403172	0.108061	0.399503	GO:2001038	BP		1713
solute:sodium symporter activity	GO:0015370	35	0.578492	0.10824	0.399933	GO:0015370	MF		1714
axoneme assembly	GO:0035082	39	0.574346	0.10836	0.400143	GO:0035082	BP		1715
positive regulation of organic acid transport	GO:0032892	27	0.589206	0.108761	0.401224	GO:0032892	BP		1716
regulation of histone deacetylation	GO:0031063	25	0.592693	0.10878	0.401224	GO:0031063	BP		1717
detection of external biotic stimulus	GO:0098581	11	0.360504	0.109193	0.402514	GO:0098581	BP		1718
phagocytosis, engulfment	GO:0006911	37	0.42389	0.109343	0.402832	GO:0006911	BP		1719
L-serine metabolic process	GO:0006563	10	0.353807	0.109449	0.40299	GO:0006563	BP		1720
positive regulation of granulocyte chemotaxis	GO:0071624	21	0.399171	0.1098	0.403982	GO:0071624	BP		1721
positive regulation of transcription of Notch receptor target	GO:0007221	18	0.608849	0.109945	0.403982	GO:0007221	BP		1722
negative regulation of interleukin-1 beta production	GO:0032691	20	0.396729	0.10995	0.403982	GO:0032691	BP		1723
ionotropic glutamate receptor binding	GO:0035255	24	0.594282	0.109974	0.403982	GO:0035255	MF		1724
ubiquitin ligase complex	GO:0000151	195	0.466712	0.110284	0.4042	GO:0000151	CC		1725
histone H3 acetylation	GO:0043966	45	0.568851	0.110304	0.4042	GO:0043966	BP		1726
protein mannosylation	GO:0035268	14	0.623261	0.110357	0.4042	GO:0035268	BP		1727
7-methylguanosine RNA capping	GO:0009452	29	0.414311	0.110386	0.4042	GO:0009452	BP	RNA capping	1728
hippo signaling	GO:0035329	30	0.584247	0.110407	0.4042	GO:0035329	BP		1729
response to retinoic acid	GO:0032526	94	0.452287	0.110482	0.4042	GO:0032526	BP		1730
preassembly of GPI anchor in ER membrane	GO:0016254	16	0.384739	0.110506	0.4042	GO:0016254	BP		1731
positive regulation of dephosphorylation	GO:0035306	49	0.434052	0.110544	0.4042	GO:0035306	BP		1732
positive regulation of glucose import	GO:0046326	30	0.584096	0.11105	0.405522	GO:0046326	BP		1733
C21-steroid hormone metabolic process	GO:0008207	31	0.417273	0.111067	0.405522	GO:0008207	BP		1734
phosphatidylinositol dephosphorylation	GO:0046856	22	0.598157	0.111098	0.405522	GO:0046856	BP		1735
porphyrin-containing compound biosynthetic process	GO:0006779	22	0.40192	0.111377	0.406307	GO:0006779	BP		1736
lactation	GO:0007595	42	0.429006	0.11163	0.406998	GO:0007595	BP		1737
ubiquitin-like protein ligase activity	GO:0061659	129	0.540648	0.11172	0.40709	GO:0061659	MF		1738
positive regulation of endothelial cell differentiation	GO:0045603	13	0.627349	0.111924	0.407598	GO:0045603	BP		1739
cyclic nucleotide catabolic process	GO:0009214	14	0.622641	0.112159	0.408117	GO:0009214	BP		1740
stress fiber	GO:0001725	49	0.565642	0.112203	0.408117	GO:0001725	CC	contractile actin filament bundle	1741
centriole assembly	GO:0098534	31	0.582453	0.11226	0.408117	GO:0098534	BP		1742
positive regulation of cellular extravasation	GO:0002693	12	0.632294	0.112599	0.409114	GO:0002693	BP		1743
positive regulation of glucose transmembrane transport	GO:0010828	34	0.578616	0.112831	0.409629	GO:0010828	BP		1744
regulation of sodium ion transmembrane transporter activity	GO:2000649	39	0.573408	0.112884	0.409629	GO:2000649	BP		1745
positive regulation of erythrocyte differentiation	GO:0045648	25	0.59162	0.112934	0.409629	GO:0045648	BP		1746
melanosome organization	GO:0032438	20	0.397623	0.11306	0.40985	GO:0032438	BP		1747
negative regulation of myeloid cell differentiation	GO:0045638	68	0.444449	0.113599	0.411568	GO:0045638	BP		1748
centrosome duplication	GO:0051298	55	0.561696	0.113822	0.412139	GO:0051298	BP		1749
regulation of response to drug	GO:2001023	66	0.443715	0.114221	0.413348	GO:2001023	BP		1750
lymphocyte migration	GO:0072676	62	0.441974	0.114445	0.413922	GO:0072676	BP		1751
intraciliary transport involved in cilium assembly	GO:0035735	39	0.573072	0.11454	0.414029	GO:0035735	BP		1752
positive regulation of cyclase activity	GO:0031281	17	0.610456	0.114935	0.415208	GO:0031281	BP		1753
regulation of alpha-beta T cell differentiation	GO:0046637	50	0.435516	0.114997	0.415208	GO:0046637	BP		1754
vesicle fusion to plasma membrane	GO:0099500	11	0.637137	0.115315	0.416071	GO:0099500	BP		1755
sulfur compound transport	GO:0072348	35	0.576947	0.115367	0.416071	GO:0072348	BP		1756
positive regulation of leukocyte degranulation	GO:0043302	19	0.395715	0.115648	0.416844	GO:0043302	BP		1757
clathrin coat of endocytic vesicle	GO:0030128	12	0.631101	0.115879	0.417443	GO:0030128	CC		1758
response to UV-B	GO:0010224	16	0.613523	0.115984	0.417453	GO:0010224	BP		1759
ensheathment of neurons	GO:0007272	119	0.541797	0.116076	0.417453	GO:0007272	BP	axon ensheathment	1760
response to hyperoxia	GO:0055093	17	0.389891	0.11608	0.417453	GO:0055093	BP		1761
ribonucleoprotein granule	GO:0035770	161	0.535988	0.116186	0.417596	GO:0035770	CC		1762
nucleoid	GO:0009295	28	0.414215	0.116296	0.41767	GO:0009295	CC	mitochondrial nucleoid	1763
N-glycan processing	GO:0006491	10	0.643421	0.116338	0.41767	GO:0006491	BP		1764
nucleotide catabolic process	GO:0009166	150	0.462756	0.116404	0.417671	GO:0009166	BP		1765
histone deubiquitination	GO:0016578	22	0.596673	0.116601	0.41772	GO:0016578	BP		1766
regulation of receptor localization to synapse	GO:1902683	17	0.609925	0.116689	0.41772	GO:1902683	BP		1767
branching morphogenesis of an epithelial tube	GO:0048754	129	0.459906	0.116693	0.41772	GO:0048754	BP		1768
olfactory bulb interneuron differentiation	GO:0021889	11	0.363391	0.116723	0.41772	GO:0021889	BP		1769
ceramide catabolic process	GO:0046514	13	0.374337	0.116748	0.41772	GO:0046514	BP		1770
nitric-oxide synthase binding	GO:0050998	14	0.620853	0.117487	0.419919	GO:0050998	MF		1771
glycogen metabolic process	GO:0005977	60	0.441521	0.117561	0.419919	GO:0005977	BP	cellular glucan metabolic process, glucan metabolic process	1772
neurotransmitter:sodium symporter activity	GO:0005328	18	0.606555	0.117643	0.419919	GO:0005328	MF		1773
positive regulation of cardiac muscle tissue development	GO:0055025	38	0.426612	0.117689	0.419919	GO:0055025	BP		1774
neural tube patterning	GO:0021532	33	0.578734	0.117694	0.419919	GO:0021532	BP		1775
regulation of interleukin-6 biosynthetic process	GO:0045408	19	0.396363	0.117927	0.420364	GO:0045408	BP		1776
carnitine shuttle	GO:0006853	11	0.636149	0.117958	0.420364	GO:0006853	BP		1777
dermatan sulfate proteoglycan metabolic process	GO:0050655	14	0.620679	0.118018	0.420364	GO:0050655	BP		1778
macrophage activation involved in immune response	GO:0002281	11	0.363904	0.118103	0.420431	GO:0002281	BP		1779
adenylate cyclase binding	GO:0008179	11	0.36395	0.118227	0.420441	GO:0008179	MF		1780
protein targeting to vacuole	GO:0006623	20	0.600932	0.118239	0.420441	GO:0006623	BP		1781
chaperone binding	GO:0051087	85	0.450919	0.118331	0.420535	GO:0051087	MF		1782
response to reactive oxygen species	GO:0000302	193	0.46729	0.118462	0.420764	GO:0000302	BP		1783
positive regulation of Ras protein signal transduction	GO:0046579	43	0.568841	0.118559	0.420869	GO:0046579	BP		1784
negative regulation of lymphocyte differentiation	GO:0045620	40	0.428659	0.118691	0.42095	GO:0045620	BP		1785
regulation of cell-matrix adhesion	GO:0001952	102	0.54479	0.118714	0.42095	GO:0001952	BP		1786
regulation of coagulation	GO:0050818	65	0.44399	0.118783	0.420957	GO:0050818	BP		1787
stereocilium bundle	GO:0032421	46	0.566514	0.118852	0.420966	GO:0032421	CC		1788
sarcoplasmic reticulum membrane	GO:0033017	33	0.578374	0.119385	0.422317	GO:0033017	CC		1789
keratinocyte differentiation	GO:0030216	128	0.460046	0.119393	0.422317	GO:0030216	BP		1790
negative regulation of cytokine-mediated signaling pathway	GO:0001960	41	0.429689	0.119522	0.422317	GO:0001960	BP		1791
chloride transmembrane transporter activity	GO:0015108	60	0.558151	0.119628	0.422317	GO:0015108	MF		1792
Rac GTPase binding	GO:0048365	49	0.564309	0.119683	0.422317	GO:0048365	MF		1793
positive regulation of hair follicle development	GO:0051798	11	0.364486	0.119684	0.422317	GO:0051798	BP		1794
hemoglobin metabolic process	GO:0020027	10	0.642116	0.1197	0.422317	GO:0020027	BP		1795
cardiolipin binding	GO:1901612	11	0.364716	0.120312	0.424242	GO:1901612	MF		1796
negative regulation of innate immune response	GO:0045824	42	0.430697	0.120421	0.424389	GO:0045824	BP		1797
carboxy-terminal domain protein kinase complex	GO:0032806	13	0.624354	0.120607	0.424809	GO:0032806	CC		1798
regulation of glycogen metabolic process	GO:0070873	27	0.413678	0.120676	0.424814	GO:0070873	BP		1799
cardiac cell fate commitment	GO:0060911	11	0.63497	0.121175	0.42574	GO:0060911	BP		1800
glial cell fate commitment	GO:0021781	13	0.375847	0.121208	0.42574	GO:0021781	BP		1801
hormone biosynthetic process	GO:0042446	66	0.444781	0.121238	0.42574	GO:0042446	BP		1802
aromatic amino acid family catabolic process	GO:0009074	22	0.404549	0.121296	0.42574	GO:0009074	BP		1803
regulatory RNA binding	GO:0061980	35	0.575712	0.121321	0.42574	GO:0061980	MF		1804
acetylgalactosaminyltransferase activity	GO:0008376	31	0.58043	0.121342	0.42574	GO:0008376	MF		1805
fibrillar collagen trimer	GO:0005583	10	0.641442	0.121464	0.425869	GO:0005583	CC	banded collagen fibril	1806
subpallium development	GO:0021544	24	0.591341	0.121514	0.425869	GO:0021544	BP		1807
establishment of protein localization to vacuole	GO:0072666	21	0.597617	0.121586	0.425886	GO:0072666	BP		1808
negative regulation of Rho protein signal transduction	GO:0035024	19	0.602586	0.121701	0.425928	GO:0035024	BP		1809
response to ammonium ion	GO:0060359	118	0.541333	0.121732	0.425928	GO:0060359	BP		1810
pallium development	GO:0021543	154	0.536229	0.121813	0.425976	GO:0021543	BP		1811
meiotic spindle organization	GO:0000212	10	0.358794	0.122087	0.426697	GO:0000212	BP		1812
protein targeting to lysosome	GO:0006622	19	0.602457	0.12217	0.426702	GO:0006622	BP		1813
interleukin-6-mediated signaling pathway	GO:0070102	15	0.615275	0.122227	0.426702	GO:0070102	BP		1814
protein tyrosine kinase activity	GO:0004713	111	0.54254	0.12229	0.426702	GO:0004713	MF		1815
SWI/SNF complex	GO:0016514	18	0.605206	0.122361	0.426714	GO:0016514	CC		1816
cobalamin metabolic process	GO:0009235	17	0.391785	0.122488	0.426789	GO:0009235	BP		1817
glutamine family amino acid metabolic process	GO:0009064	57	0.440807	0.122517	0.426789	GO:0009064	BP		1818
positive regulation of extrinsic apoptotic signaling pathway in absence of ligand	GO:2001241	11	0.365566	0.12266	0.426877	GO:2001241	BP		1819
filamin binding	GO:0031005	11	0.634426	0.122682	0.426877	GO:0031005	MF		1820
cellular response to angiotensin	GO:1904385	20	0.599713	0.122745	0.426877	GO:1904385	BP		1821
negative regulation of cell-cell adhesion	GO:0022408	132	0.46103	0.123011	0.427123	GO:0022408	BP		1822
inactivation of MAPK activity	GO:0000188	18	0.605019	0.123028	0.427123	GO:0000188	BP		1823
salivary gland development	GO:0007431	36	0.425697	0.123091	0.427123	GO:0007431	BP		1824
pituitary gland development	GO:0021983	37	0.426733	0.123233	0.427123	GO:0021983	BP		1825
myeloid leukocyte migration	GO:0097529	129	0.46061	0.123252	0.427123	GO:0097529	BP		1826
histone deacetylase activity	GO:0004407	19	0.602111	0.123436	0.427123	GO:0004407	MF		1827
regulation of adenylate cyclase-activating G protein-coupled receptor signaling pathway	GO:0106070	11	0.634112	0.123558	0.427123	GO:0106070	BP		1828
protein localization to centrosome	GO:0071539	28	0.58411	0.123598	0.427123	GO:0071539	BP		1829
pyrimidine-containing compound biosynthetic process	GO:0072528	46	0.434333	0.123619	0.427123	GO:0072528	BP		1830
neutral lipid catabolic process	GO:0046461	27	0.414356	0.12362	0.427123	GO:0046461	BP	acylglycerol catabolic process	1831
regulation of lipid catabolic process	GO:0050994	40	0.429598	0.123623	0.427123	GO:0050994	BP		1832
nitric oxide metabolic process	GO:0046209	62	0.4434	0.123625	0.427123	GO:0046209	BP		1833
positive regulation of humoral immune response	GO:0002922	14	0.381151	0.123695	0.427128	GO:0002922	BP		1834
regulation of cytokine secretion	GO:0050707	148	0.463246	0.123761	0.427128	GO:0050707	BP		1835
positive regulation of acute inflammatory response	GO:0002675	24	0.409256	0.123969	0.427437	GO:0002675	BP		1836
positive regulation of actin cytoskeleton reorganization	GO:2000251	12	0.37175	0.124019	0.427437	GO:2000251	BP		1837
recycling endosome	GO:0055037	139	0.537882	0.124053	0.427437	GO:0055037	CC		1838
photoreceptor connecting cilium	GO:0032391	30	0.581021	0.124725	0.429356	GO:0032391	CC		1839
azole transport	GO:0045117	19	0.601756	0.124746	0.429356	GO:0045117	BP		1840
dorsal spinal cord development	GO:0021516	16	0.610842	0.124849	0.429478	GO:0021516	BP		1841
apical dendrite	GO:0097440	17	0.607481	0.125044	0.429916	GO:0097440	CC		1842
negative regulation of intracellular steroid hormone receptor signaling pathway	GO:0033144	32	0.578344	0.125261	0.430427	GO:0033144	BP		1843
positive regulation of morphogenesis of an epithelium	GO:1905332	29	0.417732	0.125345	0.430469	GO:1905332	BP		1844
regulation of leukocyte chemotaxis	GO:0002688	81	0.450675	0.125409	0.430469	GO:0002688	BP		1845
regulation of cholesterol efflux	GO:0010874	18	0.604181	0.126047	0.432249	GO:0010874	BP		1846
negative regulation of B cell activation	GO:0050869	25	0.411578	0.126064	0.432249	GO:0050869	BP		1847
regulation of myeloid leukocyte differentiation	GO:0002761	87	0.45249	0.126166	0.432364	GO:0002761	BP		1848
amyloid precursor protein metabolic process	GO:0042982	49	0.563147	0.126518	0.433155	GO:0042982	BP		1849
phosphatidylinositol-mediated signaling	GO:0048015	135	0.53818	0.126542	0.433155	GO:0048015	BP		1850
alpha-beta T cell activation	GO:0046631	108	0.457369	0.126602	0.433155	GO:0046631	BP		1851
lactate metabolic process	GO:0006089	12	0.372697	0.126822	0.433674	GO:0006089	BP		1852
positive regulation of chemokine production	GO:0032722	41	0.431094	0.127089	0.434354	GO:0032722	BP		1853
proteasome binding	GO:0070628	10	0.36074	0.127317	0.434854	GO:0070628	MF		1854
regulation of sodium ion transmembrane transport	GO:1902305	48	0.563655	0.127373	0.434854	GO:1902305	BP		1855
response to amyloid-beta	GO:1904645	42	0.567976	0.127692	0.435541	GO:1904645	BP		1856
negative regulation of cellular response to insulin stimulus	GO:1900077	28	0.5832	0.127712	0.435541	GO:1900077	BP		1857
racemase and epimerase activity	GO:0016854	14	0.382607	0.128365	0.437532	GO:0016854	MF		1858
oxidoreductase activity, acting on the CH-NH group of donors, NAD or NADP as acceptor	GO:0016646	12	0.373245	0.128464	0.437593	GO:0016646	MF		1859
intramolecular oxidoreductase activity	GO:0016860	31	0.421086	0.128521	0.437593	GO:0016860	MF		1860
nuclear transcriptional repressor complex	GO:0090568	25	0.587811	0.128701	0.437718	GO:0090568	CC		1861
magnesium ion homeostasis	GO:0010960	11	0.632259	0.128831	0.437718	GO:0010960	BP		1862
nucleosomal DNA binding	GO:0031492	28	0.417044	0.128833	0.437718	GO:0031492	MF		1863
cellular response to dexamethasone stimulus	GO:0071549	28	0.417059	0.128903	0.437718	GO:0071549	BP		1864
positive regulation of cysteine-type endopeptidase activity	GO:2001056	119	0.459621	0.128978	0.437718	GO:2001056	BP		1865
double-strand break repair via nonhomologous end joining	GO:0006303	55	0.440768	0.128992	0.437718	GO:0006303	BP		1866
binding of sperm to zona pellucida	GO:0007339	24	0.410461	0.129041	0.437718	GO:0007339	BP		1867
nephron tubule morphogenesis	GO:0072078	66	0.445972	0.129476	0.438482	GO:0072078	BP		1868
transmembrane receptor protein kinase activity	GO:0019199	64	0.554849	0.129561	0.438482	GO:0019199	MF		1869
regulation of mitochondrion organization	GO:0010821	161	0.465277	0.129572	0.438482	GO:0010821	BP		1870
response to prostaglandin E	GO:0034695	19	0.600469	0.129584	0.438482	GO:0034695	BP		1871
cell communication by electrical coupling	GO:0010644	28	0.582787	0.129613	0.438482	GO:0010644	BP		1872
dendritic cell cytokine production	GO:0002371	12	0.373701	0.129845	0.438888	GO:0002371	BP		1873
positive regulation of angiogenesis	GO:0045766	138	0.462561	0.129871	0.438888	GO:0045766	BP		1874
response to corticosteroid	GO:0031960	129	0.461316	0.130114	0.439472	GO:0031960	BP		1875
negative regulation of immune effector process	GO:0002698	95	0.455005	0.130271	0.439681	GO:0002698	BP		1876
neuromuscular process controlling posture	GO:0050884	14	0.616797	0.130314	0.439681	GO:0050884	BP		1877
pyrimidine ribonucleotide metabolic process	GO:0009218	21	0.404643	0.130456	0.439926	GO:0009218	BP		1878
Hsp70 protein binding	GO:0030544	38	0.429087	0.13059	0.440142	GO:0030544	MF		1879
pigment granule organization	GO:0048753	21	0.404704	0.1307	0.440277	GO:0048753	BP		1880
positive regulation of telomere capping	GO:1904355	13	0.621055	0.130775	0.440298	GO:1904355	BP		1881
PML body	GO:0016605	88	0.546654	0.130948	0.440644	GO:0016605	CC		1882
G protein-coupled acetylcholine receptor signaling pathway	GO:0007213	17	0.605751	0.131236	0.44102	GO:0007213	BP		1883
regulation of autophagy of mitochondrion in response to mitochondrial depolarization	GO:1904923	14	0.383486	0.131248	0.44102	GO:1904923	BP		1884
glycosaminoglycan catabolic process	GO:0006027	52	0.560539	0.131334	0.44102	GO:0006027	BP		1885
regulation of wound healing	GO:0061041	110	0.458275	0.131338	0.44102	GO:0061041	BP		1886
DNA modification	GO:0006304	83	0.547946	0.13161	0.441643	GO:0006304	BP		1887
macrophage cytokine production	GO:0010934	15	0.387568	0.131712	0.441643	GO:0010934	BP		1888
lipopolysaccharide-mediated signaling pathway	GO:0031663	45	0.435024	0.131821	0.441643	GO:0031663	BP		1889
execution phase of apoptosis	GO:0097194	54	0.440684	0.131958	0.441643	GO:0097194	BP		1890
negative regulation of bone mineralization	GO:0030502	12	0.374431	0.132078	0.441643	GO:0030502	BP		1891
cofactor transport	GO:0051181	34	0.425339	0.132109	0.441643	GO:0051181	BP		1892
modification of postsynaptic actin cytoskeleton	GO:0098885	12	0.625541	0.132165	0.441643	GO:0098885	BP		1893
regulation of potassium ion transmembrane transporter activity	GO:1901016	51	0.560987	0.132218	0.441643	GO:1901016	BP		1894
glycolipid metabolic process	GO:0006664	91	0.454273	0.132272	0.441643	GO:0006664	BP		1895
microglial cell activation	GO:0001774	33	0.424258	0.132307	0.441643	GO:0001774	BP	leukocyte activation involved in inflammatory response	1896
centromere complex assembly	GO:0034508	33	0.424268	0.132359	0.441643	GO:0034508	BP		1897
negative regulation of cellular senescence	GO:2000773	17	0.605444	0.13236	0.441643	GO:2000773	BP		1898
cellular response to estradiol stimulus	GO:0071392	25	0.413062	0.132549	0.442038	GO:0071392	BP		1899
7-methylguanosine mRNA capping	GO:0006370	28	0.417897	0.132811	0.442629	GO:0006370	BP		1900
glial cell activation	GO:0061900	40	0.431283	0.132865	0.442629	GO:0061900	BP		1901
response to temperature stimulus	GO:0009266	191	0.468377	0.133187	0.443465	GO:0009266	BP		1902
regulation of receptor binding	GO:1900120	22	0.407512	0.133286	0.443564	GO:1900120	BP		1903
negative regulation of cellular response to transforming growth factor beta stimulus	GO:1903845	68	0.447351	0.133724	0.444648	GO:1903845	BP		1904
[truncated: 4,429 more rows]

## Sheet: donor_9861
MainTitle	ID	geneCount	AUC	P.Value	adj.P.Value	all_IDs	aspect	otherNames	rank
[truncated: 6,333 more rows]

[truncated: 3 more sheets: donor_14380, donor_15496, donor_15697]
