# Supplementary material for: Donor-Specific Transcriptomic Analysis of Alzheimer's Disease-Associated Hypometabolism Highlights a Unique Donor, Ribosomal Proteins and Microglia
Source: eNeuro. 2020 Dec 15;7(6):ENEURO.0255-20.2020. doi: 10.1523/ENEURO.0255-20.2020 (PMC7772516; doi:10.1523/ENEURO.0255-20.2020)
Supplement: Figure 3-1 — Complete GO enrichment results for step-wise increases across DAM clusters. Download Figure 3-1, CSV file. [file enu-eN-NWR-0255-20-s05.csv]

ID	Title	b	B	n	N	E	P.Value	adj.P.Val
GO:0006614	SRP-dependent cotranslational protein targeting to membrane	60	80	736	10740	10.94429347826087	1.3804938407728933e-53	9.297626017605437e-50
GO:0045047	protein targeting to ER	61	85	736	10740	10.472186700767262	1.7119569301375677e-52	5.765014962238259e-49
GO:0022626	cytosolic ribosome	59	80	736	10740	10.761888586956522	5.825904023814079e-52	9.941108347974004e-49
GO:0006613	cotranslational protein targeting to membrane	60	83	736	10740	10.548716605552645	5.90414749694076e-52	9.941108347974004e-49
GO:0072599	establishment of protein localization to endoplasmic reticulum	61	89	736	10740	10.001526624328285	1.5783061040685784e-50	2.125978322180375e-47
GO:0070972	protein localization to endoplasmic reticulum	62	100	736	10740	9.047282608695651	2.793740551411271e-47	3.1359737689591515e-44
GO:0000184	nuclear-transcribed mRNA catabolic process, nonsense-mediated decay	61	98	736	10740	9.083019077196095	1.1186465870711946e-46	1.0762978234177851e-43
GO:0019083	viral transcription	67	143	736	10740	6.836994527211918	2.428978602307194e-40	2.044896360817369e-37
GO:0044391	ribosomal subunit	68	149	736	10740	6.659614823460752	5.2545073313209165e-40	3.93212298627182e-37
GO:0006612	protein targeting to membrane	62	127	736	10740	7.123844573776104	1.0054473926223346e-38	6.771688189311423e-36
GO:0003735	structural constituent of ribosome	55	100	736	10740	8.025815217391303	4.54649733070817e-38	2.783696320210866e-35
GO:0019080	viral gene expression	67	155	736	10740	6.3076788218793824	1.4205616685640047e-37	7.972902364815477e-35
GO:0005840	ribosome	70	174	736	10740	5.870502248875563	9.394187977992162e-37	4.866912002444401e-34
GO:0006413	translational initiation	65	151	736	10740	6.28149294558019	2.464127190661952e-36	1.1854211877934463e-33
GO:0000956	nuclear-transcribed mRNA catabolic process	62	153	736	10740	5.913256606990622	7.633255754689197e-33	3.427331833855449e-30
GO:0044445	cytosolic part	62	156	736	10740	5.7995401337792645	2.9116844199335574e-32	1.2256371605157818e-29
GO:0022625	cytosolic large ribosomal subunit	34	43	736	10740	11.538169868554094	3.9825975566847705e-32	1.5778114437807018e-29
GO:0015934	large ribosomal subunit	42	93	736	10740	6.590112201963534	7.884057361629527e-25	2.949951462809715e-22
GO:0022627	cytosolic small ribosomal subunit	25	33	736	10740	11.054841897233201	4.399719154716222e-23	1.5595846582638817e-20
GO:0015935	small ribosomal subunit	27	58	736	10740	6.793009745127437	8.026053688361814e-17	2.702773579555841e-14
GO:0042788	polysomal ribosome	16	24	736	10740	9.728260869565219	8.85975151412613e-14	2.8414488784590234e-11
GO:0005844	polysome	20	47	736	10740	6.209528214616096	6.787207814169659e-12	2.0778111194742116e-9
GO:0005775	vacuolar lumen	34	138	736	10740	3.5952268431001886	3.0642540647331006e-11	8.309722236560174e-9
GO:0005766	primary lysosome	31	117	736	10740	3.866360089186176	3.0845294122346604e-11	8.309722236560174e-9
GO:0042582	azurophil granule	31	117	736	10740	3.866360089186176	3.0845294122346604e-11	8.309722236560174e-9
GO:0101002	ficolin-1-rich granule	37	167	736	10740	3.233044780005207	1.1592510143948021e-10	3.002905993057305e-8
GO:0070469	respiratory chain	22	65	736	10740	4.938963210702341	1.3095127954610758e-10	3.266506917566795e-8
GO:0002181	cytoplasmic translation	19	52	736	10740	5.3318352842809364	5.374139958894892e-10	1.292672593684182e-7
GO:0042773	ATP synthesis coupled electron transport	21	66	736	10740	4.643033596837944	1.2665608297515637e-9	2.843429062792261e-7
GO:0042775	mitochondrial ATP synthesis coupled electron transport	21	66	736	10740	4.643033596837944	1.2665608297515637e-9	2.843429062792261e-7
GO:0005746	mitochondrial respiratory chain	20	61	736	10740	4.784390591589451	1.7322621725963985e-9	3.7634792685279817e-7
GO:0022904	respiratory electron transport chain	22	81	736	10740	3.963365539452496	1.402949266526463e-8	2.8632919121380995e-6
GO:0043202	lysosomal lumen	22	81	736	10740	3.963365539452496	1.402949266526463e-8	2.8632919121380995e-6
GO:0006119	oxidative phosphorylation	22	84	736	10740	3.8218167701863353	2.9033565982439006e-8	5.751207849756668e-6
GO:0098803	respiratory chain complex	17	52	736	10740	4.770589464882943	3.046739099727445e-8	5.862796524761241e-6
GO:1904813	ficolin-1-rich granule lumen	27	121	736	10740	3.2561534315486886	3.291509590184276e-8	6.157865858303084e-6
GO:0003954	NADH dehydrogenase activity	14	36	736	10740	5.674818840579711	4.1004277218997245e-8	7.081123258203755e-6
GO:0008137	NADH dehydrogenase (ubiquinone) activity	14	36	736	10740	5.674818840579711	4.1004277218997245e-8	7.081123258203755e-6
GO:0050136	NADH dehydrogenase (quinone) activity	14	36	736	10740	5.674818840579711	4.1004277218997245e-8	7.081123258203755e-6
GO:0005747	mitochondrial respiratory chain complex I	14	39	736	10740	5.238294314381271	1.3425877739679716e-7	2.1529353946843545e-5
GO:0030964	NADH dehydrogenase complex	14	39	736	10740	5.238294314381271	1.3425877739679716e-7	2.1529353946843545e-5
GO:0045271	respiratory chain complex I	14	39	736	10740	5.238294314381271	1.3425877739679716e-7	2.1529353946843545e-5
GO:0035578	azurophil granule lumen	19	70	736	10740	3.9607919254658386	1.3781491408516434e-7	2.1585661543339112e-5
GO:1990204	oxidoreductase complex	19	72	736	10740	3.850769927536232	2.2435361467301059e-7	3.4341399882334685e-5
GO:0045333	cellular respiration	28	141	736	10740	2.897779833487512	2.5401451056101045e-7	3.801750508063123e-5
GO:0006120	mitochondrial electron transport, NADH to ubiquinone	14	42	736	10740	4.864130434782608	3.87753127633466e-7	5.67721155350303e-5
GO:0070820	tertiary granule	25	123	736	10740	2.9659331919406147	7.041926092924878e-7	1.0090930262946608e-4
GO:0016655	oxidoreductase activity, acting on NAD(P)H, quinone or similar compound as acceptor	14	44	736	10740	4.643033596837945	7.41323982632801e-7	1.0401702131316489e-4
GO:0016651	oxidoreductase activity, acting on NAD(P)H	18	73	736	10740	3.598123883263848	1.3837945057950354e-6	1.9020114278631763e-4
GO:0042255	ribosome assembly	9	19	736	10740	6.912185354691076	1.570691888924653e-6	2.1157219743815075e-4
GO:0019843	rRNA binding	12	35	736	10740	5.003105590062112	1.8852116948875229e-6	2.489588385307346e-4
GO:0098800	inner mitochondrial membrane protein complex	17	68	736	10740	3.648097826086956	2.2066710708676593e-6	2.8580633965949394e-4
GO:0022900	electron transport chain	26	141	736	10740	2.6907955596669746	2.9505756301730307e-6	3.749457899851955e-4
GO:0098798	mitochondrial protein complex	29	168	736	10740	2.518924689440994	3.222842610730442e-6	4.01960092282769e-4
GO:0004553	hydrolase activity, hydrolyzing O-glycosyl compounds	14	50	736	10740	4.085869565217391	4.111177442487803e-6	5.034323650028246e-4
GO:0042274	ribosomal small subunit biogenesis	9	21	736	10740	6.25388198757764	4.4104230401551865e-6	5.304321281329496e-4
GO:0010257	NADH dehydrogenase complex assembly	13	44	736	10740	4.311388339920948	4.701496994838767e-6	5.459410734523982e-4
GO:0032981	mitochondrial respiratory chain complex I assembly	13	44	736	10740	4.311388339920948	4.701496994838767e-6	5.459410734523982e-4
GO:0016798	hydrolase activity, acting on glycosyl bonds	16	68	736	10740	3.4335038363171355	1.0173948393628722e-5	0.0011613820751032108
GO:0048002	antigen processing and presentation of peptide antigen	28	171	736	10740	2.389397406559878	1.3377099559969051e-5	0.001501579425606526
GO:0033108	mitochondrial respiratory chain complex assembly	14	56	736	10740	3.648097826086957	1.7310036612892648e-5	0.001911198304718557
GO:0071556	integral component of lumenal side of endoplasmic reticulum membrane	9	26	736	10740	5.05121237458194	3.4326688134928484e-5	0.0036290900560598297
GO:0098553	lumenal side of endoplasmic reticulum membrane	9	26	736	10740	5.05121237458194	3.4326688134928484e-5	0.0036290900560598297
GO:0070821	tertiary granule membrane	13	52	736	10740	3.648097826086956	3.44857852394698e-5	0.0036290900560598297
GO:0042273	ribosomal large subunit biogenesis	8	21	736	10740	5.559006211180124	4.271623948328184e-5	0.004426059583383126
GO:0005791	rough endoplasmic reticulum	14	62	736	10740	3.2950561009817676	5.9036450923571576e-5	0.006024401469246281
GO:1900221	regulation of amyloid-beta clearance	6	12	736	10740	7.296195652173913	6.555981744549793e-5	0.006540232063122861
GO:0044455	mitochondrial membrane part	22	130	736	10740	2.4694816053511706	6.64843018828923e-5	0.006540232063122861
GO:0097242	amyloid-beta clearance	9	28	736	10740	4.69041149068323	6.70046046556017e-5	0.006540232063122861
GO:0002478	antigen processing and presentation of exogenous peptide antigen	25	158	736	10740	2.30892267473858	6.871389037045663e-5	0.00661125788064322
GO:0030666	endocytic vesicle membrane	24	150	736	10740	2.3347826086956522	7.969976154463915e-5	0.007560252028213307
GO:0019884	antigen processing and presentation of exogenous antigen	25	160	736	10740	2.2800611413043477	8.478568563091085e-5	0.007930994343391453
GO:0045730	respiratory burst	8	23	736	10740	5.0756143667296785	9.100967228889013e-5	0.008396577299529796
GO:0035455	response to interferon-alpha	6	13	736	10740	6.73494983277592	1.147096925273479e-4	0.010440132150968758
GO:0006123	mitochondrial electron transport, cytochrome c to oxygen	5	9	736	10740	8.106884057971014	1.4893747867065615e-4	0.013198604195353542
GO:0019646	aerobic electron transport chain	5	9	736	10740	8.106884057971014	1.4893747867065615e-4	0.013198604195353542
GO:0001906	cell killing	16	84	736	10740	2.779503105590062	1.576723698763184e-4	0.013791213131389668
GO:0030670	phagocytic vesicle membrane	15	77	736	10740	2.8426736307171088	1.9359281804237228e-4	0.016715995250197145
GO:0042470	melanosome	17	96	736	10740	2.5840692934782608	2.503356258186156e-4	0.0210751304986047
GO:0048770	pigment granule	17	96	736	10740	2.5840692934782608	2.503356258186156e-4	0.0210751304986047
GO:0015929	hexosaminidase activity	5	10	736	10740	7.296195652173913	2.8108482190498295e-4	0.02337168241395136
GO:0042254	ribosome biogenesis	22	146	736	10740	2.1988534842167957	3.750242417253292e-4	0.030802295951464543
GO:0043903	regulation of symbiosis, encompassing mutualism through parasitism	25	178	736	10740	2.049493160723009	4.6413761890925327e-4	0.03764832327512605
GO:0055094	response to lipoprotein particle	7	22	736	10740	4.643033596837945	4.73181795132838e-4	0.03764832327512605
GO:0004129	cytochrome-c oxidase activity	5	11	736	10740	6.632905138339921	4.863257795005147e-4	0.03764832327512605
GO:0015002	heme-copper terminal oxidase activity	5	11	736	10740	6.632905138339921	4.863257795005147e-4	0.03764832327512605
GO:0016676	oxidoreductase activity, acting on a heme group of donors, oxygen as acceptor	5	11	736	10740	6.632905138339921	4.863257795005147e-4	0.03764832327512605
GO:0012507	ER to Golgi transport vesicle membrane	11	51	736	10740	3.1473785166240407	5.507522866777928e-4	0.04215132557698789
GO:0002479	antigen processing and presentation of exogenous peptide antigen via MHC class I, TAP-dependent	14	77	736	10740	2.6531620553359683	6.54681462162876e-4	0.049322269055024195
GO:0002474	antigen processing and presentation of peptide antigen via MHC class I	16	95	736	10740	2.4576659038901605	6.724738213414822e-4	0.049322269055024195
GO:1902600	proton transmembrane transport	16	95	736	10740	2.4576659038901605	6.724738213414822e-4	0.049322269055024195
GO:0042581	specific granule	19	123	736	10740	2.2541092258748674	6.737414629639534e-4	0.049322269055024195
GO:0045335	phagocytic vesicle	19	124	736	10740	2.235930925666199	7.459263147908368e-4	0.054019502474368666
GO:0060326	cell chemotaxis	25	184	736	10740	1.9826618620037808	7.6385597487545e-4	0.05472946798708676
GO:0016675	oxidoreductase activity, acting on a heme group of donors	5	12	736	10740	6.080163043478262	7.868728952540977e-4	0.055785146837224714
GO:0071402	cellular response to lipoprotein particle stimulus	7	24	736	10740	4.256114130434783	8.512066962860081e-4	0.05971746978631526
GO:0043901	negative regulation of multi-organism process	19	126	736	10740	2.2004399585921326	9.104378409779072e-4	0.06282940459494547
GO:0101003	ficolin-1-rich granule membrane	10	46	736	10740	3.1722589792060494	9.142214774023245e-4	0.06282940459494547
GO:0042590	antigen processing and presentation of exogenous peptide antigen via MHC class I	14	80	736	10740	2.5536684782608696	9.713066082078331e-4	0.0660782828917147
GO:0006826	iron ion transport	10	47	736	10740	3.104764107308048	0.001091327249948921	0.07350089028405982
GO:0002685	regulation of leukocyte migration	20	138	736	10740	2.114839319470699	0.001121714530618424	0.07430714855255442
GO:0043277	apoptotic cell clearance	8	32	736	10740	3.6480978260869565	0.0011253643878783297	0.07430714855255442
GO:0009897	external side of plasma membrane	22	160	736	10740	2.006453804347826	0.001320797746006962	0.08617023094060067
GO:0030595	leukocyte chemotaxis	19	130	736	10740	2.1327341137123748	0.0013342951364409615	0.08617023094060067
GO:1901136	carbohydrate derivative catabolic process	20	140	736	10740	2.0846273291925463	0.001343411172793329	0.08617023094060067
GO:0001912	positive regulation of leukocyte mediated cytotoxicity	7	26	736	10740	3.9287207357859533	0.0014344369242513739	0.09028909051245798
GO:0005790	smooth endoplasmic reticulum	7	26	736	10740	3.9287207357859533	0.0014344369242513739	0.09028909051245798
GO:1904724	tertiary granule lumen	9	41	736	10740	3.2032078472958645	0.0015211682404314864	0.09399145045234919
GO:0015078	proton transmembrane transporter activity	9	41	736	10740	3.2032078472958645	0.0015211682404314864	0.09399145045234919
GO:0000041	transition metal ion transport	13	75	736	10740	2.5293478260869566	0.0015958629002816723	0.09771033303088239
GO:1903555	regulation of tumor necrosis factor superfamily cytokine production	17	113	736	10740	2.195315505963832	0.001704938228041524	0.10344827897170869
GO:0035264	multicellular organism growth	18	123	736	10740	2.1354718981972427	0.0017411322315517154	0.10366372635191973
GO:0019883	antigen processing and presentation of endogenous antigen	5	14	736	10740	5.211568322981367	0.0017724370735786822	0.10366372635191973
GO:0071404	cellular response to low-density lipoprotein particle stimulus	5	14	736	10740	5.211568322981367	0.0017724370735786822	0.10366372635191973
GO:0044548	S100 protein binding	5	14	736	10740	5.211568322981367	0.0017724370735786822	0.10366372635191973
GO:0030134	COPII-coated ER to Golgi transport vesicle	12	67	736	10740	2.6135626216742374	0.0017854479965586768	0.10366372635191973
GO:1903556	negative regulation of tumor necrosis factor superfamily cytokine production	9	42	736	10740	3.12694099378882	0.0018205771268566164	0.10408716817151516
GO:0042611	MHC protein complex	7	27	736	10740	3.783212560386474	0.0018236504594266946	0.10408716817151516
GO:0050848	regulation of calcium-mediated signaling	12	68	736	10740	2.5751278772378514	0.0020361021068952983	0.11523653520957844
GO:0032070	regulation of deoxyribonuclease activity	4	9	736	10740	6.4855072463768115	0.0020861958669869916	0.1170877430346449
GO:0050830	defense response to Gram-positive bacterium	9	43	736	10740	3.054221435793731	0.0021653008582712004	0.11953525639718471
GO:0051452	intracellular pH reduction	9	43	736	10740	3.054221435793731	0.0021653008582712004	0.11953525639718471
GO:0002460	adaptive immune response based on somatic recombination of immune receptors built from immunoglobulin superfamily domains	23	177	736	10740	1.896186440677966	0.0022175651150461457	0.12142521178728286
GO:0002449	lymphocyte mediated immunity	21	157	736	10740	1.951848518415951	0.002375667041681143	0.12698505972795632
GO:0031099	regeneration	21	157	736	10740	1.951848518415951	0.002375667041681143	0.12698505972795632
GO:0050792	regulation of viral process	21	157	736	10740	1.951848518415951	0.002375667041681143	0.12698505972795632
GO:0050866	negative regulation of cell activation	19	137	736	10740	2.023762297683275	0.0024806903144662814	0.13095610197759894
GO:0071706	tumor necrosis factor superfamily cytokine production	17	117	736	10740	2.120261984392419	0.0024953310982401902	0.13095610197759894
GO:0045672	positive regulation of osteoclast differentiation	5	15	736	10740	4.864130434782608	0.0025101316696488642	0.13095610197759894
GO:0001910	regulation of leukocyte mediated cytotoxicity	9	44	736	10740	2.9848073122529644	0.002560035058500218	0.13095610197759894
GO:0035580	specific granule lumen	9	44	736	10740	2.9848073122529644	0.002560035058500218	0.13095610197759894
GO:0030193	regulation of blood coagulation	11	61	736	10740	2.6314148253741982	0.002587206942612784	0.13095610197759894
GO:1905954	positive regulation of lipid localization	11	61	736	10740	2.6314148253741982	0.002587206942612784	0.13095610197759894
GO:0030004	cellular monovalent inorganic cation homeostasis	12	70	736	10740	2.501552795031056	0.002623947469164625	0.13095610197759894
GO:0002792	negative regulation of peptide secretion	15	98	736	10740	2.2335292812777285	0.0026249552734930745	0.13095610197759894
GO:0043492	ATPase activity, coupled to movement of substances	10	53	736	10740	2.7532813781788352	0.002833118862103386	0.13875937970884336
GO:0010574	regulation of vascular endothelial growth factor production	7	29	736	10740	3.5223013493253372	0.002843176599824853	0.13875937970884336
GO:0050850	positive regulation of calcium-mediated signaling	7	29	736	10740	3.5223013493253372	0.002843176599824853	0.13875937970884336
GO:0002690	positive regulation of leukocyte chemotaxis	11	62	736	10740	2.5889726507713884	0.0029552550575999846	0.1409407808181179
GO:1900046	regulation of hemostasis	11	62	736	10740	2.5889726507713884	0.0029552550575999846	0.1409407808181179
GO:0002576	platelet degranulation	16	109	736	10740	2.1420023932987635	0.002971579937070934	0.1409407808181179
GO:0006364	rRNA processing	16	109	736	10740	2.1420023932987635	0.002971579937070934	0.1409407808181179
GO:0045851	pH reduction	9	45	736	10740	2.9184782608695654	0.0030096959666581487	0.14175036598211632
GO:0032680	regulation of tumor necrosis factor production	16	110	736	10740	2.122529644268775	0.003262744782003257	0.14770318504383761
GO:0019377	glycolipid catabolic process	4	10	736	10740	5.83695652173913	0.0032896032303750024	0.14770318504383761
GO:0033623	regulation of integrin activation	4	10	736	10740	5.83695652173913	0.0032896032303750024	0.14770318504383761
GO:0060263	regulation of respiratory burst	4	10	736	10740	5.83695652173913	0.0032896032303750024	0.14770318504383761
GO:0072567	chemokine (C-X-C motif) ligand 2 production	4	10	736	10740	5.83695652173913	0.0032896032303750024	0.14770318504383761
GO:2000341	regulation of chemokine (C-X-C motif) ligand 2 production	4	10	736	10740	5.83695652173913	0.0032896032303750024	0.14770318504383761
GO:0008097	5S rRNA binding	4	10	736	10740	5.83695652173913	0.0032896032303750024	0.14770318504383761
GO:0010573	vascular endothelial growth factor production	7	30	736	10740	3.404891304347826	0.003493170733903323	0.15376800583554825
GO:0031343	positive regulation of cell killing	7	30	736	10740	3.404891304347826	0.003493170733903323	0.15376800583554825
GO:0043394	proteoglycan binding	7	30	736	10740	3.404891304347826	0.003493170733903323	0.15376800583554825
GO:0035722	interleukin-12-mediated signaling pathway	8	38	736	10740	3.0720823798627	0.003633635315367076	0.15891255746102115
GO:0032733	positive regulation of interleukin-10 production	6	23	736	10740	3.806710775047259	0.003735460469331429	0.16231178232869145
GO:0002687	positive regulation of leukocyte migration	14	92	736	10740	2.2205812854442346	0.003793178914053283	0.16376257363649532
GO:0050818	regulation of coagulation	11	64	736	10740	2.5080672554347827	0.0038174794448299584	0.16376257363649532
GO:0006959	humoral immune response	17	122	736	10740	2.0333660014255166	0.003891700680600248	0.16586920511765318
GO:0032640	tumor necrosis factor production	16	112	736	10740	2.084627329192547	0.003915843149770877	0.16586920511765318
GO:0005539	glycosaminoglycan binding	19	143	736	10740	1.938849194283977	0.004035294759056738	0.16986068876404456
GO:0015914	phospholipid transport	9	47	736	10740	2.7942876965772436	0.004094477255149881	0.17128139325114564
GO:0050709	negative regulation of protein secretion	14	93	736	10740	2.1967040673211784	0.004192034724617127	0.17301766843165609
GO:0060337	type I interferon signaling pathway	12	74	736	10740	2.3663337250293774	0.004213050871980935	0.17301766843165609
GO:0071357	cellular response to type I interferon	12	74	736	10740	2.3663337250293774	0.004213050871980935	0.17301766843165609
GO:0097028	dendritic cell differentiation	7	31	736	10740	3.2950561009817676	0.00425035927874892	0.17349193783256958
GO:0042742	defense response to bacterium	16	113	736	10740	2.0661792997306656	0.0042805284976850065	0.1735284053177557
GO:0071349	cellular response to interleukin-12	8	39	736	10740	2.9933110367892977	0.004302783027181173	0.1735284053177557
GO:0002717	positive regulation of natural killer cell mediated immunity	5	17	736	10740	4.291879795396419	0.0046121639358051945	0.18380428466063897
GO:0033622	integrin activation	5	17	736	10740	4.291879795396419	0.0046121639358051945	0.18380428466063897
GO:0050921	positive regulation of chemotaxis	15	104	736	10740	2.1046718227424748	0.004683933866197276	0.1849910876107256
GO:0050858	negative regulation of antigen receptor-mediated signaling pathway	6	24	736	10740	3.6480978260869565	0.004696878393679893	0.1849910876107256
GO:0042277	peptide binding	23	188	736	10740	1.7852393617021278	0.0047708179826987974	0.18681080879928139
GO:0032720	negative regulation of tumor necrosis factor production	8	40	736	10740	2.918478260869565	0.005062825882600518	0.1959631485040989
GO:0070671	response to interleukin-12	8	40	736	10740	2.918478260869565	0.005062825882600518	0.1959631485040989
GO:1905952	regulation of lipid localization	14	95	736	10740	2.1504576659038905	0.0050918412751621836	0.1959631485040989
GO:0032653	regulation of interleukin-10 production	7	32	736	10740	3.1920855978260874	0.005125357848192699	0.1961323017476013
GO:0002688	regulation of leukocyte chemotaxis	12	76	736	10740	2.304061784897025	0.00525609826330398	0.19999899323927858
GO:0022618	ribonucleoprotein complex assembly	17	126	736	10740	1.9688146997929605	0.005424860255165295	0.2052608641490914
GO:0030660	Golgi-associated vesicle membrane	13	86	736	10740	2.2058265925176945	0.005488427168570573	0.20639255573485854
GO:0030260	entry into host cell	15	106	736	10740	2.0649610336341264	0.005607993719299051	0.20639255573485854
GO:0044409	entry into host	15	106	736	10740	2.0649610336341264	0.005607993719299051	0.20639255573485854
GO:0051806	entry into cell of other organism involved in symbiotic interaction	15	106	736	10740	2.0649610336341264	0.005607993719299051	0.20639255573485854
GO:0051828	entry into other organism involved in symbiotic interaction	15	106	736	10740	2.0649610336341264	0.005607993719299051	0.20639255573485854
GO:0071826	ribonucleoprotein complex subunit organization	18	137	736	10740	1.91724849254205	0.005684912880495153	0.20808634918551552
GO:0048247	lymphocyte chemotaxis	6	25	736	10740	3.502173913043478	0.005828571609044304	0.21181067451680385
GO:0034340	response to type I interferon	12	77	736	10740	2.274138904573687	0.005849559830753603	0.21181067451680385
GO:0035577	azurophil granule membrane	8	41	736	10740	2.8472958642629904	0.005921409553429377	0.21213134756567475
GO:0003823	antigen binding	8	41	736	10740	2.8472958642629904	0.005921409553429377	0.21213134756567475
GO:0032069	regulation of nuclease activity	5	18	736	10740	4.053442028985507	0.00603134146931136	0.212675836627288
GO:0061081	positive regulation of myeloid leukocyte cytokine production involved in immune response	5	18	736	10740	4.053442028985507	0.00603134146931136	0.212675836627288
GO:0048027	mRNA 5'-UTR binding	5	18	736	10740	4.053442028985507	0.00603134146931136	0.212675836627288
GO:0008201	heparin binding	15	107	736	10740	2.0456623323852092	0.0061223189542923655	0.2147594695685369
GO:0032649	regulation of interferon-gamma production	10	59	736	10740	2.4732866617538685	0.006304064361882848	0.21998898174756987
GO:0016072	rRNA metabolic process	18	139	736	10740	1.8896621832968408	0.006609430900458741	0.22945627378654446
GO:0051701	interaction with host	20	161	736	10740	1.812719416689171	0.006909494140980555	0.23383171207893205
GO:0002483	antigen processing and presentation of endogenous peptide antigen	4	12	736	10740	4.864130434782609	0.006943777641542155	0.23383171207893205
GO:0046514	ceramide catabolic process	4	12	736	10740	4.864130434782609	0.006943777641542155	0.23383171207893205
GO:0031210	phosphatidylcholine binding	4	12	736	10740	4.864130434782609	0.006943777641542155	0.23383171207893205
GO:0050997	quaternary ammonium group binding	4	12	736	10740	4.864130434782609	0.006943777641542155	0.23383171207893205
GO:0055106	ubiquitin-protein transferase regulator activity	4	12	736	10740	4.864130434782609	0.006943777641542155	0.23383171207893205
GO:0061615	glycolytic process through fructose-6-phosphate	6	26	736	10740	3.36747491638796	0.007146812014482159	0.23828603424523437
GO:0061620	glycolytic process through glucose-6-phosphate	6	26	736	10740	3.36747491638796	0.007146812014482159	0.23828603424523437
GO:0032613	interleukin-10 production	7	34	736	10740	3.0043158567774935	0.0072720736944946966	0.2412680607508462
GO:0050920	regulation of chemotaxis	18	141	736	10740	1.862858464384829	0.007652467078972181	0.2515570527824722
GO:0002577	regulation of antigen processing and presentation	5	19	736	10740	3.840102974828375	0.007731597613358834	0.2515570527824722
GO:0009226	nucleotide-sugar biosynthetic process	5	19	736	10740	3.840102974828375	0.007731597613358834	0.2515570527824722
GO:0050860	negative regulation of T cell receptor signaling pathway	5	19	736	10740	3.840102974828375	0.007731597613358834	0.2515570527824722
GO:0048524	positive regulation of viral process	12	80	736	10740	2.188858695652174	0.007953548724181699	0.2564033381792378
GO:0035821	modification of morphology or physiology of other organism	13	90	736	10740	2.107789855072464	0.008064218689136388	0.2564033381792378
GO:0006687	glycosphingolipid metabolic process	9	52	736	10740	2.52560618729097	0.008147039995598649	0.2564033381792378
GO:0009060	aerobic respiration	9	52	736	10740	2.52560618729097	0.008147039995598649	0.2564033381792378
GO:0051453	regulation of intracellular pH	9	52	736	10740	2.52560618729097	0.008147039995598649	0.2564033381792378
GO:0015399	primary active transmembrane transporter activity	9	52	736	10740	2.52560618729097	0.008147039995598649	0.2564033381792378
GO:0015405	P-P-bond-hydrolysis-driven transmembrane transporter activity	9	52	736	10740	2.52560618729097	0.008147039995598649	0.2564033381792378
GO:0005319	lipid transporter activity	11	71	736	10740	2.260793018983466	0.008514749541753349	0.26672947983120376
GO:1905517	macrophage migration	7	35	736	10740	2.9184782608695654	0.008565620432025566	0.26708080374857496
GO:0010043	response to zinc ion	6	27	736	10740	3.2427536231884058	0.008667715315926585	0.2677846910677319
GO:1905521	regulation of macrophage migration	6	27	736	10740	3.2427536231884058	0.008667715315926585	0.2677846910677319
GO:2001198	regulation of dendritic cell differentiation	3	7	736	10740	6.25388198757764	0.009104022297786424	0.2799798638154866
GO:0002468	dendritic cell antigen processing and presentation	4	13	736	10740	4.489966555183947	0.009493467750246088	0.2867197546991363
GO:0003094	glomerular filtration	4	13	736	10740	4.489966555183947	0.009493467750246088	0.2867197546991363
GO:0055075	potassium ion homeostasis	4	13	736	10740	4.489966555183947	0.009493467750246088	0.2867197546991363
GO:0001846	opsonin binding	4	13	736	10740	4.489966555183947	0.009493467750246088	0.2867197546991363
GO:0002495	antigen processing and presentation of peptide antigen via MHC class II	12	82	736	10740	2.1354718981972427	0.009656934736675695	0.287667521487336
GO:0000717	nucleotide-excision repair, DNA duplex unwinding	5	20	736	10740	3.6480978260869565	0.009738410526965493	0.287667521487336
GO:0015988	energy coupled proton transmembrane transport, against electrochemical gradient	5	20	736	10740	3.6480978260869565	0.009738410526965493	0.287667521487336
GO:0015991	ATP hydrolysis coupled proton transport	5	20	736	10740	3.6480978260869565	0.009738410526965493	0.287667521487336
GO:0030149	sphingolipid catabolic process	5	20	736	10740	3.6480978260869565	0.009738410526965493	0.287667521487336
GO:0070228	regulation of lymphocyte apoptotic process	7	36	736	10740	2.8374094202898554	0.010020482900019166	0.2936815710184354
GO:0001909	leukocyte mediated cytotoxicity	10	63	736	10740	2.3162525879917184	0.010029214748959188	0.2936815710184354
GO:0002699	positive regulation of immune effector process	18	145	736	10740	1.8114692653673166	0.01013656375365393	0.29554007307731267
GO:0044275	cellular carbohydrate catabolic process	6	28	736	10740	3.12694099378882	0.010407088026968546	0.298323901655845
GO:0061082	myeloid leukocyte cytokine production	6	28	736	10740	3.12694099378882	0.010407088026968546	0.298323901655845
GO:0042605	peptide antigen binding	6	28	736	10740	3.12694099378882	0.010407088026968546	0.298323901655845
GO:0031341	regulation of cell killing	9	54	736	10740	2.4320652173913047	0.010427064609132617	0.298323901655845
GO:0032370	positive regulation of lipid transport	8	45	736	10740	2.5942028985507246	0.010497812129537529	0.298323901655845
GO:0045428	regulation of nitric oxide biosynthetic process	8	45	736	10740	2.5942028985507246	0.010497812129537529	0.298323901655845
GO:0002504	antigen processing and presentation of peptide or polysaccharide antigen via MHC class II	12	83	736	10740	2.109743321110529	0.010608406524505972	0.300200075388856
GO:0048678	response to axon injury	10	64	736	10740	2.2800611413043477	0.01117953610157571	0.31372573185046837
GO:2000106	regulation of leukocyte apoptotic process	10	64	736	10740	2.2800611413043477	0.01117953610157571	0.31372573185046837
GO:0036294	cellular response to decreased oxygen levels	21	180	736	10740	1.702445652173913	0.011500478917879111	0.3199086423149532
GO:0045069	regulation of viral genome replication	11	74	736	10740	2.169139247943596	0.01154702181612392	0.3199086423149532
GO:0002763	positive regulation of myeloid leukocyte differentiation	7	37	736	10740	2.7607226792009403	0.011647417106099452	0.3199086423149532
GO:0030641	regulation of cellular pH	9	55	736	10740	2.3878458498023716	0.011732358522909197	0.3199086423149532
GO:0072676	lymphocyte migration	9	55	736	10740	2.3878458498023716	0.011732358522909197	0.3199086423149532
GO:0001618	virus receptor activity	9	55	736	10740	2.3878458498023716	0.011732358522909197	0.3199086423149532
GO:0104005	hijacked molecular function	9	55	736	10740	2.3878458498023716	0.011732358522909197	0.3199086423149532
GO:0045071	negative regulation of viral genome replication	8	46	736	10740	2.5378071833648392	0.011966950266796336	0.3214663471418967
GO:0031579	membrane raft organization	5	21	736	10740	3.4743788819875774	0.012075870204439476	0.3214663471418967
GO:0031640	killing of cells of other organism	5	21	736	10740	3.4743788819875774	0.012075870204439476	0.3214663471418967
GO:0044364	disruption of cells of other organism	5	21	736	10740	3.4743788819875774	0.012075870204439476	0.3214663471418967
GO:0046697	decidualization	5	21	736	10740	3.4743788819875774	0.012075870204439476	0.3214663471418967
GO:0042287	MHC protein binding	5	21	736	10740	3.4743788819875774	0.012075870204439476	0.3214663471418967
GO:0071456	cellular response to hypoxia	20	170	736	10740	1.7167519181585678	0.012331189893520935	0.3246703522637901
GO:0007035	vacuolar acidification	4	14	736	10740	4.169254658385094	0.012581880020913023	0.3246703522637901
GO:0010934	macrophage cytokine production	4	14	736	10740	4.169254658385094	0.012581880020913023	0.3246703522637901
GO:0030033	microvillus assembly	4	14	736	10740	4.169254658385094	0.012581880020913023	0.3246703522637901
GO:0097205	renal filtration	4	14	736	10740	4.169254658385094	0.012581880020913023	0.3246703522637901
GO:1990000	amyloid fibril formation	4	14	736	10740	4.169254658385094	0.012581880020913023	0.3246703522637901
GO:0001848	complement binding	4	14	736	10740	4.169254658385094	0.012581880020913023	0.3246703522637901
GO:0004622	lysophospholipase activity	4	14	736	10740	4.169254658385094	0.012581880020913023	0.3246703522637901
GO:0002708	positive regulation of lymphocyte mediated immunity	9	56	736	10740	2.345205745341615	0.013155902014254739	0.3376014609080853
GO:0008360	regulation of cell shape	14	106	736	10740	1.9272969647251847	0.013183249327219959	0.3376014609080853
GO:0019320	hexose catabolic process	8	47	736	10740	2.4838112858464387	0.013581816525595623	0.3440104361029808
GO:0042626	ATPase activity, coupled to transmembrane movement of substances	8	47	736	10740	2.4838112858464387	0.013581816525595623	0.3440104361029808
GO:0046718	viral entry into host cell	13	96	736	10740	1.9760529891304348	0.013612045464298315	0.3440104361029808
GO:0002695	negative regulation of leukocyte activation	15	117	736	10740	1.870819397993311	0.013637830206309706	0.3440104361029808
GO:0032609	interferon-gamma production	10	66	736	10740	2.2109683794466406	0.013776612569611924	0.3462144987176728
GO:0002679	respiratory burst involved in defense response	3	8	736	10740	5.472146739130435	0.013831320393150444	0.34629718530806036
GO:0001772	immunological synapse	6	30	736	10740	2.918478260869565	0.014602060206912114	0.3629625692418154
GO:0050849	negative regulation of calcium-mediated signaling	5	22	736	10740	3.3164525691699605	0.014766405935004815	0.3629625692418154
GO:0090662	ATP hydrolysis coupled transmembrane transport	5	22	736	10740	3.3164525691699605	0.014766405935004815	0.3629625692418154
GO:0099131	ATP hydrolysis coupled ion transmembrane transport	5	22	736	10740	3.3164525691699605	0.014766405935004815	0.3629625692418154
GO:1900120	regulation of receptor binding	5	22	736	10740	3.3164525691699605	0.014766405935004815	0.3629625692418154
GO:0002367	cytokine production involved in immune response	11	77	736	10740	2.084627329192547	0.015341261355391059	0.3705481399353432
GO:0032623	interleukin-2 production	8	48	736	10740	2.4320652173913047	0.015350101119815997	0.3705481399353432
GO:0050766	positive regulation of phagocytosis	8	48	736	10740	2.4320652173913047	0.015350101119815997	0.3705481399353432
GO:0000315	organellar large ribosomal subunit	8	48	736	10740	2.4320652173913047	0.015350101119815997	0.3705481399353432
GO:0005762	mitochondrial large ribosomal subunit	8	48	736	10740	2.4320652173913047	0.015350101119815997	0.3705481399353432
GO:0045954	positive regulation of natural killer cell mediated cytotoxicity	4	15	736	10740	3.891304347826087	0.016244333966827302	0.3879630825056095
GO:2000010	positive regulation of protein localization to cell surface	4	15	736	10740	3.891304347826087	0.016244333966827302	0.3879630825056095
GO:2000482	regulation of interleukin-8 secretion	4	15	736	10740	3.891304347826087	0.016244333966827302	0.3879630825056095
GO:0006283	transcription-coupled nucleotide-excision repair	9	58	736	10740	2.2643365817091454	0.01638165626630804	0.389860264853656
GO:0097529	myeloid leukocyte migration	15	120	736	10740	1.8240489130434783	0.016917669504990213	0.39819157395791055
GO:0034614	cellular response to reactive oxygen species	16	131	736	10740	1.7822768005310323	0.017085628595857598	0.39819157395791055
GO:0001893	maternal placenta development	6	31	736	10740	2.8243338008415146	0.017086468429671292	0.39819157395791055
GO:0006734	NADH metabolic process	6	31	736	10740	2.8243338008415146	0.017086468429671292	0.39819157395791055
GO:0032371	regulation of sterol transport	6	31	736	10740	2.8243338008415146	0.017086468429671292	0.39819157395791055
GO:0032374	regulation of cholesterol transport	6	31	736	10740	2.8243338008415146	0.017086468429671292	0.39819157395791055
GO:0031102	neuron projection regeneration	8	49	736	10740	2.3824312333629103	0.01727933247913402	0.4012976008516125
GO:0002720	positive regulation of cytokine production involved in immune response	7	40	736	10740	2.5536684782608696	0.017664808431117358	0.40298256526047477
GO:0046503	glycerolipid catabolic process	7	40	736	10740	2.5536684782608696	0.017664808431117358	0.40298256526047477
GO:0050710	negative regulation of cytokine secretion	7	40	736	10740	2.5536684782608696	0.017664808431117358	0.40298256526047477
GO:0060384	innervation	5	23	736	10740	3.1722589792060494	0.017830557453247436	0.40298256526047477
GO:0070911	global genome nucleotide-excision repair	5	23	736	10740	3.1722589792060494	0.017830557453247436	0.40298256526047477
GO:0016469	proton-transporting two-sector ATPase complex	5	23	736	10740	3.1722589792060494	0.017830557453247436	0.40298256526047477
GO:0031201	SNARE complex	5	23	736	10740	3.1722589792060494	0.017830557453247436	0.40298256526047477
GO:0031904	endosome lumen	5	23	736	10740	3.1722589792060494	0.017830557453247436	0.40298256526047477
GO:0031669	cellular response to nutrient levels	21	188	736	10740	1.6300011563367252	0.018119078372069886	0.406455751420126
GO:0046209	nitric oxide metabolic process	9	59	736	10740	2.225957995578482	0.018195622809104573	0.406455751420126
GO:2000377	regulation of reactive oxygen species metabolic process	17	143	736	10740	1.7347598054119793	0.01822510638909635	0.406455751420126
GO:0050707	regulation of cytokine secretion	16	132	736	10740	1.7687747035573123	0.018253939444454317	0.406455751420126
GO:0007229	integrin-mediated signaling pathway	11	79	736	10740	2.0318519537699506	0.01834633235808735	0.406455751420126
GO:0019886	antigen processing and presentation of exogenous peptide antigen via MHC class II	11	79	736	10740	2.0318519537699506	0.01834633235808735	0.406455751420126
GO:1903426	regulation of reactive oxygen species biosynthetic process	10	69	736	10740	2.114839319470699	0.01848499743074139	0.40818510720014184
GO:0051250	negative regulation of lymphocyte activation	13	100	736	10740	1.897010869565217	0.01868956995435705	0.41135377007383905
GO:0070527	platelet aggregation	8	50	736	10740	2.334782608695652	0.019376836988069836	0.4246409433153741
GO:0022408	negative regulation of cell-cell adhesion	15	122	736	10740	1.7941464718460443	0.01941936310929996	0.4246409433153741
GO:0072015	glomerular visceral epithelial cell development	3	9	736	10740	4.864130434782608	0.019703882656232175	0.42670626909879006
GO:0003746	translation elongation factor activity	3	9	736	10740	4.864130434782608	0.019703882656232175	0.42670626909879006
GO:0044769	ATPase activity, coupled to transmembrane movement of ions, rotational mechanism	3	9	736	10740	4.864130434782608	0.019703882656232175	0.42670626909879006
GO:0006296	nucleotide-excision repair, DNA incision, 5'-to lesion	6	32	736	10740	2.7360733695652173	0.019846724717704847	0.42705332579470334
GO:0033574	response to testosterone	6	32	736	10740	2.7360733695652173	0.019846724717704847	0.42705332579470334
GO:2001057	reactive nitrogen species metabolic process	9	60	736	10740	2.188858695652174	0.020151298463790653	0.4311815315547188
GO:0000302	response to reactive oxygen species	21	190	736	10740	1.6128432494279177	0.02016661951592226	0.4311815315547188
GO:0010107	potassium ion import	4	16	736	10740	3.6480978260869565	0.020509940293344953	0.43302334757265915
GO:0051444	negative regulation of ubiquitin-protein transferase activity	4	16	736	10740	3.6480978260869565	0.020509940293344953	0.43302334757265915
GO:0060143	positive regulation of syncytium formation by plasma membrane fusion	4	16	736	10740	3.6480978260869565	0.020509940293344953	0.43302334757265915
GO:1905523	positive regulation of macrophage migration	4	16	736	10740	3.6480978260869565	0.020509940293344953	0.43302334757265915
GO:0051224	negative regulation of protein transport	16	134	736	10740	1.7423750811161582	0.02077338241212573	0.4372147829552087
GO:0046466	membrane lipid catabolic process	5	24	736	10740	3.040081521739131	0.021286788784712567	0.44248926686740475
GO:0070232	regulation of T cell apoptotic process	5	24	736	10740	3.040081521739131	0.021286788784712567	0.44248926686740475
GO:0090383	phagosome acidification	5	24	736	10740	3.040081521739131	0.021286788784712567	0.44248926686740475
GO:1903427	negative regulation of reactive oxygen species biosynthetic process	5	24	736	10740	3.040081521739131	0.021286788784712567	0.44248926686740475
GO:0070227	lymphocyte apoptotic process	8	51	736	10740	2.289002557544757	0.021649700120101416	0.4483384917546827
GO:0055067	monovalent inorganic cation homeostasis	13	102	736	10740	1.859814578005115	0.0217088387006383	0.4483384917546827
GO:0071887	leukocyte apoptotic process	11	81	736	10740	1.981682769726248	0.02176788222773292	0.4483384917546827
GO:1903900	regulation of viral life cycle	14	113	736	10740	1.8079068872643327	0.022069960646617294	0.45145275846308547
GO:0015748	organophosphate ester transport	10	71	736	10740	2.05526638089406	0.022220355173741223	0.45145275846308547
GO:0031145	anaphase-promoting complex-dependent catabolic process	10	71	736	10740	2.05526638089406	0.022220355173741223	0.45145275846308547
GO:0014015	positive regulation of gliogenesis	9	61	736	10740	2.152975766215253	0.022254241397140963	0.45145275846308547
GO:0097006	regulation of plasma lipoprotein particle levels	9	61	736	10740	2.152975766215253	0.022254241397140963	0.45145275846308547
GO:0030101	natural killer cell activation	7	42	736	10740	2.432065217391304	0.02272181816812737	0.45817798012676003
GO:0031103	axon regeneration	7	42	736	10740	2.432065217391304	0.02272181816812737	0.45817798012676003
GO:0006414	translational elongation	13	103	736	10740	1.841758125791473	0.02334820059107748	0.46940337606240845
GO:0043902	positive regulation of multi-organism process	16	136	736	10740	1.7167519181585678	0.023548947723142675	0.4710339521528096
GO:0046434	organophosphate catabolic process	21	193	736	10740	1.587773147105204	0.02356918216414207	0.4710339521528096
GO:0031100	animal organ regeneration	9	62	736	10740	2.1182503506311363	0.024509836971659187	0.48040159211290173
GO:0019079	viral genome replication	12	93	736	10740	1.8828892005610098	0.02455964013994039	0.48040159211290173
GO:0071453	cellular response to oxygen levels	21	194	736	10740	1.5795887494397132	0.024796208644678967	0.48040159211290173
GO:0006735	NADH regeneration	5	25	736	10740	2.918478260869565	0.025151343078629644	0.48040159211290173
GO:0010543	regulation of platelet activation	5	25	736	10740	2.918478260869565	0.025151343078629644	0.48040159211290173
GO:0010575	positive regulation of vascular endothelial growth factor production	5	25	736	10740	2.918478260869565	0.025151343078629644	0.48040159211290173
GO:0042269	regulation of natural killer cell mediated cytotoxicity	5	25	736	10740	2.918478260869565	0.025151343078629644	0.48040159211290173
GO:0061621	canonical glycolysis	5	25	736	10740	2.918478260869565	0.025151343078629644	0.48040159211290173
GO:0061718	glucose catabolic process to pyruvate	5	25	736	10740	2.918478260869565	0.025151343078629644	0.48040159211290173
GO:0019682	glyceraldehyde-3-phosphate metabolic process	4	17	736	10740	3.4335038363171355	0.0254015637879725	0.48040159211290173
GO:0032373	positive regulation of sterol transport	4	17	736	10740	3.4335038363171355	0.0254015637879725	0.48040159211290173
GO:0032376	positive regulation of cholesterol transport	4	17	736	10740	3.4335038363171355	0.0254015637879725	0.48040159211290173
GO:0032689	negative regulation of interferon-gamma production	4	17	736	10740	3.4335038363171355	0.0254015637879725	0.48040159211290173
GO:0046475	glycerophospholipid catabolic process	4	17	736	10740	3.4335038363171355	0.0254015637879725	0.48040159211290173
GO:0060760	positive regulation of response to cytokine stimulus	7	43	736	10740	2.375505561172902	0.025591121817092506	0.48040159211290173
GO:0016052	carbohydrate catabolic process	17	149	736	10740	1.664903705865188	0.026152093905002092	0.48040159211290173
GO:0043281	regulation of cysteine-type endopeptidase activity involved in apoptotic process	17	149	736	10740	1.664903705865188	0.026152093905002092	0.48040159211290173
GO:0033683	nucleotide-excision repair, DNA incision	6	34	736	10740	2.5751278772378514	0.02624291119039258	0.48040159211290173
GO:0042267	natural killer cell mediated cytotoxicity	6	34	736	10740	2.5751278772378514	0.02624291119039258	0.48040159211290173
GO:0050856	regulation of T cell receptor signaling pathway	6	34	736	10740	2.5751278772378514	0.02624291119039258	0.48040159211290173
GO:0032368	regulation of lipid transport	10	73	736	10740	1.9989577129243596	0.02647474604948292	0.48040159211290173
GO:0048525	negative regulation of viral process	10	73	736	10740	1.9989577129243596	0.02647474604948292	0.48040159211290173
GO:1904950	negative regulation of establishment of protein localization	16	138	736	10740	1.6918714555765595	0.026595287701575543	0.48040159211290173
GO:0032530	regulation of microvillus organization	3	10	736	10740	4.377717391304348	0.02673857383874238	0.48040159211290173
GO:0032836	glomerular basement membrane development	3	10	736	10740	4.377717391304348	0.02673857383874238	0.48040159211290173
GO:0045116	protein neddylation	3	10	736	10740	4.377717391304348	0.02673857383874238	0.48040159211290173
GO:0060100	positive regulation of phagocytosis, engulfment	3	10	736	10740	4.377717391304348	0.02673857383874238	0.48040159211290173
GO:0070757	interleukin-35-mediated signaling pathway	3	10	736	10740	4.377717391304348	0.02673857383874238	0.48040159211290173
GO:0072310	glomerular epithelial cell development	3	10	736	10740	4.377717391304348	0.02673857383874238	0.48040159211290173
GO:0072677	eosinophil migration	3	10	736	10740	4.377717391304348	0.02673857383874238	0.48040159211290173
GO:1902931	negative regulation of alcohol biosynthetic process	3	10	736	10740	4.377717391304348	0.02673857383874238	0.48040159211290173
GO:1903975	regulation of glial cell migration	3	10	736	10740	4.377717391304348	0.02673857383874238	0.48040159211290173
GO:1905155	positive regulation of membrane invagination	3	10	736	10740	4.377717391304348	0.02673857383874238	0.48040159211290173
GO:2000484	positive regulation of interleukin-8 secretion	3	10	736	10740	4.377717391304348	0.02673857383874238	0.48040159211290173
GO:0033177	proton-transporting two-sector ATPase complex, proton-transporting domain	3	10	736	10740	4.377717391304348	0.02673857383874238	0.48040159211290173
GO:0033179	proton-transporting V-type ATPase, V0 domain	3	10	736	10740	4.377717391304348	0.02673857383874238	0.48040159211290173
GO:0042613	MHC class II protein complex	3	10	736	10740	4.377717391304348	0.02673857383874238	0.48040159211290173
GO:0046365	monosaccharide catabolic process	8	53	736	10740	2.202625102543068	0.026748418269092522	0.48040159211290173
GO:0045639	positive regulation of myeloid cell differentiation	9	63	736	10740	2.084627329192547	0.026923274008775845	0.4822559852369822
GO:0050663	cytokine secretion	17	150	736	10740	1.6538043478260869	0.027692189332228143	0.4947132497415293
GO:0005798	Golgi-associated vesicle	15	128	736	10740	1.710045855978261	0.028621122731710455	0.5080707506483478
GO:0048146	positive regulation of fibroblast proliferation	7	44	736	10740	2.3215167984189726	0.02869846539469075	0.5080707506483478
GO:0000313	organellar ribosome	10	74	736	10740	1.9719447708578144	0.02880720296094526	0.5080707506483478
GO:0005761	mitochondrial ribosome	10	74	736	10740	1.9719447708578144	0.02880720296094526	0.5080707506483478
GO:0032355	response to estradiol	13	106	736	10740	1.7896328958162426	0.028817078952883272	0.5080707506483478
GO:0006294	nucleotide-excision repair, preincision complex assembly	5	26	736	10740	2.8062290969899664	0.0294381361891409	0.5147131628801559
GO:0010259	multicellular organism aging	5	26	736	10740	2.8062290969899664	0.0294381361891409	0.5147131628801559
GO:0019829	cation-transporting ATPase activity	5	26	736	10740	2.8062290969899664	0.0294381361891409	0.5147131628801559
GO:0001540	amyloid-beta binding	9	64	736	10740	2.052055027173913	0.029499522029953998	0.5147131628801559
GO:0006911	phagocytosis, engulfment	6	35	736	10740	2.501552795031056	0.02990028169212369	0.5163853358742484
GO:0099132	ATP hydrolysis coupled cation transmembrane transport	6	35	736	10740	2.501552795031056	0.02990028169212369	0.5163853358742484
GO:0005044	scavenger receptor activity	6	35	736	10740	2.501552795031056	0.02990028169212369	0.5163853358742484
GO:1903038	negative regulation of leukocyte cell-cell adhesion	11	85	736	10740	1.8884271099744245	0.02997871808861635	0.5163853358742484
GO:0009055	electron transfer activity	11	85	736	10740	1.8884271099744245	0.02997871808861635	0.5163853358742484
GO:0002831	regulation of response to biotic stimulus	12	96	736	10740	1.8240489130434783	0.03061002761745168	0.5195844743200324
GO:0007033	vacuole organization	14	118	736	10740	1.7313006632277081	0.03074476899885082	0.5195844743200324
GO:0045807	positive regulation of endocytosis	14	118	736	10740	1.7313006632277081	0.03074476899885082	0.5195844743200324
GO:0098562	cytoplasmic side of membrane	14	118	736	10740	1.7313006632277081	0.03074476899885082	0.5195844743200324
GO:0048714	positive regulation of oligodendrocyte differentiation	4	18	736	10740	3.2427536231884058	0.030935913021875722	0.5195844743200324
GO:0060055	angiogenesis involved in wound healing	4	18	736	10740	3.2427536231884058	0.030935913021875722	0.5195844743200324
GO:0060142	regulation of syncytium formation by plasma membrane fusion	4	18	736	10740	3.2427536231884058	0.030935913021875722	0.5195844743200324
GO:0072606	interleukin-8 secretion	4	18	736	10740	3.2427536231884058	0.030935913021875722	0.5195844743200324
GO:1904666	regulation of ubiquitin protein ligase activity	4	18	736	10740	3.2427536231884058	0.030935913021875722	0.5195844743200324
GO:0000146	microfilament motor activity	4	18	736	10740	3.2427536231884058	0.030935913021875722	0.5195844743200324
GO:0002440	production of molecular mediator of immune response	16	141	736	10740	1.6558741905642922	0.03170377137735906	0.5311564682251574
GO:1903034	regulation of response to wounding	15	130	736	10740	1.6837374581939801	0.032308069183680684	0.5399375830076659
GO:0031670	cellular response to nutrient	8	55	736	10740	2.122529644268775	0.032625987925418994	0.5425580955004863
GO:0008135	translation factor activity, RNA binding	8	55	736	10740	2.122529644268775	0.032625987925418994	0.5425580955004863
GO:0071236	cellular response to antibiotic	14	119	736	10740	1.7167519181585678	0.032742274779201816	0.5431507897485818
GO:0002228	natural killer cell mediated immunity	6	36	736	10740	2.432065217391304	0.033876241450544554	0.5509645693975761
GO:0070231	T cell apoptotic process	6	36	736	10740	2.432065217391304	0.033876241450544554	0.5509645693975761
GO:0002715	regulation of natural killer cell mediated immunity	5	27	736	10740	2.702294685990338	0.03415868638759874	0.5509645693975761
GO:0030866	cortical actin cytoskeleton organization	5	27	736	10740	2.702294685990338	0.03415868638759874	0.5509645693975761
GO:0022853	active ion transmembrane transporter activity	5	27	736	10740	2.702294685990338	0.03415868638759874	0.5509645693975761
GO:0042625	ATPase coupled ion transmembrane transporter activity	5	27	736	10740	2.702294685990338	0.03415868638759874	0.5509645693975761
GO:0002706	regulation of lymphocyte mediated immunity	11	87	736	10740	1.8450149925037482	0.034823535435865055	0.5509645693975761
GO:0006012	galactose metabolic process	3	11	736	10740	3.9797430830039526	0.03493123550597847	0.5509645693975761
GO:0009086	methionine biosynthetic process	3	11	736	10740	3.9797430830039526	0.03493123550597847	0.5509645693975761
GO:0010744	positive regulation of macrophage derived foam cell differentiation	3	11	736	10740	3.9797430830039526	0.03493123550597847	0.5509645693975761
GO:0021794	thalamus development	3	11	736	10740	3.9797430830039526	0.03493123550597847	0.5509645693975761
GO:0030490	maturation of SSU-rRNA	3	11	736	10740	3.9797430830039526	0.03493123550597847	0.5509645693975761
GO:0036035	osteoclast development	3	11	736	10740	3.9797430830039526	0.03493123550597847	0.5509645693975761
GO:0060099	regulation of phagocytosis, engulfment	3	11	736	10740	3.9797430830039526	0.03493123550597847	0.5509645693975761
GO:0060575	intestinal epithelial cell differentiation	3	11	736	10740	3.9797430830039526	0.03493123550597847	0.5509645693975761
GO:0090161	Golgi ribbon formation	3	11	736	10740	3.9797430830039526	0.03493123550597847	0.5509645693975761
GO:1902430	negative regulation of amyloid-beta formation	3	11	736	10740	3.9797430830039526	0.03493123550597847	0.5509645693975761
GO:0005665	RNA polymerase II, core complex	3	11	736	10740	3.9797430830039526	0.03493123550597847	0.5509645693975761
GO:0098554	cytoplasmic side of endoplasmic reticulum membrane	3	11	736	10740	3.9797430830039526	0.03493123550597847	0.5509645693975761
GO:0019865	immunoglobulin binding	3	11	736	10740	3.9797430830039526	0.03493123550597847	0.5509645693975761
GO:0044183	protein binding involved in protein folding	3	11	736	10740	3.9797430830039526	0.03493123550597847	0.5509645693975761
GO:0006885	regulation of pH	9	66	736	10740	1.9898715415019765	0.03515910386511967	0.5525756085642174
GO:0030176	integral component of endoplasmic reticulum membrane	12	98	736	10740	1.7868234250221826	0.03519746638070516	0.5525756085642174
GO:0006809	nitric oxide biosynthetic process	8	56	736	10740	2.084627329192547	0.03587100224394639	0.5618400002627417
GO:0006907	pinocytosis	4	19	736	10740	3.0720823798627	0.03712373046414689	0.566957652326597
GO:0010544	negative regulation of platelet activation	4	19	736	10740	3.0720823798627	0.03712373046414689	0.566957652326597
GO:0030194	positive regulation of blood coagulation	4	19	736	10740	3.0720823798627	0.03712373046414689	0.566957652326597
GO:0032703	negative regulation of interleukin-2 production	4	19	736	10740	3.0720823798627	0.03712373046414689	0.566957652326597
GO:0032816	positive regulation of natural killer cell activation	4	19	736	10740	3.0720823798627	0.03712373046414689	0.566957652326597
GO:0046716	muscle cell cellular homeostasis	4	19	736	10740	3.0720823798627	0.03712373046414689	0.566957652326597
GO:0072010	glomerular epithelium development	4	19	736	10740	3.0720823798627	0.03712373046414689	0.566957652326597
GO:1900048	positive regulation of hemostasis	4	19	736	10740	3.0720823798627	0.03712373046414689	0.566957652326597
GO:1900117	regulation of execution phase of apoptosis	4	19	736	10740	3.0720823798627	0.03712373046414689	0.566957652326597
GO:0030867	rough endoplasmic reticulum membrane	4	19	736	10740	3.0720823798627	0.03712373046414689	0.566957652326597
GO:0033176	proton-transporting V-type ATPase complex	4	19	736	10740	3.0720823798627	0.03712373046414689	0.566957652326597
GO:2000116	regulation of cysteine-type endopeptidase activity	19	179	736	10740	1.548913043478261	0.037630246363777056	0.5733930073756526
GO:0001961	positive regulation of cytokine-mediated signaling pathway	6	37	736	10740	2.3663337250293774	0.03817859454946948	0.5789238220466478
GO:2000107	negative regulation of leukocyte apoptotic process	6	37	736	10740	2.3663337250293774	0.03817859454946948	0.5789238220466478
GO:0050764	regulation of phagocytosis	9	67	736	10740	1.960171966255678	0.03825109143441103	0.5789238220466478
GO:0006090	pyruvate metabolic process	14	122	736	10740	1.674536707056308	0.039298101424096794	0.5934365764378742
GO:0046782	regulation of viral transcription	7	47	736	10740	2.173334875115634	0.03951908287127234	0.5952706583217637
GO:0050868	negative regulation of T cell activation	10	78	736	10740	1.870819397993311	0.039596325898760235	0.5952706583217637
GO:0006664	glycolipid metabolic process	11	89	736	10740	1.8035539814362482	0.040195155268642584	0.6002535936459154
GO:0043280	positive regulation of cysteine-type endopeptidase activity involved in apoptotic process	11	89	736	10740	1.8035539814362482	0.040195155268642584	0.6002535936459154
GO:1903409	reactive oxygen species biosynthetic process	11	89	736	10740	1.8035539814362482	0.040195155268642584	0.6002535936459154
GO:0003729	mRNA binding	15	134	736	10740	1.6334766385463984	0.04070333212680135	0.60649765901329
GO:0050851	antigen receptor-mediated signaling pathway	18	169	736	10740	1.5542191921790585	0.04102765038736714	0.6099806299313856
GO:0009166	nucleotide catabolic process	16	146	736	10740	1.5991661703394877	0.04176838825984255	0.6182639449011859
GO:0034341	response to interferon-gamma	16	146	736	10740	1.5991661703394877	0.04176838825984255	0.6182639449011859
GO:0009206	purine ribonucleoside triphosphate biosynthetic process	13	112	736	10740	1.6937597049689441	0.04245729973250182	0.623627016816787
GO:0006919	activation of cysteine-type endopeptidase activity involved in apoptotic process	8	58	736	10740	2.012743628185907	0.04299812688464943	0.623627016816787
GO:1901681	sulfur compound binding	18	170	736	10740	1.545076726342711	0.04308470466992299	0.623627016816787
GO:1903509	liposaccharide metabolic process	11	90	736	10740	1.7835144927536233	0.04308565600861765	0.623627016816787
GO:0010324	membrane invagination	7	48	736	10740	2.1280570652173916	0.0436454943898137	0.623627016816787
GO:0050854	regulation of antigen receptor-mediated signaling pathway	7	48	736	10740	2.1280570652173916	0.0436454943898137	0.623627016816787
GO:0032528	microvillus organization	4	20	736	10740	2.918478260869565	0.04397006044844224	0.623627016816787
GO:0050820	positive regulation of coagulation	4	20	736	10740	2.918478260869565	0.04397006044844224	0.623627016816787
GO:0008009	chemokine activity	4	20	736	10740	2.918478260869565	0.04397006044844224	0.623627016816787
GO:0043236	laminin binding	4	20	736	10740	2.918478260869565	0.04397006044844224	0.623627016816787
GO:0044242	cellular lipid catabolic process	16	147	736	10740	1.588287488908607	0.04402821425414084	0.623627016816787
GO:0006098	pentose-phosphate shunt	3	12	736	10740	3.6480978260869565	0.04426038812745719	0.623627016816787
GO:0010935	regulation of macrophage cytokine production	3	12	736	10740	3.6480978260869565	0.04426038812745719	0.623627016816787
GO:0042535	positive regulation of tumor necrosis factor biosynthetic process	3	12	736	10740	3.6480978260869565	0.04426038812745719	0.623627016816787
GO:0045019	negative regulation of nitric oxide biosynthetic process	3	12	736	10740	3.6480978260869565	0.04426038812745719	0.623627016816787
GO:0071732	cellular response to nitric oxide	3	12	736	10740	3.6480978260869565	0.04426038812745719	0.623627016816787
GO:0090343	positive regulation of cell aging	3	12	736	10740	3.6480978260869565	0.04426038812745719	0.623627016816787
GO:1900272	negative regulation of long-term synaptic potentiation	3	12	736	10740	3.6480978260869565	0.04426038812745719	0.623627016816787
GO:1904406	negative regulation of nitric oxide metabolic process	3	12	736	10740	3.6480978260869565	0.04426038812745719	0.623627016816787
GO:1905153	regulation of membrane invagination	3	12	736	10740	3.6480978260869565	0.04426038812745719	0.623627016816787
GO:2000193	positive regulation of fatty acid transport	3	12	736	10740	3.6480978260869565	0.04426038812745719	0.623627016816787
GO:0070069	cytochrome complex	3	12	736	10740	3.6480978260869565	0.04426038812745719	0.623627016816787
GO:0050664	oxidoreductase activity, acting on NAD(P)H, oxygen as acceptor	3	12	736	10740	3.6480978260869565	0.04426038812745719	0.623627016816787
GO:0009145	purine nucleoside triphosphate biosynthetic process	13	113	736	10740	1.6787706810311658	0.0451076538136668	0.6329167675730123
GO:2001056	positive regulation of cysteine-type endopeptidase activity	13	113	736	10740	1.6787706810311658	0.0451076538136668	0.6329167675730123
GO:0032543	mitochondrial translation	12	102	736	10740	1.7167519181585678	0.045796589792478304	0.6402435778058422
GO:0002705	positive regulation of leukocyte mediated immunity	10	80	736	10740	1.8240489130434783	0.04591501827471742	0.6402435778058422
GO:0006289	nucleotide-excision repair	10	80	736	10740	1.8240489130434783	0.04591501827471742	0.6402435778058422
GO:0009124	nucleoside monophosphate biosynthetic process	16	148	736	10740	1.5775558166862516	0.046373785171564055	0.6453046345671155
GO:0032663	regulation of interleukin-2 production	6	39	736	10740	2.2449832775919734	0.04778743089477592	0.660302900939047
GO:0045687	positive regulation of glial cell differentiation	6	39	736	10740	2.2449832775919734	0.04778743089477592	0.660302900939047
GO:0048701	embryonic cranial skeleton morphogenesis	6	39	736	10740	2.2449832775919734	0.04778743089477592	0.660302900939047
GO:0002532	production of molecular mediator involved in inflammatory response	7	49	736	10740	2.0846273291925463	0.048039854708260284	0.660302900939047
GO:0019730	antimicrobial humoral response	7	49	736	10740	2.0846273291925463	0.048039854708260284	0.660302900939047
GO:1903902	positive regulation of viral life cycle	7	49	736	10740	2.0846273291925463	0.048039854708260284	0.660302900939047
GO:0061418	regulation of transcription from RNA polymerase II promoter in response to hypoxia	9	70	736	10740	1.876164596273292	0.04862150921191767	0.6669365876624552
GO:0031227	intrinsic component of endoplasmic reticulum membrane	12	103	736	10740	1.7000844238075137	0.04875681693991582	0.6674332562811648
GO:0051087	chaperone binding	10	81	736	10740	1.8015297906602254	0.04931602335175747	0.6737188991360783
GO:0009132	nucleoside diphosphate metabolic process	14	126	736	10740	1.621376811594203	0.049425154171712365	0.6738429419969286
GO:0019068	virion assembly	5	30	736	10740	2.432065217391304	0.051001529517104564	0.6869906025953986
GO:0030865	cortical cytoskeleton organization	5	30	736	10740	2.432065217391304	0.051001529517104564	0.6869906025953986
GO:0035456	response to interferon-beta	5	30	736	10740	2.432065217391304	0.051001529517104564	0.6869906025953986
GO:0042769	DNA damage response, detection of DNA damage	5	30	736	10740	2.432065217391304	0.051001529517104564	0.6869906025953986
GO:0030669	clathrin-coated endocytic vesicle membrane	5	30	736	10740	2.432065217391304	0.051001529517104564	0.6869906025953986
GO:0042379	chemokine receptor binding	5	30	736	10740	2.432065217391304	0.051001529517104564	0.6869906025953986
GO:0001914	regulation of T cell mediated cytotoxicity	4	21	736	10740	2.779503105590062	0.051474575799972305	0.6878596587555823
GO:0014850	response to muscle activity	4	21	736	10740	2.779503105590062	0.051474575799972305	0.6878596587555823
GO:0090023	positive regulation of neutrophil chemotaxis	4	21	736	10740	2.779503105590062	0.051474575799972305	0.6878596587555823
GO:0046915	transition metal ion transmembrane transporter activity	4	21	736	10740	2.779503105590062	0.051474575799972305	0.6878596587555823
GO:0031461	cullin-RING ubiquitin ligase complex	12	104	736	10740	1.68373745819398	0.05184540779627061	0.6897757989898491
GO:0043393	regulation of protein binding	19	186	736	10740	1.4906206171107996	0.05210232156676238	0.6897757989898491
GO:0015918	sterol transport	9	71	736	10740	1.849739742804654	0.05245393479810468	0.6897757989898491
GO:0030316	osteoclast differentiation	9	71	736	10740	1.849739742804654	0.05245393479810468	0.6897757989898491
GO:0097530	granulocyte migration	9	71	736	10740	1.849739742804654	0.05245393479810468	0.6897757989898491
GO:0032675	regulation of interleukin-6 production	11	93	736	10740	1.7259817671809259	0.052606226165332566	0.6897757989898491
GO:0050715	positive regulation of cytokine secretion	11	93	736	10740	1.7259817671809259	0.052606226165332566	0.6897757989898491
GO:0006027	glycosaminoglycan catabolic process	7	50	736	10740	2.0429347826086954	0.05270592736038436	0.6897757989898491
GO:0032722	positive regulation of chemokine production	6	40	736	10740	2.188858695652174	0.053103187800127426	0.6897757989898491
GO:0034381	plasma lipoprotein particle clearance	6	40	736	10740	2.188858695652174	0.053103187800127426	0.6897757989898491
GO:1903793	positive regulation of anion transport	6	40	736	10740	2.188858695652174	0.053103187800127426	0.6897757989898491
GO:2000401	regulation of lymphocyte migration	6	40	736	10740	2.188858695652174	0.053103187800127426	0.6897757989898491
GO:0009201	ribonucleoside triphosphate biosynthetic process	13	116	736	10740	1.6353541979010493	0.05374477899886503	0.6897757989898491
GO:1902107	positive regulation of leukocyte differentiation	13	116	736	10740	1.6353541979010493	0.05374477899886503	0.6897757989898491
GO:1901292	nucleoside phosphate catabolic process	16	151	736	10740	1.546213648142816	0.05393835721653959	0.6897757989898491
GO:1903531	negative regulation of secretion by cell	16	151	736	10740	1.546213648142816	0.05393835721653959	0.6897757989898491
GO:0002643	regulation of tolerance induction	3	13	736	10740	3.36747491638796	0.054690464240620545	0.6897757989898491
GO:0010875	positive regulation of cholesterol efflux	3	13	736	10740	3.36747491638796	0.054690464240620545	0.6897757989898491
GO:0030214	hyaluronan catabolic process	3	13	736	10740	3.36747491638796	0.054690464240620545	0.6897757989898491
GO:0031468	nuclear envelope reassembly	3	13	736	10740	3.36747491638796	0.054690464240620545	0.6897757989898491
GO:0055012	ventricular cardiac muscle cell differentiation	3	13	736	10740	3.36747491638796	0.054690464240620545	0.6897757989898491
GO:0071071	regulation of phospholipid biosynthetic process	3	13	736	10740	3.36747491638796	0.054690464240620545	0.6897757989898491
GO:0140131	positive regulation of lymphocyte chemotaxis	3	13	736	10740	3.36747491638796	0.054690464240620545	0.6897757989898491
GO:1902188	positive regulation of viral release from host cell	3	13	736	10740	3.36747491638796	0.054690464240620545	0.6897757989898491
GO:1902992	negative regulation of amyloid precursor protein catabolic process	3	13	736	10740	3.36747491638796	0.054690464240620545	0.6897757989898491
GO:1904355	positive regulation of telomere capping	3	13	736	10740	3.36747491638796	0.054690464240620545	0.6897757989898491
GO:0005767	secondary lysosome	3	13	736	10740	3.36747491638796	0.054690464240620545	0.6897757989898491
GO:0046930	pore complex	3	13	736	10740	3.36747491638796	0.054690464240620545	0.6897757989898491
GO:0071682	endocytic vesicle lumen	3	13	736	10740	3.36747491638796	0.054690464240620545	0.6897757989898491
GO:0046527	glucosyltransferase activity	3	13	736	10740	3.36747491638796	0.054690464240620545	0.6897757989898491
GO:0006754	ATP biosynthetic process	12	105	736	10740	1.6677018633540373	0.05506420590038844	0.691898184214769
GO:0061041	regulation of wound healing	12	105	736	10740	1.6677018633540373	0.05506420590038844	0.691898184214769
GO:0071621	granulocyte chemotaxis	8	61	736	10740	1.9137562366357803	0.05534147373269053	0.6940871984910069
GO:0005178	integrin binding	11	94	736	10740	1.7076202590194267	0.05607013589496203	0.7019188945215041
GO:0048145	regulation of fibroblast proliferation	9	72	736	10740	1.8240489130434783	0.05647870949415894	0.7020804022365377
GO:0032092	positive regulation of protein binding	10	83	736	10740	1.7581194342587743	0.0566138440161892	0.7020804022365377
GO:0060333	interferon-gamma-mediated signaling pathway	10	83	736	10740	1.7581194342587743	0.0566138440161892	0.7020804022365377
GO:0007584	response to nutrient	18	176	736	10740	1.4924036561264822	0.05700570340175158	0.7020804022365377
GO:0001774	microglial cell activation	5	31	736	10740	2.353611500701262	0.05752365664930332	0.7020804022365377
GO:0002269	leukocyte activation involved in inflammatory response	5	31	736	10740	2.353611500701262	0.05752365664930332	0.7020804022365377
GO:0006007	glucose catabolic process	5	31	736	10740	2.353611500701262	0.05752365664930332	0.7020804022365377
GO:0009225	nucleotide-sugar metabolic process	5	31	736	10740	2.353611500701262	0.05752365664930332	0.7020804022365377
GO:0010464	regulation of mesenchymal cell proliferation	5	31	736	10740	2.353611500701262	0.05752365664930332	0.7020804022365377
GO:0044764	multi-organism cellular process	5	31	736	10740	2.353611500701262	0.05752365664930332	0.7020804022365377
GO:0045429	positive regulation of nitric oxide biosynthetic process	5	31	736	10740	2.353611500701262	0.05752365664930332	0.7020804022365377
GO:0050829	defense response to Gram-negative bacterium	5	31	736	10740	2.353611500701262	0.05752365664930332	0.7020804022365377
GO:1904407	positive regulation of nitric oxide metabolic process	5	31	736	10740	2.353611500701262	0.05752365664930332	0.7020804022365377
GO:0006026	aminoglycan catabolic process	7	51	736	10740	2.0028772378516626	0.057646690784974815	0.7020804022365377
GO:0015909	long-chain fatty acid transport	7	51	736	10740	2.0028772378516626	0.057646690784974815	0.7020804022365377
GO:0090342	regulation of cell aging	6	41	736	10740	2.1354718981972427	0.058763865647535184	0.7066338837168903
GO:0001516	prostaglandin biosynthetic process	4	22	736	10740	2.6531620553359683	0.05963194688107621	0.7066338837168903
GO:0030262	apoptotic nuclear changes	4	22	736	10740	2.6531620553359683	0.05963194688107621	0.7066338837168903
GO:0046006	regulation of activated T cell proliferation	4	22	736	10740	2.6531620553359683	0.05963194688107621	0.7066338837168903
GO:0046457	prostanoid biosynthetic process	4	22	736	10740	2.6531620553359683	0.05963194688107621	0.7066338837168903
GO:0060445	branching involved in salivary gland morphogenesis	4	22	736	10740	2.6531620553359683	0.05963194688107621	0.7066338837168903
GO:0061844	antimicrobial humoral immune response mediated by antimicrobial peptide	4	22	736	10740	2.6531620553359683	0.05963194688107621	0.7066338837168903
GO:0071624	positive regulation of granulocyte chemotaxis	4	22	736	10740	2.6531620553359683	0.05963194688107621	0.7066338837168903
GO:0097066	response to thyroid hormone	4	22	736	10740	2.6531620553359683	0.05963194688107621	0.7066338837168903
GO:0071813	lipoprotein particle binding	4	22	736	10740	2.6531620553359683	0.05963194688107621	0.7066338837168903
GO:0071814	protein-lipid complex binding	4	22	736	10740	2.6531620553359683	0.05963194688107621	0.7066338837168903
GO:0051048	negative regulation of secretion	17	165	736	10740	1.5034584980237153	0.05963234034434336	0.7066338837168903
GO:0021675	nerve development	8	62	736	10740	1.8828892005610098	0.05990912362321371	0.7066338837168903
GO:0032508	DNA duplex unwinding	8	62	736	10740	1.8828892005610098	0.05990912362321371	0.7066338837168903
GO:0034109	homotypic cell-cell adhesion	8	62	736	10740	1.8828892005610098	0.05990912362321371	0.7066338837168903
GO:0051651	maintenance of location in cell	8	62	736	10740	1.8828892005610098	0.05990912362321371	0.7066338837168903
GO:1902930	regulation of alcohol biosynthetic process	8	62	736	10740	1.8828892005610098	0.05990912362321371	0.7066338837168903
GO:0051117	ATPase binding	8	62	736	10740	1.8828892005610098	0.05990912362321371	0.7066338837168903
GO:0048144	fibroblast proliferation	9	73	736	10740	1.799061941631924	0.06069801685356646	0.7146873138265212
GO:0045766	positive regulation of angiogenesis	14	130	736	10740	1.5714882943143815	0.061234559530801105	0.7197465243280026
GO:0006165	nucleoside diphosphate phosphorylation	12	107	736	10740	1.6365298659081673	0.06189903353236702	0.7256235944040509
GO:0010952	positive regulation of peptidase activity	15	142	736	10740	1.5414497856705451	0.061950047035238195	0.7256235944040509
GO:2001234	negative regulation of apoptotic signaling pathway	18	178	736	10740	1.4756350757205667	0.06227251299560824	0.7281343316413568
GO:0007040	lysosome organization	7	52	736	10740	1.9643603678929766	0.06286432924851465	0.7299849267047348
GO:0051702	interaction with symbiont	7	52	736	10740	1.9643603678929766	0.06286432924851465	0.7299849267047348
GO:0080171	lytic vacuole organization	7	52	736	10740	1.9643603678929766	0.06286432924851465	0.7299849267047348
GO:1904888	cranial skeletal system development	7	52	736	10740	1.9643603678929766	0.06286432924851465	0.7299849267047348
GO:0002833	positive regulation of response to biotic stimulus	5	32	736	10740	2.2800611413043477	0.06450086626626586	0.7393759888674323
GO:0034405	response to fluid shear stress	5	32	736	10740	2.2800611413043477	0.06450086626626586	0.7393759888674323
GO:0007569	cell aging	10	85	736	10740	1.7167519181585678	0.06458637024633253	0.7393759888674323
GO:0002456	T cell mediated immunity	8	63	736	10740	1.8530020703933747	0.06470706538531386	0.7393759888674323
GO:0002824	positive regulation of adaptive immune response based on somatic recombination of immune receptors built from immunoglobulin superfamily domains	8	63	736	10740	1.8530020703933747	0.06470706538531386	0.7393759888674323
GO:0030301	cholesterol transport	8	63	736	10740	1.8530020703933747	0.06470706538531386	0.7393759888674323
GO:1901019	regulation of calcium ion transmembrane transporter activity	8	63	736	10740	1.8530020703933747	0.06470706538531386	0.7393759888674323
GO:0031970	organelle envelope lumen	8	63	736	10740	1.8530020703933747	0.06470706538531386	0.7393759888674323
GO:0030195	negative regulation of blood coagulation	6	42	736	10740	2.0846273291925463	0.06477087356076987	0.7393759888674323
GO:0005507	copper ion binding	6	42	736	10740	2.0846273291925463	0.06477087356076987	0.7393759888674323
GO:0046939	nucleotide phosphorylation	12	108	736	10740	1.6213768115942029	0.06551797019151241	0.7466387973601287
GO:0032462	regulation of protein homooligomerization	3	14	736	10740	3.12694099378882	0.06617462357326805	0.7490522517074963
GO:0050884	neuromuscular process controlling posture	3	14	736	10740	3.12694099378882	0.06617462357326805	0.7490522517074963
GO:0071437	invadopodium	3	14	736	10740	3.12694099378882	0.06617462357326805	0.7490522517074963
GO:0098533	ATPase dependent transmembrane transport complex	3	14	736	10740	3.12694099378882	0.06617462357326805	0.7490522517074963
GO:0043618	regulation of transcription from RNA polymerase II promoter in response to stress	11	97	736	10740	1.6548072613177949	0.06735847822918632	0.7611734075059897
GO:0006006	glucose metabolic process	17	168	736	10740	1.4766110248447204	0.06822896026693778	0.7643302359974358
GO:0006814	sodium ion transport	15	144	736	10740	1.5200407608695652	0.06825454173499913	0.7643302359974358
GO:0050852	T cell receptor signaling pathway	15	144	736	10740	1.5200407608695652	0.06825454173499913	0.7643302359974358
GO:0060135	maternal process involved in female pregnancy	7	53	736	10740	1.9272969647251847	0.06836022874538307	0.7643302359974358
GO:0032814	regulation of natural killer cell activation	4	23	736	10740	2.5378071833648392	0.06843223939219804	0.7643302359974358
GO:0035767	endothelial cell chemotaxis	4	23	736	10740	2.5378071833648392	0.06843223939219804	0.7643302359974358
GO:1902624	positive regulation of neutrophil migration	4	23	736	10740	2.5378071833648392	0.06843223939219804	0.7643302359974358
GO:0009135	purine nucleoside diphosphate metabolic process	12	109	736	10740	1.6065017949740725	0.06927291910786654	0.7699619208639265
GO:0009179	purine ribonucleoside diphosphate metabolic process	12	109	736	10740	1.6065017949740725	0.06927291910786654	0.7699619208639265
GO:0044070	regulation of anion transport	9	75	736	10740	1.7510869565217393	0.06972709499046499	0.7699619208639265
GO:2001243	negative regulation of intrinsic apoptotic signaling pathway	9	75	736	10740	1.7510869565217393	0.06972709499046499	0.7699619208639265
GO:1903901	negative regulation of viral life cycle	8	64	736	10740	1.8240489130434783	0.06973671443607946	0.7699619208639265
GO:0005884	actin filament	8	64	736	10740	1.8240489130434783	0.06973671443607946	0.7699619208639265
GO:0038024	cargo receptor activity	8	64	736	10740	1.8240489130434783	0.06973671443607946	0.7699619208639265
GO:0035924	cellular response to vascular endothelial growth factor stimulus	6	43	736	10740	2.036147623862487	0.0711243468165013	0.7814396016462256
GO:0099024	plasma membrane invagination	6	43	736	10740	2.036147623862487	0.0711243468165013	0.7814396016462256
GO:1900047	negative regulation of hemostasis	6	43	736	10740	2.036147623862487	0.0711243468165013	0.7814396016462256
GO:1903708	positive regulation of hemopoiesis	15	145	736	10740	1.5095577211394304	0.07156165628989124	0.783902391893255
GO:0015682	ferric iron transport	5	33	736	10740	2.2109683794466406	0.0719304644677107	0.783902391893255
GO:0033572	transferrin transport	5	33	736	10740	2.2109683794466406	0.0719304644677107	0.783902391893255
GO:0072512	trivalent inorganic cation transport	5	33	736	10740	2.2109683794466406	0.0719304644677107	0.783902391893255
GO:0097035	regulation of membrane lipid distribution	5	33	736	10740	2.2109683794466406	0.0719304644677107	0.783902391893255
GO:0061025	membrane fusion	10	87	736	10740	1.6772863568215892	0.07324612716646683	0.7969509959065495
GO:0097237	cellular response to toxic substance	18	182	736	10740	1.44320353559484	0.07378840464635954	0.8015562988600508
GO:2000379	positive regulation of reactive oxygen species metabolic process	9	76	736	10740	1.728046338672769	0.07453934569395582	0.8075552056262266
GO:0002819	regulation of adaptive immune response	12	111	736	10740	1.5775558166862516	0.0771948233791836	0.8075552056262266
GO:0009185	ribonucleoside diphosphate metabolic process	12	111	736	10740	1.5775558166862516	0.0771948233791836	0.8075552056262266
GO:0002931	response to ischemia	6	44	736	10740	1.9898715415019763	0.07782317019889229	0.8075552056262266
GO:0030593	neutrophil chemotaxis	6	44	736	10740	1.9898715415019763	0.07782317019889229	0.8075552056262266
GO:0050819	negative regulation of coagulation	6	44	736	10740	1.9898715415019763	0.07782317019889229	0.8075552056262266
GO:0045334	clathrin-coated endocytic vesicle	6	44	736	10740	1.9898715415019763	0.07782317019889229	0.8075552056262266
GO:0006370	7-methylguanosine mRNA capping	4	24	736	10740	2.4320652173913047	0.07786132951369515	0.8075552056262266
GO:0006921	cellular component disassembly involved in execution phase of apoptosis	4	24	736	10740	2.4320652173913047	0.07786132951369515	0.8075552056262266
GO:0048246	macrophage chemotaxis	4	24	736	10740	2.4320652173913047	0.07786132951369515	0.8075552056262266
GO:0071392	cellular response to estradiol stimulus	4	24	736	10740	2.4320652173913047	0.07786132951369515	0.8075552056262266
GO:0044272	sulfur compound biosynthetic process	16	159	736	10740	1.468416735028712	0.07817989040817643	0.8075552056262266
GO:0051607	defense response to virus	16	159	736	10740	1.468416735028712	0.07817989040817643	0.8075552056262266
GO:0002836	positive regulation of response to tumor cell	2	7	736	10740	4.169254658385094	0.07822948613639943	0.8075552056262266
GO:0002839	positive regulation of immune response to tumor cell	2	7	736	10740	4.169254658385094	0.07822948613639943	0.8075552056262266
GO:0002903	negative regulation of B cell apoptotic process	2	7	736	10740	4.169254658385094	0.07822948613639943	0.8075552056262266
GO:0006044	N-acetylglucosamine metabolic process	2	7	736	10740	4.169254658385094	0.07822948613639943	0.8075552056262266
GO:0060315	negative regulation of ryanodine-sensitive calcium-release channel activity	2	7	736	10740	4.169254658385094	0.07822948613639943	0.8075552056262266
GO:0070234	positive regulation of T cell apoptotic process	2	7	736	10740	4.169254658385094	0.07822948613639943	0.8075552056262266
GO:0004065	arylsulfatase activity	2	7	736	10740	4.169254658385094	0.07822948613639943	0.8075552056262266
GO:0019722	calcium-mediated signaling	14	135	736	10740	1.5132850241545894	0.07848901482401233	0.8075552056262266
GO:0000097	sulfur amino acid biosynthetic process	3	15	736	10740	2.918478260869565	0.07865719597487819	0.8075552056262266
GO:0001771	immunological synapse formation	3	15	736	10740	2.918478260869565	0.07865719597487819	0.8075552056262266
GO:0031639	plasminogen activation	3	15	736	10740	2.918478260869565	0.07865719597487819	0.8075552056262266
GO:0036342	post-anal tail morphogenesis	3	15	736	10740	2.918478260869565	0.07865719597487819	0.8075552056262266
GO:0042474	middle ear morphogenesis	3	15	736	10740	2.918478260869565	0.07865719597487819	0.8075552056262266
GO:0061318	renal filtration cell differentiation	3	15	736	10740	2.918478260869565	0.07865719597487819	0.8075552056262266
GO:0070633	transepithelial transport	3	15	736	10740	2.918478260869565	0.07865719597487819	0.8075552056262266
GO:0071157	negative regulation of cell cycle arrest	3	15	736	10740	2.918478260869565	0.07865719597487819	0.8075552056262266
GO:0072112	glomerular visceral epithelial cell differentiation	3	15	736	10740	2.918478260869565	0.07865719597487819	0.8075552056262266
GO:1901623	regulation of lymphocyte chemotaxis	3	15	736	10740	2.918478260869565	0.07865719597487819	0.8075552056262266
GO:1902170	cellular response to reactive nitrogen species	3	15	736	10740	2.918478260869565	0.07865719597487819	0.8075552056262266
GO:1902683	regulation of receptor localization to synapse	3	15	736	10740	2.918478260869565	0.07865719597487819	0.8075552056262266
GO:1990573	potassium ion import across plasma membrane	3	15	736	10740	2.918478260869565	0.07865719597487819	0.8075552056262266
GO:0008301	DNA binding, bending	3	15	736	10740	2.918478260869565	0.07865719597487819	0.8075552056262266
GO:0043027	cysteine-type endopeptidase inhibitor activity involved in apoptotic process	3	15	736	10740	2.918478260869565	0.07865719597487819	0.8075552056262266
GO:0032365	intracellular lipid transport	5	34	736	10740	2.1459398976982094	0.07980762882586892	0.8164574490743141
GO:0032527	protein exit from endoplasmic reticulum	5	34	736	10740	2.1459398976982094	0.07980762882586892	0.8164574490743141
GO:0032635	interleukin-6 production	11	100	736	10740	1.6051630434782609	0.08001896960369312	0.8164574490743141
GO:0046031	ADP metabolic process	11	100	736	10740	1.6051630434782609	0.08001896960369312	0.8164574490743141
GO:0005758	mitochondrial intermembrane space	7	55	736	10740	1.857213438735178	0.08018837200424624	0.8164574490743141
GO:0002286	T cell activation involved in immune response	8	66	736	10740	1.7687747035573123	0.08049409742915287	0.8164574490743141
GO:0042116	macrophage activation	8	66	736	10740	1.7687747035573123	0.08049409742915287	0.8164574490743141
GO:0005902	microvillus	8	66	736	10740	1.7687747035573123	0.08049409742915287	0.8164574490743141
GO:0005802	trans-Golgi network	16	160	736	10740	1.4592391304347825	0.08164232552964931	0.8268587405145685
GO:0010466	negative regulation of peptidase activity	15	148	736	10740	1.4789585781433607	0.08211164364222177	0.8303632431386843
GO:0070301	cellular response to hydrogen peroxide	9	78	736	10740	1.68373745819398	0.08476257016857142	0.8530833377900179
GO:0005604	basement membrane	9	78	736	10740	1.68373745819398	0.08476257016857142	0.8530833377900179
GO:0042073	intraciliary transport	6	45	736	10740	1.9456521739130435	0.08486500910457491	0.8530833377900179
GO:0045670	regulation of osteoclast differentiation	6	45	736	10740	1.9456521739130435	0.08486500910457491	0.8530833377900179
GO:0034249	negative regulation of cellular amide metabolic process	12	113	736	10740	1.5496344747979993	0.08567093085874032	0.8590309444371702
GO:0030246	carbohydrate binding	15	149	736	10740	1.4690326816457544	0.08583983474002156	0.8590309444371702
GO:0010950	positive regulation of endopeptidase activity	13	125	736	10740	1.5176086956521737	0.08616939182540943	0.8590309444371702
GO:0042098	T cell proliferation	14	137	736	10740	1.4911932719771501	0.0861894398744894	0.8590309444371702
GO:0002702	positive regulation of production of molecular mediator of immune response	8	67	736	10740	1.7423750811161582	0.08622196264877907	0.8590309444371702
GO:0032760	positive regulation of tumor necrosis factor production	8	67	736	10740	1.7423750811161582	0.08622196264877907	0.8590309444371702
GO:0019915	lipid storage	7	56	736	10740	1.8240489130434785	0.0865194248271462	0.8594518085705452
GO:0032642	regulation of chemokine production	7	56	736	10740	1.8240489130434785	0.0865194248271462	0.8594518085705452
GO:0009452	7-methylguanosine RNA capping	4	25	736	10740	2.334782608695652	0.08790132692989809	0.8626822344474666
GO:0036260	RNA capping	4	25	736	10740	2.334782608695652	0.08790132692989809	0.8626822344474666
GO:0050798	activated T cell proliferation	4	25	736	10740	2.334782608695652	0.08790132692989809	0.8626822344474666
GO:0090022	regulation of neutrophil chemotaxis	4	25	736	10740	2.334782608695652	0.08790132692989809	0.8626822344474666
GO:0080008	Cul4-RING E3 ubiquitin ligase complex	4	25	736	10740	2.334782608695652	0.08790132692989809	0.8626822344474666
GO:0036297	interstrand cross-link repair	5	35	736	10740	2.0846273291925463	0.08812552001482658	0.8626822344474666
GO:0071622	regulation of granulocyte chemotaxis	5	35	736	10740	2.0846273291925463	0.08812552001482658	0.8626822344474666
GO:1904646	cellular response to amyloid-beta	5	35	736	10740	2.0846273291925463	0.08812552001482658	0.8626822344474666
GO:0005548	phospholipid transporter activity	5	35	736	10740	2.0846273291925463	0.08812552001482658	0.8626822344474666
GO:0030331	estrogen receptor binding	5	35	736	10740	2.0846273291925463	0.08812552001482658	0.8626822344474666
GO:0043620	regulation of DNA-templated transcription in response to stress	11	102	736	10740	1.5736892583120203	0.0892323089572229	0.8722490578039132
GO:0031334	positive regulation of protein complex assembly	17	175	736	10740	1.4175465838509316	0.09142563061135328	0.8775129253280389
GO:0006309	apoptotic DNA fragmentation	3	16	736	10740	2.7360733695652173	0.0920757934398476	0.8775129253280389
GO:0006555	methionine metabolic process	3	16	736	10740	2.7360733695652173	0.0920757934398476	0.8775129253280389
GO:0031954	positive regulation of protein autophosphorylation	3	16	736	10740	2.7360733695652173	0.0920757934398476	0.8775129253280389
GO:0034367	protein-containing complex remodeling	3	16	736	10740	2.7360733695652173	0.0920757934398476	0.8775129253280389
GO:0034368	protein-lipid complex remodeling	3	16	736	10740	2.7360733695652173	0.0920757934398476	0.8775129253280389
GO:0034369	plasma lipoprotein particle remodeling	3	16	736	10740	2.7360733695652173	0.0920757934398476	0.8775129253280389
GO:0051000	positive regulation of nitric-oxide synthase activity	3	16	736	10740	2.7360733695652173	0.0920757934398476	0.8775129253280389
GO:0070987	error-free translesion synthesis	3	16	736	10740	2.7360733695652173	0.0920757934398476	0.8775129253280389
GO:0072311	glomerular epithelial cell differentiation	3	16	736	10740	2.7360733695652173	0.0920757934398476	0.8775129253280389
GO:0090201	negative regulation of release of cytochrome c from mitochondria	3	16	736	10740	2.7360733695652173	0.0920757934398476	0.8775129253280389
GO:0031092	platelet alpha granule membrane	3	16	736	10740	2.7360733695652173	0.0920757934398476	0.8775129253280389
GO:0032433	filopodium tip	3	16	736	10740	2.7360733695652173	0.0920757934398476	0.8775129253280389
GO:0008329	signaling pattern recognition receptor activity	3	16	736	10740	2.7360733695652173	0.0920757934398476	0.8775129253280389
GO:0038187	pattern recognition receptor activity	3	16	736	10740	2.7360733695652173	0.0920757934398476	0.8775129253280389
GO:0050750	low-density lipoprotein particle receptor binding	3	16	736	10740	2.7360733695652173	0.0920757934398476	0.8775129253280389
GO:0002821	positive regulation of adaptive immune response	8	68	736	10740	1.7167519181585678	0.0921818029214531	0.8775129253280389
GO:0001836	release of cytochrome c from mitochondria	6	46	736	10740	1.9033553875236295	0.09224634760686734	0.8775129253280389
GO:2000378	negative regulation of reactive oxygen species metabolic process	6	46	736	10740	1.9033553875236295	0.09224634760686734	0.8775129253280389
GO:0006096	glycolytic process	10	91	736	10740	1.6035594839942666	0.09265467057092207	0.8789143750636058
GO:0006757	ATP generation from ADP	10	91	736	10740	1.6035594839942666	0.09265467057092207	0.8789143750636058
GO:0014823	response to activity	7	57	736	10740	1.7920480549199087	0.09312637976482921	0.8809075389271415
GO:0055006	cardiac cell development	7	57	736	10740	1.7920480549199087	0.09312637976482921	0.8809075389271415
GO:0030662	coated vesicle membrane	15	151	736	10740	1.44957529513389	0.09361601957679692	0.8842971835199541
GO:0022612	gland morphogenesis	11	103	736	10740	1.5584107218235543	0.09407176995929233	0.8873576620109718
GO:0009142	nucleoside triphosphate biosynthetic process	13	127	736	10740	1.4937093461143442	0.09475053019559335	0.8925102389752745
GO:1902936	phosphatidylinositol bisphosphate binding	9	80	736	10740	1.6416440217391306	0.09578395104121953	0.9000663153113199
GO:0044088	regulation of vacuole organization	5	36	736	10740	2.0267210144927534	0.09687540365422695	0.9000663153113199
GO:0090199	regulation of release of cytochrome c from mitochondria	5	36	736	10740	2.0267210144927534	0.09687540365422695	0.9000663153113199
GO:0061013	regulation of mRNA catabolic process	15	152	736	10740	1.4400386155606406	0.09766448991653479	0.9000663153113199
GO:0010811	positive regulation of cell-substrate adhesion	10	92	736	10740	1.5861294896030247	0.09794318063648597	0.9000663153113199
GO:0005125	cytokine activity	10	92	736	10740	1.5861294896030247	0.09794318063648597	0.9000663153113199
GO:0032392	DNA geometric change	8	69	736	10740	1.6918714555765595	0.09837234952365431	0.9000663153113199
GO:1903557	positive regulation of tumor necrosis factor superfamily cytokine production	8	69	736	10740	1.6918714555765595	0.09837234952365431	0.9000663153113199
GO:0006270	DNA replication initiation	4	26	736	10740	2.2449832775919734	0.09853099797367214	0.9000663153113199
GO:0017001	antibiotic catabolic process	4	26	736	10740	2.2449832775919734	0.09853099797367214	0.9000663153113199
GO:0046461	neutral lipid catabolic process	4	26	736	10740	2.2449832775919734	0.09853099797367214	0.9000663153113199
GO:0046464	acylglycerol catabolic process	4	26	736	10740	2.2449832775919734	0.09853099797367214	0.9000663153113199
GO:0071709	membrane assembly	4	26	736	10740	2.2449832775919734	0.09853099797367214	0.9000663153113199
GO:0097421	liver regeneration	4	26	736	10740	2.2449832775919734	0.09853099797367214	0.9000663153113199
GO:1902991	regulation of amyloid precursor protein catabolic process	4	26	736	10740	2.2449832775919734	0.09853099797367214	0.9000663153113199
GO:0097718	disordered domain specific binding	4	26	736	10740	2.2449832775919734	0.09853099797367214	0.9000663153113199
GO:0010951	negative regulation of endopeptidase activity	14	140	736	10740	1.4592391304347827	0.09860811953368352	0.9000663153113199
GO:0022804	active transmembrane transporter activity	17	177	736	10740	1.4015291083271924	0.09887835727822014	0.9000663153113199
GO:0008037	cell recognition	11	104	736	10740	1.5434260033444815	0.09906628591405812	0.9000663153113199
GO:0030414	peptidase inhibitor activity	11	104	736	10740	1.5434260033444815	0.09906628591405812	0.9000663153113199
GO:0009127	purine nucleoside monophosphate biosynthetic process	13	128	736	10740	1.482039741847826	0.09923122094391243	0.9000663153113199
GO:0009168	purine ribonucleoside monophosphate biosynthetic process	13	128	736	10740	1.482039741847826	0.09923122094391243	0.9000663153113199
GO:0035967	cellular response to topologically incorrect protein	12	116	736	10740	1.5095577211394302	0.09943069212154566	0.9000663153113199
GO:1905668	positive regulation of protein localization to endosome	2	8	736	10740	3.6480978260869565	0.09969554138414917	0.9000663153113199
GO:0034361	very-low-density lipoprotein particle	2	8	736	10740	3.6480978260869565	0.09969554138414917	0.9000663153113199
GO:0034385	triglyceride-rich plasma lipoprotein particle	2	8	736	10740	3.6480978260869565	0.09969554138414917	0.9000663153113199
GO:0008484	sulfuric ester hydrolase activity	2	8	736	10740	3.6480978260869565	0.09969554138414917	0.9000663153113199
GO:0033691	sialic acid binding	2	8	736	10740	3.6480978260869565	0.09969554138414917	0.9000663153113199
GO:0036442	proton-exporting ATPase activity	2	8	736	10740	3.6480978260869565	0.09969554138414917	0.9000663153113199
GO:0046961	proton-transporting ATPase activity, rotational mechanism	2	8	736	10740	3.6480978260869565	0.09969554138414917	0.9000663153113199
GO:0055102	lipase inhibitor activity	2	8	736	10740	3.6480978260869565	0.09969554138414917	0.9000663153113199
GO:1903036	positive regulation of response to wounding	6	47	736	10740	1.862858464384829	0.09996253269012503	0.9004616502977466
GO:0044291	cell-cell contact zone	7	58	736	10740	1.7611506746626686	0.1000067281993637	0.9004616502977466
GO:0031091	platelet alpha granule	9	81	736	10740	1.621376811594203	0.10159244200240225	0.9135181533860871
GO:0006733	oxidoreduction coenzyme metabolic process	15	153	736	10740	1.4306265984654731	0.1018200221844107	0.9143437992160082
GO:0007160	cell-matrix adhesion	17	178	736	10740	1.3936553492916461	0.10274357064967583	0.91605584340147606
GO:0009156	ribonucleoside monophosphate biosynthetic process	14	141	736	10740	1.448889916743756	0.10297979157759853	0.91605584340147606
GO:0002703	regulation of leukocyte mediated immunity	13	129	736	10740	1.470551061678463	0.1038385802961228	0.91605584340147606
GO:0034620	cellular response to unfolded protein	11	105	736	10740	1.5287267080745341	0.10421546549012592	0.91605584340147606
GO:0140053	mitochondrial gene expression	12	117	736	10740	1.4966555183946486	0.10429612391924946	0.91605584340147606
GO:0002573	myeloid leukocyte differentiation	16	166	736	10740	1.4064955474070193	0.10448987707498522	0.91605584340147606
GO:0046651	lymphocyte proliferation	18	191	736	10740	1.375199180514455	0.10466062814818487	0.91605584340147606
GO:0035710	CD4-positive, alpha-beta T cell activation	8	70	736	10740	1.6677018633540373	0.10479181278968468	0.91605584340147606
GO:0008631	intrinsic apoptotic signaling pathway in response to oxidative stress	5	37	736	10740	1.9719447708578144	0.10604678007684527	0.91605584340147606
GO:0043966	histone H3 acetylation	5	37	736	10740	1.9719447708578144	0.10604678007684527	0.91605584340147606
GO:0045182	translation regulator activity	5	37	736	10740	1.9719447708578144	0.10604678007684527	0.91605584340147606
GO:0032944	regulation of mononuclear cell proliferation	15	154	736	10740	1.4213368153585544	0.1060825918264884	0.91605584340147606
GO:0000715	nucleotide-excision repair, DNA damage recognition	3	17	736	10740	2.5751278772378514	0.10636312836524933	0.91605584340147606
GO:0000737	DNA catabolic process, endonucleolytic	3	17	736	10740	2.5751278772378514	0.10636312836524933	0.91605584340147606
GO:0006359	regulation of transcription by RNA polymerase III	3	17	736	10740	2.5751278772378514	0.10636312836524933	0.91605584340147606
GO:0006622	protein targeting to lysosome	3	17	736	10740	2.5751278772378514	0.10636312836524933	0.91605584340147606
GO:0006677	glycosylceramide metabolic process	3	17	736	10740	2.5751278772378514	0.10636312836524933	0.91605584340147606
GO:0009067	aspartate family amino acid biosynthetic process	3	17	736	10740	2.5751278772378514	0.10636312836524933	0.91605584340147606
GO:0010758	regulation of macrophage chemotaxis	3	17	736	10740	2.5751278772378514	0.10636312836524933	0.91605584340147606
GO:0010874	regulation of cholesterol efflux	3	17	736	10740	2.5751278772378514	0.10636312836524933	0.91605584340147606
GO:0010884	positive regulation of lipid storage	3	17	736	10740	2.5751278772378514	0.10636312836524933	0.91605584340147606
GO:0031664	regulation of lipopolysaccharide-mediated signaling pathway	3	17	736	10740	2.5751278772378514	0.10636312836524933	0.91605584340147606
GO:0032897	negative regulation of viral transcription	3	17	736	10740	2.5751278772378514	0.10636312836524933	0.91605584340147606
GO:0036010	protein localization to endosome	3	17	736	10740	2.5751278772378514	0.10636312836524933	0.91605584340147606
GO:0042276	error-prone translesion synthesis	3	17	736	10740	2.5751278772378514	0.10636312836524933	0.91605584340147606
GO:0051156	glucose 6-phosphate metabolic process	3	17	736	10740	2.5751278772378514	0.10636312836524933	0.91605584340147606
GO:0060314	regulation of ryanodine-sensitive calcium-release channel activity	3	17	736	10740	2.5751278772378514	0.10636312836524933	0.91605584340147606
GO:0071498	cellular response to fluid shear stress	3	17	736	10740	2.5751278772378514	0.10636312836524933	0.91605584340147606
GO:1903978	regulation of microglial cell activation	3	17	736	10740	2.5751278772378514	0.10636312836524933	0.91605584340147606
GO:2001026	regulation of endothelial cell chemotaxis	3	17	736	10740	2.5751278772378514	0.10636312836524933	0.91605584340147606
GO:0097038	perinuclear endoplasmic reticulum	3	17	736	10740	2.5751278772378514	0.10636312836524933	0.91605584340147606
GO:0019200	carbohydrate kinase activity	3	17	736	10740	2.5751278772378514	0.10636312836524933	0.91605584340147606
GO:0071103	DNA conformation change	17	179	736	10740	1.3858695652173911	0.10670142477166969	0.917795780124132
GO:0042982	amyloid precursor protein metabolic process	6	48	736	10740	1.8240489130434783	0.10800782387588388	0.9278478237296913
GO:0042866	pyruvate biosynthetic process	10	94	736	10740	1.552382053654024	0.10904062245208404	0.9295670940793267
GO:0050729	positive regulation of inflammatory response	11	106	736	10740	1.5143047579983593	0.1095186885202174	0.9295670940793267
GO:0032148	activation of protein kinase B activity	4	27	736	10740	2.1618357487922704	0.10972618259733702	0.9295670940793267
GO:0032892	positive regulation of organic acid transport	4	27	736	10740	2.1618357487922704	0.10972618259733702	0.9295670940793267
GO:0033344	cholesterol efflux	4	27	736	10740	2.1618357487922704	0.10972618259733702	0.9295670940793267
GO:0034383	low-density lipoprotein particle clearance	4	27	736	10740	2.1618357487922704	0.10972618259733702	0.9295670940793267
GO:0042339	keratan sulfate metabolic process	4	27	736	10740	2.1618357487922704	0.10972618259733702	0.9295670940793267
GO:0048255	mRNA stabilization	4	27	736	10740	2.1618357487922704	0.10972618259733702	0.9295670940793267
GO:0070570	regulation of neuron projection regeneration	4	27	736	10740	2.1618357487922704	0.10972618259733702	0.9295670940793267
GO:1900026	positive regulation of substrate adhesion-dependent cell spreading	4	27	736	10740	2.1618357487922704	0.10972618259733702	0.9295670940793267
GO:1902622	regulation of neutrophil migration	4	27	736	10740	2.1618357487922704	0.10972618259733702	0.9295670940793267
GO:0015908	fatty acid transport	8	71	736	10740	1.644213104715248	0.11143789253464725	0.9428821686191573
GO:0098858	actin-based cell projection	16	168	736	10740	1.389751552795031	0.11289935698473631	0.9519910927040296
GO:0048199	vesicle targeting, to, from or within Golgi	7	60	736	10740	1.702445652173913	0.11457393661173959	0.9519910927040296
GO:0061045	negative regulation of wound healing	7	60	736	10740	1.702445652173913	0.11457393661173959	0.9519910927040296
GO:0035051	cardiocyte differentiation	11	107	736	10740	1.500152377082487	0.11497510732090861	0.9519910927040296
GO:0030224	monocyte differentiation	5	38	736	10740	1.9200514874141874	0.11562751991584526	0.9519910927040296
GO:0045540	regulation of cholesterol biosynthetic process	5	38	736	10740	1.9200514874141874	0.11562751991584526	0.9519910927040296
GO:0055081	anion homeostasis	5	38	736	10740	1.9200514874141874	0.11562751991584526	0.9519910927040296
GO:0061900	glial cell activation	5	38	736	10740	1.9200514874141874	0.11562751991584526	0.9519910927040296
GO:0090382	phagosome maturation	5	38	736	10740	1.9200514874141874	0.11562751991584526	0.9519910927040296
GO:0106118	regulation of sterol biosynthetic process	5	38	736	10740	1.9200514874141874	0.11562751991584526	0.9519910927040296
GO:1903131	mononuclear cell differentiation	5	38	736	10740	1.9200514874141874	0.11562751991584526	0.9519910927040296
GO:0006801	superoxide metabolic process	6	49	736	10740	1.7868234250221826	0.11637544748066853	0.9519910927040296
GO:0150076	neuroinflammatory response	6	49	736	10740	1.7868234250221826	0.11637544748066853	0.9519910927040296
GO:0035579	specific granule membrane	8	72	736	10740	1.6213768115942029	0.1183077904147084	0.9519910927040296
GO:2001257	regulation of cation channel activity	13	132	736	10740	1.4371294466403162	0.11841743672176294	0.9519910927040296
GO:0034404	nucleobase-containing small molecule biosynthetic process	17	182	736	10740	1.3630255613951265	0.11913001120571942	0.9519910927040296
GO:0042552	myelination	11	108	736	10740	1.486262077294686	0.12058364864486076	0.9519910927040296
GO:0051015	actin filament binding	11	108	736	10740	1.486262077294686	0.12058364864486076	0.9519910927040296
GO:0006623	protein targeting to vacuole	3	18	736	10740	2.432065217391304	0.12144857143392396	0.9519910927040296
GO:0034204	lipid translocation	3	18	736	10740	2.432065217391304	0.12144857143392396	0.9519910927040296
GO:0034453	microtubule anchoring	3	18	736	10740	2.432065217391304	0.12144857143392396	0.9519910927040296
GO:0043921	modulation by host of viral transcription	3	18	736	10740	2.432065217391304	0.12144857143392396	0.9519910927040296
GO:0045332	phospholipid translocation	3	18	736	10740	2.432065217391304	0.12144857143392396	0.9519910927040296
GO:0052472	modulation by host of symbiont transcription	3	18	736	10740	2.432065217391304	0.12144857143392396	0.9519910927040296
GO:0070584	mitochondrion morphogenesis	3	18	736	10740	2.432065217391304	0.12144857143392396	0.9519910927040296
GO:0071731	response to nitric oxide	3	18	736	10740	2.432065217391304	0.12144857143392396	0.9519910927040296
GO:0034358	plasma lipoprotein particle	3	18	736	10740	2.432065217391304	0.12144857143392396	0.9519910927040296
GO:1990777	lipoprotein particle	3	18	736	10740	2.432065217391304	0.12144857143392396	0.9519910927040296
GO:0070566	adenylyltransferase activity	3	18	736	10740	2.432065217391304	0.12144857143392396	0.9519910927040296
GO:0001913	T cell mediated cytotoxicity	4	28	736	10740	2.084627329192547	0.12146020014096624	0.9519910927040296
GO:0019692	deoxyribose phosphate metabolic process	4	28	736	10740	2.084627329192547	0.12146020014096624	0.9519910927040296
GO:0032459	regulation of protein oligomerization	4	28	736	10740	2.084627329192547	0.12146020014096624	0.9519910927040296
GO:0043094	cellular metabolic compound salvage	4	28	736	10740	2.084627329192547	0.12146020014096624	0.9519910927040296
GO:0045070	positive regulation of viral genome replication	4	28	736	10740	2.084627329192547	0.12146020014096624	0.9519910927040296
GO:0071353	cellular response to interleukin-4	4	28	736	10740	2.084627329192547	0.12146020014096624	0.9519910927040296
GO:0071827	plasma lipoprotein particle organization	4	28	736	10740	2.084627329192547	0.12146020014096624	0.9519910927040296
GO:0150077	regulation of neuroinflammatory response	4	28	736	10740	2.084627329192547	0.12146020014096624	0.9519910927040296
GO:0004180	carboxypeptidase activity	4	28	736	10740	2.084627329192547	0.12146020014096624	0.9519910927040296
GO:1901796	regulation of signal transduction by p53 class mediator	14	145	736	10740	1.408920539730135	0.12162292716252542	0.9519910927040296
GO:1902905	positive regulation of supramolecular fiber organization	14	145	736	10740	1.408920539730135	0.12162292716252542	0.9519910927040296
GO:0002718	regulation of cytokine production involved in immune response	7	61	736	10740	1.674536707056308	0.12225221883680161	0.9519910927040296
GO:0006890	retrograde vesicle-mediated transport, Golgi to ER	7	61	736	10740	1.674536707056308	0.12225221883680161	0.9519910927040296
GO:0032602	chemokine production	7	61	736	10740	1.674536707056308	0.12225221883680161	0.9519910927040296
GO:0005882	intermediate filament	7	61	736	10740	1.674536707056308	0.12225221883680161	0.9519910927040296
GO:0002291	T cell activation via T cell receptor contact with antigen bound to MHC molecule on antigen presenting cell	2	9	736	10740	3.2427536231884058	0.1225503010206969	0.9519910927040296
GO:0006743	ubiquinone metabolic process	2	9	736	10740	3.2427536231884058	0.1225503010206969	0.9519910927040296
GO:0006930	substrate-dependent cell migration, cell extension	2	9	736	10740	3.2427536231884058	0.1225503010206969	0.9519910927040296
GO:0007016	cytoskeletal anchoring at plasma membrane	2	9	736	10740	3.2427536231884058	0.1225503010206969	0.9519910927040296
GO:0010561	negative regulation of glycoprotein biosynthetic process	2	9	736	10740	3.2427536231884058	0.1225503010206969	0.9519910927040296
GO:0019471	4-hydroxyproline metabolic process	2	9	736	10740	3.2427536231884058	0.1225503010206969	0.9519910927040296
GO:0021670	lateral ventricle development	2	9	736	10740	3.2427536231884058	0.1225503010206969	0.9519910927040296
GO:0032306	regulation of prostaglandin secretion	2	9	736	10740	3.2427536231884058	0.1225503010206969	0.9519910927040296
GO:0032823	regulation of natural killer cell differentiation	2	9	736	10740	3.2427536231884058	0.1225503010206969	0.9519910927040296
GO:0036005	response to macrophage colony-stimulating factor	2	9	736	10740	3.2427536231884058	0.1225503010206969	0.9519910927040296
GO:0036006	cellular response to macrophage colony-stimulating factor stimulus	2	9	736	10740	3.2427536231884058	0.1225503010206969	0.9519910927040296
GO:0042340	keratan sulfate catabolic process	2	9	736	10740	3.2427536231884058	0.1225503010206969	0.9519910927040296
GO:0043568	positive regulation of insulin-like growth factor receptor signaling pathway	2	9	736	10740	3.2427536231884058	0.1225503010206969	0.9519910927040296
GO:0044539	long-chain fatty acid import	2	9	736	10740	3.2427536231884058	0.1225503010206969	0.9519910927040296
GO:0044803	multi-organism membrane organization	2	9	736	10740	3.2427536231884058	0.1225503010206969	0.9519910927040296
GO:0051280	negative regulation of release of sequestered calcium ion into cytosol	2	9	736	10740	3.2427536231884058	0.1225503010206969	0.9519910927040296
GO:0061450	trophoblast cell migration	2	9	736	10740	3.2427536231884058	0.1225503010206969	0.9519910927040296
GO:0070230	positive regulation of lymphocyte apoptotic process	2	9	736	10740	3.2427536231884058	0.1225503010206969	0.9519910927040296
GO:0072017	distal tubule development	2	9	736	10740	3.2427536231884058	0.1225503010206969	0.9519910927040296
GO:0150079	negative regulation of neuroinflammatory response	2	9	736	10740	3.2427536231884058	0.1225503010206969	0.9519910927040296
GO:1901163	regulation of trophoblast cell migration	2	9	736	10740	3.2427536231884058	0.1225503010206969	0.9519910927040296
GO:1903651	positive regulation of cytoplasmic transport	2	9	736	10740	3.2427536231884058	0.1225503010206969	0.9519910927040296
GO:1903980	positive regulation of microglial cell activation	2	9	736	10740	3.2427536231884058	0.1225503010206969	0.9519910927040296
GO:1905666	regulation of protein localization to endosome	2	9	736	10740	3.2427536231884058	0.1225503010206969	0.9519910927040296
GO:0005671	Ada2/Gcn5/Ada3 transcription activator complex	2	9	736	10740	3.2427536231884058	0.1225503010206969	0.9519910927040296
GO:0070742	C2H2 zinc finger domain binding	2	9	736	10740	3.2427536231884058	0.1225503010206969	0.9519910927040296
GO:0097602	cullin family protein binding	2	9	736	10740	3.2427536231884058	0.1225503010206969	0.9519910927040296
GO:0009267	cellular response to starvation	12	121	736	10740	1.4471793029105282	0.12513994263410855	0.9591190070466149
GO:0006903	vesicle targeting	8	73	736	10740	1.5991661703394877	0.1253982240837721	0.9591190070466149
GO:0070542	response to fatty acid	8	73	736	10740	1.5991661703394877	0.1253982240837721	0.9591190070466149
GO:1903035	negative regulation of response to wounding	8	73	736	10740	1.5991661703394877	0.1253982240837721	0.9591190070466149
GO:0072686	mitotic spindle	8	73	736	10740	1.5991661703394877	0.1253982240837721	0.9591190070466149
GO:0000768	syncytium formation by plasma membrane fusion	5	39	736	10740	1.870819397993311	0.12560400359541415	0.9591190070466149
GO:0006949	syncytium formation	5	39	736	10740	1.870819397993311	0.12560400359541415	0.9591190070466149
GO:0006998	nuclear envelope organization	5	39	736	10740	1.870819397993311	0.12560400359541415	0.9591190070466149
GO:0035735	intraciliary transport involved in cilium assembly	5	39	736	10740	1.870819397993311	0.12560400359541415	0.9591190070466149
GO:0051353	positive regulation of oxidoreductase activity	5	39	736	10740	1.870819397993311	0.12560400359541415	0.9591190070466149
GO:0051438	regulation of ubiquitin-protein transferase activity	5	39	736	10740	1.870819397993311	0.12560400359541415	0.9591190070466149
GO:0051898	negative regulation of protein kinase B signaling	5	39	736	10740	1.870819397993311	0.12560400359541415	0.9591190070466149
GO:0140253	cell-cell fusion	5	39	736	10740	1.870819397993311	0.12560400359541415	0.9591190070466149
GO:1900024	regulation of substrate adhesion-dependent cell spreading	5	39	736	10740	1.870819397993311	0.12560400359541415	0.9591190070466149
GO:1903428	positive regulation of reactive oxygen species biosynthetic process	5	39	736	10740	1.870819397993311	0.12560400359541415	0.9591190070466149
GO:1904018	positive regulation of vasculature development	14	146	736	10740	1.3992703990470519	0.12657063618948033	0.964799568664716
GO:0048706	embryonic skeletal system development	9	85	736	10740	1.545076726342711	0.1267776716062767	0.964799568664716
GO:0030175	filopodium	9	85	736	10740	1.545076726342711	0.1267776716062767	0.964799568664716
GO:0030968	endoplasmic reticulum unfolded protein response	10	97	736	10740	1.5043702375616317	0.1269700506958156	0.9651730151651445
GO:0030203	glycosaminoglycan metabolic process	13	134	736	10740	1.4156797534068783	0.12876145539621112	0.9765860383935607
GO:0071346	cellular response to interferon-gamma	13	134	736	10740	1.4156797534068783	0.12876145539621112	0.9765860383935607
GO:0048704	embryonic skeletal system morphogenesis	7	62	736	10740	1.6475280504908838	0.13018679459125815	0.9862857835456958
GO:0015985	energy coupled proton transport, down electrochemical gradient	1	2	736	10740	7.296195652173913	0.13236746691387302	0.988708654379278
GO:0015986	ATP synthesis coupled proton transport	1	2	736	10740	7.296195652173913	0.13236746691387302	0.988708654379278
GO:0042776	mitochondrial ATP synthesis coupled proton transport	1	2	736	10740	7.296195652173913	0.13236746691387302	0.988708654379278
GO:2000117	negative regulation of cysteine-type endopeptidase activity	8	74	736	10740	1.5775558166862516	0.1327054430020559	0.988708654379278
GO:0055038	recycling endosome membrane	8	74	736	10740	1.5775558166862516	0.1327054430020559	0.988708654379278
GO:0002822	regulation of adaptive immune response based on somatic recombination of immune receptors built from immunoglobulin superfamily domains	10	98	736	10740	1.4890195208518189	0.133282009517999	0.988708654379278
GO:0004866	endopeptidase inhibitor activity	10	98	736	10740	1.4890195208518189	0.133282009517999	0.988708654379278
GO:0019724	B cell mediated immunity	9	86	736	10740	1.5271107178968655	0.13355080678348616	0.988708654379278
GO:0042157	lipoprotein metabolic process	9	86	736	10740	1.5271107178968655	0.13355080678348616	0.988708654379278
GO:0009395	phospholipid catabolic process	4	29	736	10740	2.012743628185907	0.1337042399557226	0.988708654379278
GO:0010559	regulation of glycoprotein biosynthetic process	4	29	736	10740	2.012743628185907	0.1337042399557226	0.988708654379278
GO:0042088	T-helper 1 type immune response	4	29	736	10740	2.012743628185907	0.1337042399557226	0.988708654379278
GO:0050434	positive regulation of viral transcription	4	29	736	10740	2.012743628185907	0.1337042399557226	0.988708654379278
GO:1901021	positive regulation of calcium ion transmembrane transporter activity	4	29	736	10740	2.012743628185907	0.1337042399557226	0.988708654379278
GO:0000307	cyclin-dependent protein kinase holoenzyme complex	4	29	736	10740	2.012743628185907	0.1337042399557226	0.988708654379278
GO:0005771	multivesicular body	4	29	736	10740	2.012743628185907	0.1337042399557226	0.988708654379278
GO:0009988	cell-cell recognition	6	51	736	10740	1.7167519181585678	0.13404578330110797	0.988708654379278
GO:0034394	protein localization to cell surface	6	51	736	10740	1.7167519181585678	0.13404578330110797	0.988708654379278
GO:1990266	neutrophil migration	6	51	736	10740	1.7167519181585678	0.13404578330110797	0.988708654379278
GO:2001021	negative regulation of response to DNA damage stimulus	6	51	736	10740	1.7167519181585678	0.13404578330110797	0.988708654379278
GO:0033116	endoplasmic reticulum-Golgi intermediate compartment membrane	6	51	736	10740	1.7167519181585678	0.13404578330110797	0.988708654379278
GO:0043488	regulation of mRNA stability	13	135	736	10740	1.4051932367149758	0.13411835480144546	0.988708654379278
GO:0010463	mesenchymal cell proliferation	5	40	736	10740	1.8240489130434783	0.13596126299474096	0.988708654379278
GO:0038066	p38MAPK cascade	5	40	736	10740	1.8240489130434783	0.13596126299474096	0.988708654379278
GO:0061014	positive regulation of mRNA catabolic process	5	40	736	10740	1.8240489130434783	0.13596126299474096	0.988708654379278
GO:0000187	activation of MAPK activity	12	123	736	10740	1.4236479321314952	0.13637835594498804	0.988708654379278
GO:0046890	regulation of lipid biosynthetic process	14	148	736	10740	1.3803613396004701	0.1368055496088357	0.988708654379278
GO:0002407	dendritic cell chemotaxis	3	19	736	10740	2.304061784897025	0.13725947911575723	0.988708654379278
GO:0002507	tolerance induction	3	19	736	10740	2.304061784897025	0.13725947911575723	0.988708654379278
GO:0005980	glycogen catabolic process	3	19	736	10740	2.304061784897025	0.13725947911575723	0.988708654379278
GO:0006293	nucleotide-excision repair, preincision complex stabilization	3	19	736	10740	2.304061784897025	0.13725947911575723	0.988708654379278
GO:0006295	nucleotide-excision repair, DNA incision, 3'-to lesion	3	19	736	10740	2.304061784897025	0.13725947911575723	0.988708654379278
GO:0009251	glucan catabolic process	3	19	736	10740	2.304061784897025	0.13725947911575723	0.988708654379278
GO:0010996	response to auditory stimulus	3	19	736	10740	2.304061784897025	0.13725947911575723	0.988708654379278
GO:0032366	intracellular sterol transport	3	19	736	10740	2.304061784897025	0.13725947911575723	0.988708654379278
GO:0032367	intracellular cholesterol transport	3	19	736	10740	2.304061784897025	0.13725947911575723	0.988708654379278
GO:0042533	tumor necrosis factor biosynthetic process	3	19	736	10740	2.304061784897025	0.13725947911575723	0.988708654379278
GO:0042534	regulation of tumor necrosis factor biosynthetic process	3	19	736	10740	2.304061784897025	0.13725947911575723	0.988708654379278
GO:0046827	positive regulation of protein export from nucleus	3	19	736	10740	2.304061784897025	0.13725947911575723	0.988708654379278
GO:0052312	modulation of transcription in other organism involved in symbiotic interaction	3	19	736	10740	2.304061784897025	0.13725947911575723	0.988708654379278
GO:0061842	microtubule organizing center localization	3	19	736	10740	2.304061784897025	0.13725947911575723	0.988708654379278
GO:0072538	T-helper 17 type immune response	3	19	736	10740	2.304061784897025	0.13725947911575723	0.988708654379278
GO:0072666	establishment of protein localization to vacuole	3	19	736	10740	2.304061784897025	0.13725947911575723	0.988708654379278
GO:1904353	regulation of telomere capping	3	19	736	10740	2.304061784897025	0.13725947911575723	0.988708654379278
GO:2000191	regulation of fatty acid transport	3	19	736	10740	2.304061784897025	0.13725947911575723	0.988708654379278
GO:0070325	lipoprotein particle receptor binding	3	19	736	10740	2.304061784897025	0.13725947911575723	0.988708654379278
GO:0002028	regulation of sodium ion transport	7	63	736	10740	1.621376811594203	0.13837176074200114	0.9896682778505607
GO:0031348	negative regulation of defense response	15	161	736	10740	1.3595395625168782	0.13889319775063894	0.9896682778505607
GO:0002700	regulation of production of molecular mediator of immune response	10	99	736	10740	1.4739789196310933	0.13975810867220365	0.9896682778505607
GO:0070125	mitochondrial translational elongation	8	75	736	10740	1.556521739130435	0.1402252457497085	0.9896682778505607
GO:0042623	ATPase activity, coupled	16	174	736	10740	1.3418290854572712	0.14048905145643614	0.9896682778505607
GO:0006415	translational termination	9	87	736	10740	1.5095577211394304	0.14050903904698836	0.9896682778505607
GO:0005793	endoplasmic reticulum-Golgi intermediate compartment	9	87	736	10740	1.5095577211394304	0.14050903904698836	0.9896682778505607
GO:0052689	carboxylic ester hydrolase activity	9	87	736	10740	1.5095577211394304	0.14050903904698836	0.9896682778505607
GO:0072524	pyridine-containing compound metabolic process	14	149	736	10740	1.3710971695360374	0.1420908830026387	0.9896682778505607
GO:0055013	cardiac muscle cell development	6	52	736	10740	1.68373745819398	0.14333032078622873	0.9896682778505607
GO:0070663	regulation of leukocyte proliferation	15	162	736	10740	1.351147342995169	0.14399840779715498	0.9896682778505607
GO:0007272	ensheathment of neurons	11	112	736	10740	1.4331812888198758	0.14450983950601973	0.9896682778505607
GO:0008366	axon ensheathment	11	112	736	10740	1.4331812888198758	0.14450983950601973	0.9896682778505607
GO:0006022	aminoglycan metabolic process	13	137	736	10740	1.384679466835925	0.14519622357604564	0.9896682778505607
GO:0019838	growth factor binding	10	100	736	10740	1.4592391304347825	0.1463957907909273	0.9896682778505607
GO:0002755	MyD88-dependent toll-like receptor signaling pathway	4	30	736	10740	1.9456521739130435	0.14642773386935617	0.9896682778505607
GO:0003009	skeletal muscle contraction	4	30	736	10740	1.9456521739130435	0.14642773386935617	0.9896682778505607
GO:0031952	regulation of protein autophosphorylation	4	30	736	10740	1.9456521739130435	0.14642773386935617	0.9896682778505607
GO:0050922	negative regulation of chemotaxis	4	30	736	10740	1.9456521739130435	0.14642773386935617	0.9896682778505607
GO:0071470	cellular response to osmotic stress	4	30	736	10740	1.9456521739130435	0.14642773386935617	0.9896682778505607
GO:0072604	interleukin-6 secretion	4	30	736	10740	1.9456521739130435	0.14642773386935617	0.9896682778505607
GO:1902229	regulation of intrinsic apoptotic signaling pathway in response to DNA damage	4	30	736	10740	1.9456521739130435	0.14642773386935617	0.9896682778505607
GO:0001765	membrane raft assembly	2	10	736	10740	2.918478260869565	0.14650323281618544	0.9896682778505607
GO:0002281	macrophage activation involved in immune response	2	10	736	10740	2.918478260869565	0.14650323281618544	0.9896682778505607
GO:0002523	leukocyte migration involved in inflammatory response	2	10	736	10740	2.918478260869565	0.14650323281618544	0.9896682778505607
GO:0002834	regulation of response to tumor cell	2	10	736	10740	2.918478260869565	0.14650323281618544	0.9896682778505607
GO:0002837	regulation of immune response to tumor cell	2	10	736	10740	2.918478260869565	0.14650323281618544	0.9896682778505607
GO:0002902	regulation of B cell apoptotic process	2	10	736	10740	2.918478260869565	0.14650323281618544	0.9896682778505607
GO:0006089	lactate metabolic process	2	10	736	10740	2.918478260869565	0.14650323281618544	0.9896682778505607
GO:0006122	mitochondrial electron transport, ubiquinol to cytochrome c	2	10	736	10740	2.918478260869565	0.14650323281618544	0.9896682778505607
GO:0006910	phagocytosis, recognition	2	10	736	10740	2.918478260869565	0.14650323281618544	0.9896682778505607
GO:0010248	establishment or maintenance of transmembrane electrochemical gradient	2	10	736	10740	2.918478260869565	0.14650323281618544	0.9896682778505607
GO:0021561	facial nerve development	2	10	736	10740	2.918478260869565	0.14650323281618544	0.9896682778505607
GO:0021610	facial nerve morphogenesis	2	10	736	10740	2.918478260869565	0.14650323281618544	0.9896682778505607
GO:0033033	negative regulation of myeloid cell apoptotic process	2	10	736	10740	2.918478260869565	0.14650323281618544	0.9896682778505607
GO:0033327	Leydig cell differentiation	2	10	736	10740	2.918478260869565	0.14650323281618544	0.9896682778505607
GO:0036500	ATF6-mediated unfolded protein response	2	10	736	10740	2.918478260869565	0.14650323281618544	0.9896682778505607
GO:0045591	positive regulation of regulatory T cell differentiation	2	10	736	10740	2.918478260869565	0.14650323281618544	0.9896682778505607
GO:0046349	amino sugar biosynthetic process	2	10	736	10740	2.918478260869565	0.14650323281618544	0.9896682778505607
GO:0048548	regulation of pinocytosis	2	10	736	10740	2.918478260869565	0.14650323281618544	0.9896682778505607
GO:0051284	positive regulation of sequestering of calcium ion	2	10	736	10740	2.918478260869565	0.14650323281618544	0.9896682778505607
GO:0070131	positive regulation of mitochondrial translation	2	10	736	10740	2.918478260869565	0.14650323281618544	0.9896682778505607
GO:0071257	cellular response to electrical stimulus	2	10	736	10740	2.918478260869565	0.14650323281618544	0.9896682778505607
GO:0071294	cellular response to zinc ion	2	10	736	10740	2.918478260869565	0.14650323281618544	0.9896682778505607
GO:0071361	cellular response to ethanol	2	10	736	10740	2.918478260869565	0.14650323281618544	0.9896682778505607
GO:0071679	commissural neuron axon guidance	2	10	736	10740	2.918478260869565	0.14650323281618544	0.9896682778505607
GO:0072070	loop of Henle development	2	10	736	10740	2.918478260869565	0.14650323281618544	0.9896682778505607
GO:0072643	interferon-gamma secretion	2	10	736	10740	2.918478260869565	0.14650323281618544	0.9896682778505607
GO:0090594	inflammatory response to wounding	2	10	736	10740	2.918478260869565	0.14650323281618544	0.9896682778505607
GO:0098581	detection of external biotic stimulus	2	10	736	10740	2.918478260869565	0.14650323281618544	0.9896682778505607
GO:1900119	positive regulation of execution phase of apoptosis	2	10	736	10740	2.918478260869565	0.14650323281618544	0.9896682778505607
GO:1902065	response to L-glutamate	2	10	736	10740	2.918478260869565	0.14650323281618544	0.9896682778505607
GO:1902563	regulation of neutrophil activation	2	10	736	10740	2.918478260869565	0.14650323281618544	0.9896682778505607
GO:1904181	positive regulation of membrane depolarization	2	10	736	10740	2.918478260869565	0.14650323281618544	0.9896682778505607
GO:2000774	positive regulation of cellular senescence	2	10	736	10740	2.918478260869565	0.14650323281618544	0.9896682778505607
GO:0030914	STAGA complex	2	10	736	10740	2.918478260869565	0.14650323281618544	0.9896682778505607
GO:0034364	high-density lipoprotein particle	2	10	736	10740	2.918478260869565	0.14650323281618544	0.9896682778505607
GO:0090533	cation-transporting ATPase complex	2	10	736	10740	2.918478260869565	0.14650323281618544	0.9896682778505607
GO:0008483	transaminase activity	2	10	736	10740	2.918478260869565	0.14650323281618544	0.9896682778505607
GO:0016502	nucleotide receptor activity	2	10	736	10740	2.918478260869565	0.14650323281618544	0.9896682778505607
GO:0036041	long-chain fatty acid binding	2	10	736	10740	2.918478260869565	0.14650323281618544	0.9896682778505607
GO:0042288	MHC class I protein binding	2	10	736	10740	2.918478260869565	0.14650323281618544	0.9896682778505607
GO:0032729	positive regulation of interferon-gamma production	5	41	736	10740	1.779559915164369	0.14668312373740844	0.989691908542634
GO:0055072	iron ion homeostasis	7	64	736	10740	1.5960427989130437	0.14680062607781608	0.989691908542634
GO:0042136	neurotransmitter biosynthetic process	8	76	736	10740	1.53604118993135	0.14795299869744427	0.9964634462272872
GO:0043487	regulation of RNA stability	13	138	736	10740	1.3746455576559544	0.15091447788039575	1
GO:0050730	regulation of peptidyl-tyrosine phosphorylation	17	189	736	10740	1.312543133195307	0.1513266447459833	1
GO:1903312	negative regulation of mRNA metabolic process	6	53	736	10740	1.651968826907301	0.15290097083399634	1
GO:0071824	protein-DNA complex subunit organization	14	151	736	10740	1.352936942124964	0.15299171545973836	1
GO:0061135	endopeptidase regulator activity	10	101	736	10740	1.44479121825226	0.15319224420382294	1
GO:0002183	cytoplasmic translational initiation	3	20	736	10740	2.188858695652174	0.15372231770410694	1
GO:0002691	regulation of cellular extravasation	3	20	736	10740	2.188858695652174	0.15372231770410694	1
GO:0006297	nucleotide-excision repair, DNA gap filling	3	20	736	10740	2.188858695652174	0.15372231770410694	1
GO:0019433	triglyceride catabolic process	3	20	736	10740	2.188858695652174	0.15372231770410694	1
GO:0032673	regulation of interleukin-4 production	3	20	736	10740	2.188858695652174	0.15372231770410694	1
GO:0032692	negative regulation of interleukin-1 production	3	20	736	10740	2.188858695652174	0.15372231770410694	1
GO:0036003	positive regulation of transcription from RNA polymerase II promoter in response to stress	3	20	736	10740	2.188858695652174	0.15372231770410694	1
GO:0040036	regulation of fibroblast growth factor receptor signaling pathway	3	20	736	10740	2.188858695652174	0.15372231770410694	1
GO:0043302	positive regulation of leukocyte degranulation	3	20	736	10740	2.188858695652174	0.15372231770410694	1
GO:0044247	cellular polysaccharide catabolic process	3	20	736	10740	2.188858695652174	0.15372231770410694	1
GO:0070229	negative regulation of lymphocyte apoptotic process	3	20	736	10740	2.188858695652174	0.15372231770410694	1
GO:1902003	regulation of amyloid-beta formation	3	20	736	10740	2.188858695652174	0.15372231770410694	1
GO:0032994	protein-lipid complex	3	20	736	10740	2.188858695652174	0.15372231770410694	1
GO:0005504	fatty acid binding	3	20	736	10740	2.188858695652174	0.15372231770410694	1
GO:0017134	fibroblast growth factor binding	3	20	736	10740	2.188858695652174	0.15372231770410694	1
GO:0042056	chemoattractant activity	3	20	736	10740	2.188858695652174	0.15372231770410694	1
GO:0001894	tissue homeostasis	15	164	736	10740	1.3346699363732768	0.15451385831919115	1
GO:1901215	negative regulation of neuron death	15	164	736	10740	1.3346699363732768	0.15451385831919115	1
GO:1905037	autophagosome organization	7	65	736	10740	1.5714882943143815	0.1554663460034346	1
GO:0032612	interleukin-1 production	8	77	736	10740	1.5160926030491246	0.15588365588611816	1
GO:0070126	mitochondrial translational termination	8	77	736	10740	1.5160926030491246	0.15588365588611816	1
GO:0002221	pattern recognition receptor signaling pathway	13	139	736	10740	1.3647560212699403	0.15675023478282857	1
GO:0051668	localization within membrane	11	114	736	10740	1.408037757437071	0.15734171439601227	1
GO:0048260	positive regulation of receptor-mediated endocytosis	5	42	736	10740	1.7371894409937887	0.15775234673425143	1
GO:0072678	T cell migration	5	42	736	10740	1.7371894409937887	0.15775234673425143	1
GO:1904645	response to amyloid-beta	5	42	736	10740	1.7371894409937887	0.15775234673425143	1
GO:0030426	growth cone	14	152	736	10740	1.3440360411899315	0.15860462239890416	1
GO:0002832	negative regulation of response to biotic stimulus	4	31	736	10740	1.8828892005610098	0.1595987082723268	1
GO:0006336	DNA replication-independent nucleosome assembly	4	31	736	10740	1.8828892005610098	0.1595987082723268	1
GO:0007435	salivary gland morphogenesis	4	31	736	10740	1.8828892005610098	0.1595987082723268	1
GO:0021762	substantia nigra development	4	31	736	10740	1.8828892005610098	0.1595987082723268	1
GO:0032350	regulation of hormone metabolic process	4	31	736	10740	1.8828892005610098	0.1595987082723268	1
GO:0034724	DNA replication-independent nucleosome organization	4	31	736	10740	1.8828892005610098	0.1595987082723268	1
GO:0043489	RNA stabilization	4	31	736	10740	1.8828892005610098	0.1595987082723268	1
GO:0044091	membrane biogenesis	4	31	736	10740	1.8828892005610098	0.1595987082723268	1
GO:0060612	adipose tissue development	4	31	736	10740	1.8828892005610098	0.1595987082723268	1
GO:0070670	response to interleukin-4	4	31	736	10740	1.8828892005610098	0.1595987082723268	1
GO:0071634	regulation of transforming growth factor beta production	4	31	736	10740	1.8828892005610098	0.1595987082723268	1
GO:0071825	protein-lipid complex subunit organization	4	31	736	10740	1.8828892005610098	0.1595987082723268	1
GO:0072350	tricarboxylic acid metabolic process	4	31	736	10740	1.8828892005610098	0.1595987082723268	1
GO:0001786	phosphatidylserine binding	4	31	736	10740	1.8828892005610098	0.1595987082723268	1
GO:0015036	disulfide oxidoreductase activity	4	31	736	10740	1.8828892005610098	0.1595987082723268	1
GO:0016051	carbohydrate biosynthetic process	15	165	736	10740	1.3265810276679844	0.15992184247009728	1
GO:0022617	extracellular matrix disassembly	6	54	736	10740	1.6213768115942029	0.16274671997987836	1
GO:0002285	lymphocyte activation involved in immune response	11	115	736	10740	1.3957939508506616	0.16396679769793662	1
GO:0042542	response to hydrogen peroxide	11	115	736	10740	1.3957939508506616	0.16396679769793662	1
GO:0060840	artery development	8	78	736	10740	1.4966555183946488	0.16401177996812352	1
GO:0050670	regulation of lymphocyte proliferation	14	153	736	10740	1.3352514919011083	0.16432393465072376	1
GO:0006112	energy reserve metabolic process	7	66	736	10740	1.5476778656126484	0.16436135854614606	1
GO:0045685	regulation of glial cell differentiation	7	66	736	10740	1.5476778656126484	0.16436135854614606	1
GO:2001242	regulation of intrinsic apoptotic signaling pathway	12	128	736	10740	1.3680366847826086	0.16676339973625734	1
GO:0042177	negative regulation of protein catabolic process	10	103	736	10740	1.4167370198395948	0.16724899614503	1
GO:0006986	response to unfolded protein	13	141	736	10740	1.3453977798334873	0.16876730534037798	1
GO:0002294	CD4-positive, alpha-beta T cell differentiation involved in immune response	5	43	736	10740	1.6967896865520726	0.1691507677760605	1
GO:0009066	aspartate family amino acid metabolic process	5	43	736	10740	1.6967896865520726	0.1691507677760605	1
GO:0042093	T-helper cell differentiation	5	43	736	10740	1.6967896865520726	0.1691507677760605	1
GO:0098900	regulation of action potential	5	43	736	10740	1.6967896865520726	0.1691507677760605	1
GO:0035966	response to topologically incorrect protein	14	154	736	10740	1.3265810276679841	0.17014806893314702	1
GO:0030427	site of polarized growth	14	154	736	10740	1.3265810276679841	0.17014806893314702	1
GO:0000272	polysaccharide catabolic process	3	21	736	10740	2.0846273291925463	0.1707636080214627	1
GO:0000303	response to superoxide	3	21	736	10740	2.0846273291925463	0.1707636080214627	1
GO:0002021	response to dietary excess	3	21	736	10740	2.0846273291925463	0.1707636080214627	1
GO:0006308	DNA catabolic process	3	21	736	10740	2.0846273291925463	0.1707636080214627	1
GO:0016486	peptide hormone processing	3	21	736	10740	2.0846273291925463	0.1707636080214627	1
GO:0021680	cerebellar Purkinje cell layer development	3	21	736	10740	2.0846273291925463	0.1707636080214627	1
GO:0032594	protein transport within lipid bilayer	3	21	736	10740	2.0846273291925463	0.1707636080214627	1
GO:0032770	positive regulation of monooxygenase activity	3	21	736	10740	2.0846273291925463	0.1707636080214627	1
GO:0034080	CENP-A containing nucleosome assembly	3	21	736	10740	2.0846273291925463	0.1707636080214627	1
GO:0061641	CENP-A containing chromatin organization	3	21	736	10740	2.0846273291925463	0.1707636080214627	1
GO:0140115	export across plasma membrane	3	21	736	10740	2.0846273291925463	0.1707636080214627	1
GO:0005544	calcium-dependent phospholipid binding	3	21	736	10740	2.0846273291925463	0.1707636080214627	1
GO:0001732	formation of cytoplasmic translation initiation complex	2	11	736	10740	2.6531620553359683	0.1712970099962315	1
GO:0002418	immune response to tumor cell	2	11	736	10740	2.6531620553359683	0.1712970099962315	1
GO:0007183	SMAD protein complex assembly	2	11	736	10740	2.6531620553359683	0.1712970099962315	1
GO:0010421	hydrogen peroxide-mediated programmed cell death	2	11	736	10740	2.6531620553359683	0.1712970099962315	1
GO:0010984	regulation of lipoprotein particle clearance	2	11	736	10740	2.6531620553359683	0.1712970099962315	1
GO:0014819	regulation of skeletal muscle contraction	2	11	736	10740	2.6531620553359683	0.1712970099962315	1
GO:0016137	glycoside metabolic process	2	11	736	10740	2.6531620553359683	0.1712970099962315	1
GO:0030208	dermatan sulfate biosynthetic process	2	11	736	10740	2.6531620553359683	0.1712970099962315	1
GO:0030238	male sex determination	2	11	736	10740	2.6531620553359683	0.1712970099962315	1
GO:0032252	secretory granule localization	2	11	736	10740	2.6531620553359683	0.1712970099962315	1
GO:0032305	positive regulation of icosanoid secretion	2	11	736	10740	2.6531620553359683	0.1712970099962315	1
GO:0032693	negative regulation of interleukin-10 production	2	11	736	10740	2.6531620553359683	0.1712970099962315	1
GO:0034755	iron ion transmembrane transport	2	11	736	10740	2.6531620553359683	0.1712970099962315	1
GO:0038166	angiotensin-activated signaling pathway	2	11	736	10740	2.6531620553359683	0.1712970099962315	1
GO:0039535	regulation of RIG-I signaling pathway	2	11	736	10740	2.6531620553359683	0.1712970099962315	1
GO:0048266	behavioral response to pain	2	11	736	10740	2.6531620553359683	0.1712970099962315	1
GO:0060347	heart trabecula formation	2	11	736	10740	2.6531620553359683	0.1712970099962315	1
GO:0097468	programmed cell death in response to reactive oxygen species	2	11	736	10740	2.6531620553359683	0.1712970099962315	1
GO:0099633	protein localization to postsynaptic specialization membrane	2	11	736	10740	2.6531620553359683	0.1712970099962315	1
GO:0099645	neurotransmitter receptor localization to postsynaptic specialization membrane	2	11	736	10740	2.6531620553359683	0.1712970099962315	1
GO:1900121	negative regulation of receptor binding	2	11	736	10740	2.6531620553359683	0.1712970099962315	1
GO:1902043	positive regulation of extrinsic apoptotic signaling pathway via death domain receptors	2	11	736	10740	2.6531620553359683	0.1712970099962315	1
GO:1903019	negative regulation of glycoprotein metabolic process	2	11	736	10740	2.6531620553359683	0.1712970099962315	1
GO:1990403	embryonic brain development	2	11	736	10740	2.6531620553359683	0.1712970099962315	1
GO:1990440	positive regulation of transcription from RNA polymerase II promoter in response to endoplasmic reticulum stress	2	11	736	10740	2.6531620553359683	0.1712970099962315	1
GO:0031464	Cul4A-RING E3 ubiquitin ligase complex	2	11	736	10740	2.6531620553359683	0.1712970099962315	1
GO:0032797	SMN complex	2	11	736	10740	2.6531620553359683	0.1712970099962315	1
GO:0033290	eukaryotic 48S preinitiation complex	2	11	736	10740	2.6531620553359683	0.1712970099962315	1
GO:0043083	synaptic cleft	2	11	736	10740	2.6531620553359683	0.1712970099962315	1
GO:0097504	Gemini of coiled bodies	2	11	736	10740	2.6531620553359683	0.1712970099962315	1
GO:0004953	icosanoid receptor activity	2	11	736	10740	2.6531620553359683	0.1712970099962315	1
GO:0005041	low-density lipoprotein particle receptor activity	2	11	736	10740	2.6531620553359683	0.1712970099962315	1
GO:0030898	actin-dependent ATPase activity	2	11	736	10740	2.6531620553359683	0.1712970099962315	1
GO:0042246	tissue regeneration	6	55	736	10740	1.591897233201581	0.17285590544628224	1
GO:0043367	CD4-positive, alpha-beta T cell differentiation	6	55	736	10740	1.591897233201581	0.17285590544628224	1
GO:0031594	neuromuscular junction	6	55	736	10740	1.591897233201581	0.17285590544628224	1
GO:0006692	prostanoid metabolic process	4	32	736	10740	1.8240489130434783	0.17318411427319275	1
GO:0006693	prostaglandin metabolic process	4	32	736	10740	1.8240489130434783	0.17318411427319275	1
GO:0043403	skeletal muscle tissue regeneration	4	32	736	10740	1.8240489130434783	0.17318411427319275	1
GO:0046676	negative regulation of insulin secretion	4	32	736	10740	1.8240489130434783	0.17318411427319275	1
GO:0061077	chaperone-mediated protein folding	4	32	736	10740	1.8240489130434783	0.17318411427319275	1
GO:0071604	transforming growth factor beta production	4	32	736	10740	1.8240489130434783	0.17318411427319275	1
GO:1903018	regulation of glycoprotein metabolic process	4	32	736	10740	1.8240489130434783	0.17318411427319275	1
GO:0030705	cytoskeleton-dependent intracellular transport	12	129	736	10740	1.3574317492416583	0.1732172273711424	1
GO:0065004	protein-DNA complex assembly	12	129	736	10740	1.3574317492416583	0.1732172273711424	1
GO:0001776	leukocyte homeostasis	7	67	736	10740	1.5245781959766385	0.17347762140083905	1
GO:0005776	autophagosome	7	67	736	10740	1.5245781959766385	0.17347762140083905	1
GO:0042562	hormone binding	7	67	736	10740	1.5245781959766385	0.17347762140083905	1
GO:0014013	regulation of gliogenesis	10	104	736	10740	1.4031145484949832	0.1745024759568358	1
GO:1900542	regulation of purine nucleotide metabolic process	10	104	736	10740	1.4031145484949832	0.1745024759568358	1
GO:1901654	response to ketone	15	168	736	10740	1.3028920807453415	0.17673121701410754	1
GO:0050777	negative regulation of immune response	11	117	736	10740	1.3719342251950948	0.17762156823622927	1
GO:0002287	alpha-beta T cell activation involved in immune response	5	44	736	10740	1.6582262845849802	0.18085943413210787	1
GO:0002293	alpha-beta T cell differentiation involved in immune response	5	44	736	10740	1.6582262845849802	0.18085943413210787	1
GO:0071674	mononuclear cell migration	5	44	736	10740	1.6582262845849802	0.18085943413210787	1
GO:0016835	carbon-oxygen lyase activity	5	44	736	10740	1.6582262845849802	0.18085943413210787	1
GO:0032611	interleukin-1 beta production	7	68	736	10740	1.5021579283887467	0.18280664975093244	1
GO:0036473	cell death in response to oxidative stress	7	68	736	10740	1.5021579283887467	0.18280664975093244	1
GO:0070167	regulation of biomineral tissue development	7	68	736	10740	1.5021579283887467	0.18280664975093244	1
GO:0007422	peripheral nervous system development	6	56	736	10740	1.56347049689441	0.18321628312057858	1
GO:0072525	pyridine-containing compound biosynthetic process	11	118	736	10740	1.3603076639646279	0.18464523468237679	1
GO:0021782	glial cell development	9	93	736	10740	1.4121669004207575	0.1859330141882557	1
GO:0061134	peptidase regulator activity	12	131	736	10740	1.3367076003982743	0.18648295753525418	1
GO:0009311	oligosaccharide metabolic process	4	33	736	10740	1.7687747035573123	0.1871501349360179	1
GO:0070317	negative regulation of G0 to G1 transition	4	33	736	10740	1.7687747035573123	0.1871501349360179	1
GO:1902373	negative regulation of mRNA catabolic process	4	33	736	10740	1.7687747035573123	0.1871501349360179	1
GO:0050840	extracellular matrix binding	4	33	736	10740	1.7687747035573123	0.1871501349360179	1
GO:0019362	pyridine nucleotide metabolic process	13	144	736	10740	1.3173686594202898	0.18762730530491367	1
GO:0046496	nicotinamide nucleotide metabolic process	13	144	736	10740	1.3173686594202898	0.18762730530491367	1
GO:0000305	response to oxygen radical	3	22	736	10740	1.9898715415019763	0.18831071241205008	1
GO:0006458	'de novo' protein folding	3	22	736	10740	1.9898715415019763	0.18831071241205008	1
GO:0006730	one-carbon metabolic process	3	22	736	10740	1.9898715415019763	0.18831071241205008	1
GO:0010743	regulation of macrophage derived foam cell differentiation	3	22	736	10740	1.9898715415019763	0.18831071241205008	1
GO:0019835	cytolysis	3	22	736	10740	1.9898715415019763	0.18831071241205008	1
GO:0030970	retrograde protein transport, ER to cytosol	3	22	736	10740	1.9898715415019763	0.18831071241205008	1
GO:0036336	dendritic cell migration	3	22	736	10740	1.9898715415019763	0.18831071241205008	1
GO:0036475	neuron death in response to oxidative stress	3	22	736	10740	1.9898715415019763	0.18831071241205008	1
GO:0046885	regulation of hormone biosynthetic process	3	22	736	10740	1.9898715415019763	0.18831071241205008	1
GO:0097150	neuronal stem cell population maintenance	3	22	736	10740	1.9898715415019763	0.18831071241205008	1
GO:1903513	endoplasmic reticulum to cytosol transport	3	22	736	10740	1.9898715415019763	0.18831071241205008	1
GO:2000036	regulation of stem cell population maintenance	3	22	736	10740	1.9898715415019763	0.18831071241205008	1
GO:0030990	intraciliary transport particle	3	22	736	10740	1.9898715415019763	0.18831071241205008	1
GO:0080025	phosphatidylinositol-3,5-bisphosphate binding	3	22	736	10740	1.9898715415019763	0.18831071241205008	1
GO:0031497	chromatin assembly	8	81	736	10740	1.4412238325281803	0.18952117356840875	1
GO:1903076	regulation of protein localization to plasma membrane	8	81	736	10740	1.4412238325281803	0.18952117356840875	1
GO:0006029	proteoglycan metabolic process	7	69	736	10740	1.4803875236294897	0.1923395546153028	1
GO:0006636	unsaturated fatty acid biosynthetic process	5	45	736	10740	1.6213768115942029	0.19285873726054942	1
GO:0043030	regulation of macrophage activation	5	45	736	10740	1.6213768115942029	0.19285873726054942	1
GO:0070374	positive regulation of ERK1 and ERK2 cascade	12	132	736	10740	1.3265810276679841	0.19328950961660316	1
GO:0032755	positive regulation of interleukin-6 production	6	57	736	10740	1.5360411899313502	0.19381509528007837	1
GO:0040014	regulation of multicellular organism growth	6	57	736	10740	1.5360411899313502	0.19381509528007837	1
GO:0048207	vesicle targeting, rough ER to cis-Golgi	6	57	736	10740	1.5360411899313502	0.19381509528007837	1
GO:0048208	COPII vesicle coating	6	57	736	10740	1.5360411899313502	0.19381509528007837	1
GO:0140029	exocytic process	6	57	736	10740	1.5360411899313502	0.19381509528007837	1
GO:0042180	cellular ketone metabolic process	16	184	736	10740	1.2689035916824196	0.19399815380360158	1
GO:0001991	regulation of systemic arterial blood pressure by circulatory renin-angiotensin	2	12	736	10740	2.4320652173913047	0.19670433436998627	1
GO:0002863	positive regulation of inflammatory response to antigenic stimulus	2	12	736	10740	2.4320652173913047	0.19670433436998627	1
GO:0006047	UDP-N-acetylglucosamine metabolic process	2	12	736	10740	2.4320652173913047	0.19670433436998627	1
GO:0010523	negative regulation of calcium ion transport into cytosol	2	12	736	10740	2.4320652173913047	0.19670433436998627	1
GO:0010759	positive regulation of macrophage chemotaxis	2	12	736	10740	2.4320652173913047	0.19670433436998627	1
GO:0010826	negative regulation of centrosome duplication	2	12	736	10740	2.4320652173913047	0.19670433436998627	1
GO:0010919	regulation of inositol phosphate biosynthetic process	2	12	736	10740	2.4320652173913047	0.19670433436998627	1
GO:0030205	dermatan sulfate metabolic process	2	12	736	10740	2.4320652173913047	0.19670433436998627	1
GO:0031643	positive regulation of myelination	2	12	736	10740	2.4320652173913047	0.19670433436998627	1
GO:0032303	regulation of icosanoid secretion	2	12	736	10740	2.4320652173913047	0.19670433436998627	1
GO:0032310	prostaglandin secretion	2	12	736	10740	2.4320652173913047	0.19670433436998627	1
GO:0032802	low-density lipoprotein particle receptor catabolic process	2	12	736	10740	2.4320652173913047	0.19670433436998627	1
GO:0033631	cell-cell adhesion mediated by integrin	2	12	736	10740	2.4320652173913047	0.19670433436998627	1
GO:0034375	high-density lipoprotein particle remodeling	2	12	736	10740	2.4320652173913047	0.19670433436998627	1
GO:0035635	entry of bacterium into host cell	2	12	736	10740	2.4320652173913047	0.19670433436998627	1
GO:0035751	regulation of lysosomal lumen pH	2	12	736	10740	2.4320652173913047	0.19670433436998627	1
GO:0042104	positive regulation of activated T cell proliferation	2	12	736	10740	2.4320652173913047	0.19670433436998627	1
GO:0046184	aldehyde biosynthetic process	2	12	736	10740	2.4320652173913047	0.19670433436998627	1
GO:0046500	S-adenosylmethionine metabolic process	2	12	736	10740	2.4320652173913047	0.19670433436998627	1
GO:0050746	regulation of lipoprotein metabolic process	2	12	736	10740	2.4320652173913047	0.19670433436998627	1
GO:0061952	midbody abscission	2	12	736	10740	2.4320652173913047	0.19670433436998627	1
GO:0090195	chemokine secretion	2	12	736	10740	2.4320652173913047	0.19670433436998627	1
GO:0090196	regulation of chemokine secretion	2	12	736	10740	2.4320652173913047	0.19670433436998627	1
GO:0090197	positive regulation of chemokine secretion	2	12	736	10740	2.4320652173913047	0.19670433436998627	1
GO:0090331	negative regulation of platelet aggregation	2	12	736	10740	2.4320652173913047	0.19670433436998627	1
GO:1901071	glucosamine-containing compound metabolic process	2	12	736	10740	2.4320652173913047	0.19670433436998627	1
GO:0001931	uropod	2	12	736	10740	2.4320652173913047	0.19670433436998627	1
GO:0005852	eukaryotic translation initiation factor 3 complex	2	12	736	10740	2.4320652173913047	0.19670433436998627	1
GO:0030127	COPII vesicle coat	2	12	736	10740	2.4320652173913047	0.19670433436998627	1
GO:0031254	cell trailing edge	2	12	736	10740	2.4320652173913047	0.19670433436998627	1
GO:0034045	phagophore assembly site membrane	2	12	736	10740	2.4320652173913047	0.19670433436998627	1
GO:0034719	SMN-Sm protein complex	2	12	736	10740	2.4320652173913047	0.19670433436998627	1
GO:0035098	ESC/E(Z) complex	2	12	736	10740	2.4320652173913047	0.19670433436998627	1
GO:0035371	microtubule plus-end	2	12	736	10740	2.4320652173913047	0.19670433436998627	1
GO:0042588	zymogen granule	2	12	736	10740	2.4320652173913047	0.19670433436998627	1
GO:0043218	compact myelin	2	12	736	10740	2.4320652173913047	0.19670433436998627	1
GO:0070993	translation preinitiation complex	2	12	736	10740	2.4320652173913047	0.19670433436998627	1
GO:0005343	organic acid:sodium symporter activity	2	12	736	10740	2.4320652173913047	0.19670433436998627	1
GO:0016641	oxidoreductase activity, acting on the CH-NH2 group of donors, oxygen as acceptor	2	12	736	10740	2.4320652173913047	0.19670433436998627	1
GO:0016769	transferase activity, transferring nitrogenous groups	2	12	736	10740	2.4320652173913047	0.19670433436998627	1
GO:0017127	cholesterol transporter activity	2	12	736	10740	2.4320652173913047	0.19670433436998627	1
GO:0030228	lipoprotein particle receptor activity	2	12	736	10740	2.4320652173913047	0.19670433436998627	1
GO:0042301	phosphate ion binding	2	12	736	10740	2.4320652173913047	0.19670433436998627	1
GO:0002224	toll-like receptor signaling pathway	10	107	736	10740	1.3637748882568062	0.1971178344525661	1
GO:0006140	regulation of nucleotide metabolic process	10	107	736	10740	1.3637748882568062	0.1971178344525661	1
GO:0006665	sphingolipid metabolic process	10	107	736	10740	1.3637748882568062	0.1971178344525661	1
GO:0055007	cardiac muscle cell differentiation	8	82	736	10740	1.4236479321314952	0.19837774429465216	1
GO:0055037	recycling endosome	12	133	736	10740	1.3166067342268715	0.2002080576186658	1
GO:0007431	salivary gland development	4	34	736	10740	1.7167519181585678	0.20146246908403756	1
GO:0014911	positive regulation of smooth muscle cell migration	4	34	736	10740	1.7167519181585678	0.20146246908403756	1
GO:0043268	positive regulation of potassium ion transport	4	34	736	10740	1.7167519181585678	0.20146246908403756	1
GO:0045010	actin nucleation	4	34	736	10740	1.7167519181585678	0.20146246908403756	1
GO:0048483	autonomic nervous system development	4	34	736	10740	1.7167519181585678	0.20146246908403756	1
GO:0097120	receptor localization to synapse	4	34	736	10740	1.7167519181585678	0.20146246908403756	1
GO:1903580	positive regulation of ATP metabolic process	4	34	736	10740	1.7167519181585678	0.20146246908403756	1
GO:2000008	regulation of protein localization to cell surface	4	34	736	10740	1.7167519181585678	0.20146246908403756	1
GO:0043195	terminal bouton	4	34	736	10740	1.7167519181585678	0.20146246908403756	1
GO:0003743	translation initiation factor activity	4	34	736	10740	1.7167519181585678	0.20146246908403756	1
GO:0004869	cysteine-type endopeptidase inhibitor activity	4	34	736	10740	1.7167519181585678	0.20146246908403756	1
GO:0015485	cholesterol binding	4	34	736	10740	1.7167519181585678	0.20146246908403756	1
GO:0006094	gluconeogenesis	7	70	736	10740	1.4592391304347827	0.20206708148481586	1
GO:0032652	regulation of interleukin-1 production	7	70	736	10740	1.4592391304347827	0.20206708148481586	1
GO:0034446	substrate adhesion-dependent cell spreading	7	70	736	10740	1.4592391304347827	0.20206708148481586	1
GO:0051101	regulation of DNA binding	9	95	736	10740	1.3824370709382152	0.20236576905206344	1
GO:0072009	nephron epithelium development	9	95	736	10740	1.3824370709382152	0.20236576905206344	1
GO:0005977	glycogen metabolic process	6	58	736	10740	1.5095577211394302	0.2046391376355456	1
GO:0006073	cellular glucan metabolic process	6	58	736	10740	1.5095577211394302	0.2046391376355456	1
GO:0006901	vesicle coating	6	58	736	10740	1.5095577211394302	0.2046391376355456	1
GO:0019674	NAD metabolic process	6	58	736	10740	1.5095577211394302	0.2046391376355456	1
GO:0044042	glucan metabolic process	6	58	736	10740	1.5095577211394302	0.2046391376355456	1
GO:0043178	alcohol binding	6	58	736	10740	1.5095577211394302	0.2046391376355456	1
GO:0015718	monocarboxylic acid transport	10	108	736	10740	1.351147342995169	0.2049274452492706	1
GO:0001954	positive regulation of cell-matrix adhesion	5	46	736	10740	1.5861294896030247	0.20512854087685212	1
GO:0002292	T cell differentiation involved in immune response	5	46	736	10740	1.5861294896030247	0.20512854087685212	1
GO:0009435	NAD biosynthetic process	5	46	736	10740	1.5861294896030247	0.20512854087685212	1
GO:1901607	alpha-amino acid biosynthetic process	5	46	736	10740	1.5861294896030247	0.20512854087685212	1
GO:0030971	receptor tyrosine kinase binding	5	46	736	10740	1.5861294896030247	0.20512854087685212	1
GO:0002053	positive regulation of mesenchymal cell proliferation	3	23	736	10740	1.9033553875236295	0.20629248336502787	1
GO:0006739	NADP metabolic process	3	23	736	10740	1.9033553875236295	0.20629248336502787	1
GO:0010458	exit from mitosis	3	23	736	10740	1.9033553875236295	0.20629248336502787	1
GO:0032620	interleukin-17 production	3	23	736	10740	1.9033553875236295	0.20629248336502787	1
GO:0032633	interleukin-4 production	3	23	736	10740	1.9033553875236295	0.20629248336502787	1
GO:0034314	Arp2/3 complex-mediated actin nucleation	3	23	736	10740	1.9033553875236295	0.20629248336502787	1
GO:0045589	regulation of regulatory T cell differentiation	3	23	736	10740	1.9033553875236295	0.20629248336502787	1
GO:0048679	regulation of axon regeneration	3	23	736	10740	1.9033553875236295	0.20629248336502787	1
GO:0071295	cellular response to vitamin	3	23	736	10740	1.9033553875236295	0.20629248336502787	1
GO:1905809	negative regulation of synapse organization	3	23	736	10740	1.9033553875236295	0.20629248336502787	1
GO:1990776	response to angiotensin	3	23	736	10740	1.9033553875236295	0.20629248336502787	1
GO:0016758	transferase activity, transferring hexosyl groups	12	134	736	10740	1.3067813108371187	0.20723559226349703	1
GO:0010595	positive regulation of endothelial cell migration	8	83	736	10740	1.4064955474070193	0.20739951358163627	1
GO:1903510	mucopolysaccharide metabolic process	9	96	736	10740	1.3680366847826089	0.21080106987526545	1
GO:0007009	plasma membrane organization	7	71	736	10740	1.438686466625842	0.21197964902624034	1
GO:0051225	spindle assembly	7	71	736	10740	1.438686466625842	0.21197964902624034	1
GO:0072332	intrinsic apoptotic signaling pathway by p53 class mediator	7	71	736	10740	1.438686466625842	0.21197964902624034	1
GO:0000428	DNA-directed RNA polymerase complex	7	71	736	10740	1.438686466625842	0.21197964902624034	1
GO:0055029	nuclear DNA-directed RNA polymerase complex	7	71	736	10740	1.438686466625842	0.21197964902624034	1
GO:0031214	biomineral tissue development	11	122	736	10740	1.3157074126870991	0.2139703830463827	1
GO:0038061	NIK/NF-kappaB signaling	12	135	736	10740	1.2971014492753623	0.21436898128418505	1
GO:0006081	cellular aldehyde metabolic process	6	59	736	10740	1.483971997052321	0.2156748253066646	1
GO:0014909	smooth muscle cell migration	6	59	736	10740	1.483971997052321	0.2156748253066646	1
GO:0031397	negative regulation of protein ubiquitination	6	59	736	10740	1.483971997052321	0.2156748253066646	1
GO:0005796	Golgi lumen	6	59	736	10740	1.483971997052321	0.2156748253066646	1
GO:0016591	RNA polymerase II, holoenzyme	6	59	736	10740	1.483971997052321	0.2156748253066646	1
GO:0006509	membrane protein ectodomain proteolysis	4	35	736	10740	1.6677018633540373	0.21608659154458096	1
GO:0030204	chondroitin sulfate metabolic process	4	35	736	10740	1.6677018633540373	0.21608659154458096	1
GO:0048713	regulation of oligodendrocyte differentiation	4	35	736	10740	1.6677018633540373	0.21608659154458096	1
GO:0050853	B cell receptor signaling pathway	4	35	736	10740	1.6677018633540373	0.21608659154458096	1
GO:0050999	regulation of nitric-oxide synthase activity	4	35	736	10740	1.6677018633540373	0.21608659154458096	1
GO:0070316	regulation of G0 to G1 transition	4	35	736	10740	1.6677018633540373	0.21608659154458096	1
GO:0070405	ammonium ion binding	4	35	736	10740	1.6677018633540373	0.21608659154458096	1
GO:0016064	immunoglobulin mediated immune response	8	84	736	10740	1.389751552795031	0.21657917708645977	1
GO:0003774	motor activity	8	84	736	10740	1.389751552795031	0.21657917708645977	1
GO:0042771	intrinsic apoptotic signaling pathway in response to DNA damage by p53 class mediator	5	47	736	10740	1.552382053654024	0.21764830375622454	1
GO:0045123	cellular extravasation	5	47	736	10740	1.552382053654024	0.21764830375622454	1
GO:1903078	positive regulation of protein localization to plasma membrane	5	47	736	10740	1.552382053654024	0.21764830375622454	1
GO:0045171	intercellular bridge	5	47	736	10740	1.552382053654024	0.21764830375622454	1
GO:0003158	endothelium development	9	97	736	10740	1.3539332138054685	0.21937469683680008	1
GO:0006323	DNA packaging	10	110	736	10740	1.3265810276679841	0.2209266235932139	1
GO:0044344	cellular response to fibroblast growth factor stimulus	10	110	736	10740	1.3265810276679841	0.2209266235932139	1
GO:0006888	ER to Golgi vesicle-mediated transport	12	136	736	10740	1.2875639386189257	0.22160497562899462	1
GO:0051100	negative regulation of binding	12	136	736	10740	1.2875639386189257	0.22160497562899462	1
GO:0030880	RNA polymerase complex	7	72	736	10740	1.4187047101449277	0.22206738764594397	1
GO:0001562	response to protozoan	2	13	736	10740	2.2449832775919734	0.22252503802987103	1
GO:0001916	positive regulation of T cell mediated cytotoxicity	2	13	736	10740	2.2449832775919734	0.22252503802987103	1
GO:0002385	mucosal immune response	2	13	736	10740	2.2449832775919734	0.22252503802987103	1
GO:0002827	positive regulation of T-helper 1 type immune response	2	13	736	10740	2.2449832775919734	0.22252503802987103	1
GO:0002864	regulation of acute inflammatory response to antigenic stimulus	2	13	736	10740	2.2449832775919734	0.22252503802987103	1
GO:0003215	cardiac right ventricle morphogenesis	2	13	736	10740	2.2449832775919734	0.22252503802987103	1
GO:0006086	acetyl-CoA biosynthetic process from pyruvate	2	13	736	10740	2.2449832775919734	0.22252503802987103	1
GO:0006450	regulation of translational fidelity	2	13	736	10740	2.2449832775919734	0.22252503802987103	1
GO:0006883	cellular sodium ion homeostasis	2	13	736	10740	2.2449832775919734	0.22252503802987103	1
GO:0009130	pyrimidine nucleoside monophosphate biosynthetic process	2	13	736	10740	2.2449832775919734	0.22252503802987103	1
GO:0010885	regulation of cholesterol storage	2	13	736	10740	2.2449832775919734	0.22252503802987103	1
GO:0015732	prostaglandin transport	2	13	736	10740	2.2449832775919734	0.22252503802987103	1
GO:0021783	preganglionic parasympathetic fiber development	2	13	736	10740	2.2449832775919734	0.22252503802987103	1
GO:0032461	positive regulation of protein oligomerization	2	13	736	10740	2.2449832775919734	0.22252503802987103	1
GO:0034111	negative regulation of homotypic cell-cell adhesion	2	13	736	10740	2.2449832775919734	0.22252503802987103	1
GO:0035791	platelet-derived growth factor receptor-beta signaling pathway	2	13	736	10740	2.2449832775919734	0.22252503802987103	1
GO:0039529	RIG-I signaling pathway	2	13	736	10740	2.2449832775919734	0.22252503802987103	1
GO:0039531	regulation of viral-induced cytoplasmic pattern recognition receptor signaling pathway	2	13	736	10740	2.2449832775919734	0.22252503802987103	1
GO:0042832	defense response to protozoan	2	13	736	10740	2.2449832775919734	0.22252503802987103	1
GO:0044090	positive regulation of vacuole organization	2	13	736	10740	2.2449832775919734	0.22252503802987103	1
GO:0045780	positive regulation of bone resorption	2	13	736	10740	2.2449832775919734	0.22252503802987103	1
GO:0046606	negative regulation of centrosome cycle	2	13	736	10740	2.2449832775919734	0.22252503802987103	1
GO:0046852	positive regulation of bone remodeling	2	13	736	10740	2.2449832775919734	0.22252503802987103	1
GO:0050651	dermatan sulfate proteoglycan biosynthetic process	2	13	736	10740	2.2449832775919734	0.22252503802987103	1
GO:0051044	positive regulation of membrane protein ectodomain proteolysis	2	13	736	10740	2.2449832775919734	0.22252503802987103	1
GO:0051085	chaperone cofactor-dependent protein refolding	2	13	736	10740	2.2449832775919734	0.22252503802987103	1
GO:0055119	relaxation of cardiac muscle	2	13	736	10740	2.2449832775919734	0.22252503802987103	1
GO:0060253	negative regulation of glial cell proliferation	2	13	736	10740	2.2449832775919734	0.22252503802987103	1
GO:0070293	renal absorption	2	13	736	10740	2.2449832775919734	0.22252503802987103	1
GO:0090136	epithelial cell-cell adhesion	2	13	736	10740	2.2449832775919734	0.22252503802987103	1
GO:1900424	regulation of defense response to bacterium	2	13	736	10740	2.2449832775919734	0.22252503802987103	1
GO:1901626	regulation of postsynaptic membrane organization	2	13	736	10740	2.2449832775919734	0.22252503802987103	1
GO:2000001	regulation of DNA damage checkpoint	2	13	736	10740	2.2449832775919734	0.22252503802987103	1
GO:0033268	node of Ranvier	2	13	736	10740	2.2449832775919734	0.22252503802987103	1
GO:0033276	transcription factor TFTC complex	2	13	736	10740	2.2449832775919734	0.22252503802987103	1
GO:0016854	racemase and epimerase activity	2	13	736	10740	2.2449832775919734	0.22252503802987103	1
GO:0030169	low-density lipoprotein particle binding	2	13	736	10740	2.2449832775919734	0.22252503802987103	1
GO:0034185	apolipoprotein binding	2	13	736	10740	2.2449832775919734	0.22252503802987103	1
GO:0035497	cAMP response element binding	2	13	736	10740	2.2449832775919734	0.22252503802987103	1
GO:0072509	divalent inorganic cation transmembrane transporter activity	2	13	736	10740	2.2449832775919734	0.22252503802987103	1
GO:0000083	regulation of transcription involved in G1/S transition of mitotic cell cycle	3	24	736	10740	1.8240489130434783	0.22463979105807552	1
GO:0001782	B cell homeostasis	3	24	736	10740	1.8240489130434783	0.22463979105807552	1
GO:0006363	termination of RNA polymerase I transcription	3	24	736	10740	1.8240489130434783	0.22463979105807552	1
GO:0006958	complement activation, classical pathway	3	24	736	10740	1.8240489130434783	0.22463979105807552	1
GO:0010737	protein kinase A signaling	3	24	736	10740	1.8240489130434783	0.22463979105807552	1
GO:0030201	heparan sulfate proteoglycan metabolic process	3	24	736	10740	1.8240489130434783	0.22463979105807552	1
GO:0030206	chondroitin sulfate biosynthetic process	3	24	736	10740	1.8240489130434783	0.22463979105807552	1
GO:0043457	regulation of cellular respiration	3	24	736	10740	1.8240489130434783	0.22463979105807552	1
GO:0061437	renal system vasculature development	3	24	736	10740	1.8240489130434783	0.22463979105807552	1
GO:0061440	kidney vasculature development	3	24	736	10740	1.8240489130434783	0.22463979105807552	1
GO:1901020	negative regulation of calcium ion transmembrane transporter activity	3	24	736	10740	1.8240489130434783	0.22463979105807552	1
GO:1902751	positive regulation of cell cycle G2/M phase transition	3	24	736	10740	1.8240489130434783	0.22463979105807552	1
GO:2000403	positive regulation of lymphocyte migration	3	24	736	10740	1.8240489130434783	0.22463979105807552	1
GO:1902562	H4 histone acetyltransferase complex	3	24	736	10740	1.8240489130434783	0.22463979105807552	1
GO:0008307	structural constituent of muscle	3	24	736	10740	1.8240489130434783	0.22463979105807552	1
GO:0032091	negative regulation of protein binding	8	85	736	10740	1.3734015345268542	0.22590920362985573	1
GO:0043154	negative regulation of cysteine-type endopeptidase activity involved in apoptotic process	6	60	736	10740	1.4592391304347825	0.22690825738387857	1
GO:0090114	COPII-coated vesicle budding	6	60	736	10740	1.4592391304347825	0.22690825738387857	1
GO:0010810	regulation of cell-substrate adhesion	14	163	736	10740	1.2533342224593227	0.2269686422611327	1
GO:1904375	regulation of protein localization to cell periphery	9	98	736	10740	1.3401175687666371	0.2280806989252181	1
GO:0006457	protein folding	13	150	736	10740	1.2646739130434783	0.2281205465615475	1
GO:0031638	zymogen activation	5	48	736	10740	1.5200407608695654	0.2303971967655664	1
GO:0032233	positive regulation of actin filament bundle assembly	5	48	736	10740	1.5200407608695654	0.2303971967655664	1
GO:0032890	regulation of organic acid transport	5	48	736	10740	1.5200407608695654	0.2303971967655664	1
GO:0043392	negative regulation of DNA binding	5	48	736	10740	1.5200407608695654	0.2303971967655664	1
GO:0051851	modification by host of symbiont morphology or physiology	5	48	736	10740	1.5200407608695654	0.2303971967655664	1
GO:0090502	RNA phosphodiester bond hydrolysis, endonucleolytic	5	48	736	10740	1.5200407608695654	0.2303971967655664	1
GO:0002455	humoral immune response mediated by circulating immunoglobulin	4	36	736	10740	1.6213768115942029	0.23098799003087556	1
GO:0010824	regulation of centrosome duplication	4	36	736	10740	1.6213768115942029	0.23098799003087556	1
GO:0014003	oligodendrocyte development	4	36	736	10740	1.6213768115942029	0.23098799003087556	1
GO:0031641	regulation of myelination	4	36	736	10740	1.6213768115942029	0.23098799003087556	1
GO:0034198	cellular response to amino acid starvation	4	36	736	10740	1.6213768115942029	0.23098799003087556	1
GO:0042987	amyloid precursor protein catabolic process	4	36	736	10740	1.6213768115942029	0.23098799003087556	1
GO:0045023	G0 to G1 transition	4	36	736	10740	1.6213768115942029	0.23098799003087556	1
GO:0050654	chondroitin sulfate proteoglycan metabolic process	4	36	736	10740	1.6213768115942029	0.23098799003087556	1
GO:0090278	negative regulation of peptide hormone secretion	4	36	736	10740	1.6213768115942029	0.23098799003087556	1
GO:0035861	site of double-strand break	4	36	736	10740	1.6213768115942029	0.23098799003087556	1
GO:0030544	Hsp70 protein binding	4	36	736	10740	1.6213768115942029	0.23098799003087556	1
GO:0001649	osteoblast differentiation	15	177	736	10740	1.2366433308769345	0.23204270062875548	1
GO:0006639	acylglycerol metabolic process	7	73	736	10740	1.3992703990470519	0.2323201777207196	1
GO:0019319	hexose biosynthetic process	7	73	736	10740	1.3992703990470519	0.2323201777207196	1
GO:0050810	regulation of steroid biosynthetic process	7	73	736	10740	1.3992703990470519	0.2323201777207196	1
GO:0030117	membrane coat	7	73	736	10740	1.3992703990470519	0.2323201777207196	1
GO:0048475	coated membrane	7	73	736	10740	1.3992703990470519	0.2323201777207196	1
GO:1901605	alpha-amino acid metabolic process	14	164	736	10740	1.2456919406150584	0.2337310887623807	1
GO:0002761	regulation of myeloid leukocyte differentiation	8	86	736	10740	1.357431749241658	0.23538185971666245	1
GO:0031623	receptor internalization	8	86	736	10740	1.357431749241658	0.23538185971666245	1
GO:0043200	response to amino acid	8	86	736	10740	1.357431749241658	0.23538185971666245	1
GO:0042129	regulation of T cell proliferation	10	112	736	10740	1.3028920807453417	0.23740049920644762	1
GO:0008344	adult locomotory behavior	6	61	736	10740	1.4353171774768352	0.2383252797708322	1
GO:0042594	response to starvation	13	152	736	10740	1.248033466819222	0.24236130029968483	1
GO:0006638	neutral lipid metabolic process	7	74	736	10740	1.3803613396004701	0.24272768731819178	1
GO:0007030	Golgi organization	7	74	736	10740	1.3803613396004701	0.24272768731819178	1
GO:0008238	exopeptidase activity	7	74	736	10740	1.3803613396004701	0.24272768731819178	1
GO:0016298	lipase activity	7	74	736	10740	1.3803613396004701	0.24272768731819178	1
GO:0002548	monocyte chemotaxis	3	25	736	10740	1.751086956521739	0.24328594525737213	1
GO:0006099	tricarboxylic acid cycle	3	25	736	10740	1.751086956521739	0.24328594525737213	1
GO:0007628	adult walking behavior	3	25	736	10740	1.751086956521739	0.24328594525737213	1
GO:0009154	purine ribonucleotide catabolic process	3	25	736	10740	1.751086956521739	0.24328594525737213	1
GO:0030574	collagen catabolic process	3	25	736	10740	1.751086956521739	0.24328594525737213	1
GO:0031055	chromatin remodeling at centromere	3	25	736	10740	1.751086956521739	0.24328594525737213	1
GO:0042554	superoxide anion generation	3	25	736	10740	1.751086956521739	0.24328594525737213	1
GO:0045066	regulatory T cell differentiation	3	25	736	10740	1.751086956521739	0.24328594525737213	1
GO:0050650	chondroitin sulfate proteoglycan biosynthetic process	3	25	736	10740	1.751086956521739	0.24328594525737213	1
GO:0061462	protein localization to lysosome	3	25	736	10740	1.751086956521739	0.24328594525737213	1
GO:0098751	bone cell development	3	25	736	10740	1.751086956521739	0.24328594525737213	1
GO:1902230	negative regulation of intrinsic apoptotic signaling pathway in response to DNA damage	3	25	736	10740	1.751086956521739	0.24328594525737213	1
GO:0005720	nuclear heterochromatin	3	25	736	10740	1.751086956521739	0.24328594525737213	1
GO:0002260	lymphocyte homeostasis	5	49	736	10740	1.4890195208518189	0.24335421372975963	1
GO:0006879	cellular iron ion homeostasis	5	49	736	10740	1.4890195208518189	0.24335421372975963	1
GO:0032945	negative regulation of mononuclear cell proliferation	5	49	736	10740	1.4890195208518189	0.24335421372975963	1
GO:0044786	cell cycle DNA replication	5	49	736	10740	1.4890195208518189	0.24335421372975963	1
GO:0048008	platelet-derived growth factor receptor signaling pathway	5	49	736	10740	1.4890195208518189	0.24335421372975963	1
GO:0050672	negative regulation of lymphocyte proliferation	5	49	736	10740	1.4890195208518189	0.24335421372975963	1
GO:0090181	regulation of cholesterol metabolic process	5	49	736	10740	1.4890195208518189	0.24335421372975963	1
GO:0048029	monosaccharide binding	5	49	736	10740	1.4890195208518189	0.24335421372975963	1
GO:0002698	negative regulation of immune effector process	8	87	736	10740	1.3418290854572712	0.2449892339616933	1
GO:0030808	regulation of nucleotide biosynthetic process	8	87	736	10740	1.3418290854572712	0.2449892339616933	1
GO:0055088	lipid homeostasis	8	87	736	10740	1.3418290854572712	0.2449892339616933	1
GO:1900371	regulation of purine nucleotide biosynthetic process	8	87	736	10740	1.3418290854572712	0.2449892339616933	1
GO:0016999	antibiotic metabolic process	9	100	736	10740	1.3133152173913043	0.24586520525201833	1
GO:0009898	cytoplasmic side of plasma membrane	9	100	736	10740	1.3133152173913043	0.24586520525201833	1
GO:0002820	negative regulation of adaptive immune response	4	37	736	10740	1.5775558166862516	0.24613237911621227	1
GO:0007566	embryo implantation	4	37	736	10740	1.5775558166862516	0.24613237911621227	1
GO:0010883	regulation of lipid storage	4	37	736	10740	1.5775558166862516	0.24613237911621227	1
GO:0030449	regulation of complement activation	4	37	736	10740	1.5775558166862516	0.24613237911621227	1
GO:0032655	regulation of interleukin-12 production	4	37	736	10740	1.5775558166862516	0.24613237911621227	1
GO:0042743	hydrogen peroxide metabolic process	4	37	736	10740	1.5775558166862516	0.24613237911621227	1
GO:0043300	regulation of leukocyte degranulation	4	37	736	10740	1.5775558166862516	0.24613237911621227	1
GO:0046456	icosanoid biosynthetic process	4	37	736	10740	1.5775558166862516	0.24613237911621227	1
GO:0060999	positive regulation of dendritic spine development	4	37	736	10740	1.5775558166862516	0.24613237911621227	1
GO:0061951	establishment of protein localization to plasma membrane	4	37	736	10740	1.5775558166862516	0.24613237911621227	1
GO:0086009	membrane repolarization	4	37	736	10740	1.5775558166862516	0.24613237911621227	1
GO:2000772	regulation of cellular senescence	4	37	736	10740	1.5775558166862516	0.24613237911621227	1
GO:0030658	transport vesicle membrane	14	166	736	10740	1.2306836039811422	0.24749567234168413	1
GO:0001573	ganglioside metabolic process	2	14	736	10740	2.084627329192547	0.24858344043930475	1
GO:0001832	blastocyst growth	2	14	736	10740	2.084627329192547	0.24858344043930475	1
GO:0003159	morphogenesis of an endothelium	2	14	736	10740	2.084627329192547	0.24858344043930475	1
GO:0006817	phosphate ion transport	2	14	736	10740	2.084627329192547	0.24858344043930475	1
GO:0006825	copper ion transport	2	14	736	10740	2.084627329192547	0.24858344043930475	1
GO:0007097	nuclear migration	2	14	736	10740	2.084627329192547	0.24858344043930475	1
GO:0009129	pyrimidine nucleoside monophosphate metabolic process	2	14	736	10740	2.084627329192547	0.24858344043930475	1
GO:0009415	response to water	2	14	736	10740	2.084627329192547	0.24858344043930475	1
GO:0009595	detection of biotic stimulus	2	14	736	10740	2.084627329192547	0.24858344043930475	1
GO:0010818	T cell chemotaxis	2	14	736	10740	2.084627329192547	0.24858344043930475	1
GO:0010829	negative regulation of glucose transmembrane transport	2	14	736	10740	2.084627329192547	0.24858344043930475	1
GO:0015936	coenzyme A metabolic process	2	14	736	10740	2.084627329192547	0.24858344043930475	1
GO:0017085	response to insecticide	2	14	736	10740	2.084627329192547	0.24858344043930475	1
GO:0030949	positive regulation of vascular endothelial growth factor receptor signaling pathway	2	14	736	10740	2.084627329192547	0.24858344043930475	1
GO:0032486	Rap protein signal transduction	2	14	736	10740	2.084627329192547	0.24858344043930475	1
GO:0034616	response to laminar fluid shear stress	2	14	736	10740	2.084627329192547	0.24858344043930475	1
GO:0034629	cellular protein-containing complex localization	2	14	736	10740	2.084627329192547	0.24858344043930475	1
GO:0035590	purinergic nucleotide receptor signaling pathway	2	14	736	10740	2.084627329192547	0.24858344043930475	1
GO:0042762	regulation of sulfur metabolic process	2	14	736	10740	2.084627329192547	0.24858344043930475	1
GO:0043518	negative regulation of DNA damage response, signal transduction by p53 class mediator	2	14	736	10740	2.084627329192547	0.24858344043930475	1
GO:0044030	regulation of DNA methylation	2	14	736	10740	2.084627329192547	0.24858344043930475	1
GO:0044849	estrous cycle	2	14	736	10740	2.084627329192547	0.24858344043930475	1
GO:0046174	polyol catabolic process	2	14	736	10740	2.084627329192547	0.24858344043930475	1
GO:0048385	regulation of retinoic acid receptor signaling pathway	2	14	736	10740	2.084627329192547	0.24858344043930475	1
GO:0048486	parasympathetic nervous system development	2	14	736	10740	2.084627329192547	0.24858344043930475	1
GO:0048711	positive regulation of astrocyte differentiation	2	14	736	10740	2.084627329192547	0.24858344043930475	1
GO:0050655	dermatan sulfate proteoglycan metabolic process	2	14	736	10740	2.084627329192547	0.24858344043930475	1
GO:0051482	positive regulation of cytosolic calcium ion concentration involved in phospholipase C-activating G protein-coupled signaling pathway	2	14	736	10740	2.084627329192547	0.24858344043930475	1
GO:0060749	mammary gland alveolus development	2	14	736	10740	2.084627329192547	0.24858344043930475	1
GO:0061154	endothelial tube morphogenesis	2	14	736	10740	2.084627329192547	0.24858344043930475	1
GO:0061377	mammary gland lobule development	2	14	736	10740	2.084627329192547	0.24858344043930475	1
GO:0150078	positive regulation of neuroinflammatory response	2	14	736	10740	2.084627329192547	0.24858344043930475	1
GO:1902236	negative regulation of endoplasmic reticulum stress-induced intrinsic apoptotic signaling pathway	2	14	736	10740	2.084627329192547	0.24858344043930475	1
GO:1903209	positive regulation of oxidative stress-induced cell death	2	14	736	10740	2.084627329192547	0.24858344043930475	1
GO:2000316	regulation of T-helper 17 type immune response	2	14	736	10740	2.084627329192547	0.24858344043930475	1
GO:2000345	regulation of hepatocyte proliferation	2	14	736	10740	2.084627329192547	0.24858344043930475	1
GO:2000641	regulation of early endosome to late endosome transport	2	14	736	10740	2.084627329192547	0.24858344043930475	1
GO:0004364	glutathione transferase activity	2	14	736	10740	2.084627329192547	0.24858344043930475	1
GO:0008353	RNA polymerase II CTD heptapeptide repeat kinase activity	2	14	736	10740	2.084627329192547	0.24858344043930475	1
GO:0043395	heparan sulfate proteoglycan binding	2	14	736	10740	2.084627329192547	0.24858344043930475	1
GO:0051861	glycolipid binding	2	14	736	10740	2.084627329192547	0.24858344043930475	1
GO:0097472	cyclin-dependent protein kinase activity	2	14	736	10740	2.084627329192547	0.24858344043930475	1
GO:0048705	skeletal system morphogenesis	13	153	736	10740	1.2398763853367432	0.24960762710994622	1
GO:0000045	autophagosome assembly	6	62	736	10740	1.4121669004207573	0.24991154604007254	1
GO:0032651	regulation of interleukin-1 beta production	6	62	736	10740	1.4121669004207573	0.24991154604007254	1
GO:0046470	phosphatidylcholine metabolic process	6	62	736	10740	1.4121669004207573	0.24991154604007254	1
GO:0005496	steroid binding	6	62	736	10740	1.4121669004207573	0.24991154604007254	1
GO:0005126	cytokine receptor binding	12	140	736	10740	1.250776397515528	0.25150629790508644	1
GO:0030168	platelet activation	11	127	736	10740	1.2639079082505993	0.25311144075764097	1
GO:0051817	modification of morphology or physiology of other organism involved in symbiotic interaction	7	75	736	10740	1.3619565217391305	0.2532794092443593	1
GO:0071774	response to fibroblast growth factor	10	114	736	10740	1.280034324942792	0.2543088427241753	1
GO:0001895	retina homeostasis	5	50	736	10740	1.4592391304347825	0.2564982758364215	1
GO:0035904	aorta development	5	50	736	10740	1.4592391304347825	0.2564982758364215	1
GO:0097194	execution phase of apoptosis	5	50	736	10740	1.4592391304347825	0.2564982758364215	1
GO:0016459	myosin complex	5	50	736	10740	1.4592391304347825	0.2564982758364215	1
GO:0043624	cellular protein complex disassembly	13	154	736	10740	1.2318252399774137	0.2569336856652537	1
GO:0030496	midbody	12	141	736	10740	1.2419056429232191	0.25920294837622215	1
GO:0032873	negative regulation of stress-activated MAPK cascade	4	38	736	10740	1.53604118993135	0.26148589196331473	1
GO:0050879	multicellular organismal movement	4	38	736	10740	1.53604118993135	0.26148589196331473	1
GO:0050881	musculoskeletal movement	4	38	736	10740	1.53604118993135	0.26148589196331473	1
GO:0070303	negative regulation of stress-activated protein kinase signaling cascade	4	38	736	10740	1.53604118993135	0.26148589196331473	1
GO:0072210	metanephric nephron development	4	38	736	10740	1.53604118993135	0.26148589196331473	1
GO:0090303	positive regulation of wound healing	4	38	736	10740	1.53604118993135	0.26148589196331473	1
GO:1902369	negative regulation of RNA catabolic process	4	38	736	10740	1.53604118993135	0.26148589196331473	1
GO:2000257	regulation of protein activation cascade	4	38	736	10740	1.53604118993135	0.26148589196331473	1
GO:0008375	acetylglucosaminyltransferase activity	4	38	736	10740	1.53604118993135	0.26148589196331473	1
GO:0032934	sterol binding	4	38	736	10740	1.53604118993135	0.26148589196331473	1
GO:0016323	basolateral plasma membrane	14	168	736	10740	1.216032608695652	0.26156154760050343	1
GO:0034644	cellular response to UV	6	63	736	10740	1.389751552795031	0.261652576071448	1
GO:0000245	spliceosomal complex assembly	3	26	736	10740	1.68373745819398	0.2621670253378549	1
GO:0000387	spliceosomal snRNP assembly	3	26	736	10740	1.68373745819398	0.2621670253378549	1
GO:0006929	substrate-dependent cell migration	3	26	736	10740	1.68373745819398	0.2621670253378549	1
GO:0009261	ribonucleotide catabolic process	3	26	736	10740	1.68373745819398	0.2621670253378549	1
GO:0009394	2'-deoxyribonucleotide metabolic process	3	26	736	10740	1.68373745819398	0.2621670253378549	1
GO:0010742	macrophage derived foam cell differentiation	3	26	736	10740	1.68373745819398	0.2621670253378549	1
GO:0032201	telomere maintenance via semi-conservative replication	3	26	736	10740	1.68373745819398	0.2621670253378549	1
GO:0032212	positive regulation of telomere maintenance via telomerase	3	26	736	10740	1.68373745819398	0.2621670253378549	1
GO:0034205	amyloid-beta formation	3	26	736	10740	1.68373745819398	0.2621670253378549	1
GO:0040018	positive regulation of multicellular organism growth	3	26	736	10740	1.68373745819398	0.2621670253378549	1
GO:0040019	positive regulation of embryonic development	3	26	736	10740	1.68373745819398	0.2621670253378549	1
GO:0042181	ketone biosynthetic process	3	26	736	10740	1.68373745819398	0.2621670253378549	1
GO:0060306	regulation of membrane repolarization	3	26	736	10740	1.68373745819398	0.2621670253378549	1
GO:0090077	foam cell differentiation	3	26	736	10740	1.68373745819398	0.2621670253378549	1
GO:0090659	walking behavior	3	26	736	10740	1.68373745819398	0.2621670253378549	1
GO:1902253	regulation of intrinsic apoptotic signaling pathway by p53 class mediator	3	26	736	10740	1.68373745819398	0.2621670253378549	1
GO:2001171	positive regulation of ATP biosynthetic process	3	26	736	10740	1.68373745819398	0.2621670253378549	1
GO:0002102	podosome	3	26	736	10740	1.68373745819398	0.2621670253378549	1
GO:0019359	nicotinamide nucleotide biosynthetic process	10	115	736	10740	1.2689035916824196	0.26291284701238865	1
GO:0019363	pyridine nucleotide biosynthetic process	10	115	736	10740	1.2689035916824196	0.26291284701238865	1
GO:0042383	sarcolemma	10	115	736	10740	1.2689035916824196	0.26291284701238865	1
GO:0006900	vesicle budding from membrane	7	76	736	10740	1.3440360411899315	0.26396469727085803	1
GO:0015749	monosaccharide transmembrane transport	7	76	736	10740	1.3440360411899315	0.26396469727085803	1
GO:0033273	response to vitamin	7	76	736	10740	1.3440360411899315	0.26396469727085803	1
GO:0046364	monosaccharide biosynthetic process	7	76	736	10740	1.3440360411899315	0.26396469727085803	1
GO:0046632	alpha-beta T cell differentiation	7	76	736	10740	1.3440360411899315	0.26396469727085803	1
GO:0008643	carbohydrate transport	9	102	736	10740	1.287563938618926	0.26410393781606123	1
GO:0008630	intrinsic apoptotic signaling pathway in response to DNA damage	8	89	736	10740	1.311675622862726	0.26457574703081604	1
GO:0045824	negative regulation of innate immune response	5	51	736	10740	1.4306265984654731	0.2698083293728688	1
GO:0050688	regulation of defense response to virus	5	51	736	10740	1.4306265984654731	0.2698083293728688	1
GO:0005518	collagen binding	5	51	736	10740	1.4306265984654731	0.2698083293728688	1
GO:0016209	antioxidant activity	5	51	736	10740	1.4306265984654731	0.2698083293728688	1
GO:0061695	transferase complex, transferring phosphorus-containing groups	13	156	736	10740	1.216032608695652	0.2718118738230154	1
GO:0008083	growth factor activity	9	103	736	10740	1.2750633178556352	0.2733772832952025	1
GO:0048194	Golgi vesicle budding	6	64	736	10740	1.3680366847826086	0.27353381227768625	1
GO:0004620	phospholipase activity	6	64	736	10740	1.3680366847826086	0.27353381227768625	1
GO:0030282	bone mineralization	8	90	736	10740	1.2971014492753623	0.27453839017854664	1
GO:1903578	regulation of ATP metabolic process	8	90	736	10740	1.2971014492753623	0.27453839017854664	1
GO:0002251	organ or tissue specific immune response	2	15	736	10740	1.9456521739130435	0.27472593958767744	1
GO:0002347	response to tumor cell	2	15	736	10740	1.9456521739130435	0.27472593958767744	1
GO:0002467	germinal center formation	2	15	736	10740	1.9456521739130435	0.27472593958767744	1
GO:0002544	chronic inflammatory response	2	15	736	10740	1.9456521739130435	0.27472593958767744	1
GO:0006891	intra-Golgi vesicle-mediated transport	2	15	736	10740	1.9456521739130435	0.27472593958767744	1
GO:0010155	regulation of proton transport	2	15	736	10740	1.9456521739130435	0.27472593958767744	1
GO:0010310	regulation of hydrogen peroxide metabolic process	2	15	736	10740	1.9456521739130435	0.27472593958767744	1
GO:0010878	cholesterol storage	2	15	736	10740	1.9456521739130435	0.27472593958767744	1
GO:0021854	hypothalamus development	2	15	736	10740	1.9456521739130435	0.27472593958767744	1
GO:0032288	myelin assembly	2	15	736	10740	1.9456521739130435	0.27472593958767744	1
GO:0032930	positive regulation of superoxide anion generation	2	15	736	10740	1.9456521739130435	0.27472593958767744	1
GO:0033630	positive regulation of cell adhesion mediated by integrin	2	15	736	10740	1.9456521739130435	0.27472593958767744	1
GO:0035162	embryonic hemopoiesis	2	15	736	10740	1.9456521739130435	0.27472593958767744	1
GO:0035459	cargo loading into vesicle	2	15	736	10740	1.9456521739130435	0.27472593958767744	1
GO:0043567	regulation of insulin-like growth factor receptor signaling pathway	2	15	736	10740	1.9456521739130435	0.27472593958767744	1
GO:0045655	regulation of monocyte differentiation	2	15	736	10740	1.9456521739130435	0.27472593958767744	1
GO:0048025	negative regulation of mRNA splicing, via spliceosome	2	15	736	10740	1.9456521739130435	0.27472593958767744	1
GO:0048745	smooth muscle tissue development	2	15	736	10740	1.9456521739130435	0.27472593958767744	1
GO:0060307	regulation of ventricular cardiac muscle cell membrane repolarization	2	15	736	10740	1.9456521739130435	0.27472593958767744	1
GO:0070242	thymocyte apoptotic process	2	15	736	10740	1.9456521739130435	0.27472593958767744	1
GO:0071243	cellular response to arsenic-containing substance	2	15	736	10740	1.9456521739130435	0.27472593958767744	1
GO:0071318	cellular response to ATP	2	15	736	10740	1.9456521739130435	0.27472593958767744	1
GO:1902166	negative regulation of intrinsic apoptotic signaling pathway in response to DNA damage by p53 class mediator	2	15	736	10740	1.9456521739130435	0.27472593958767744	1
GO:1903055	positive regulation of extracellular matrix organization	2	15	736	10740	1.9456521739130435	0.27472593958767744	1
GO:1903204	negative regulation of oxidative stress-induced neuron death	2	15	736	10740	1.9456521739130435	0.27472593958767744	1
GO:0030663	COPI-coated vesicle membrane	2	15	736	10740	1.9456521739130435	0.27472593958767744	1
GO:0042827	platelet dense granule	2	15	736	10740	1.9456521739130435	0.27472593958767744	1
GO:0004709	MAP kinase kinase kinase activity	2	15	736	10740	1.9456521739130435	0.27472593958767744	1
GO:0005242	inward rectifier potassium channel activity	2	15	736	10740	1.9456521739130435	0.27472593958767744	1
GO:0005540	hyaluronic acid binding	2	15	736	10740	1.9456521739130435	0.27472593958767744	1
GO:0015248	sterol transporter activity	2	15	736	10740	1.9456521739130435	0.27472593958767744	1
GO:0016638	oxidoreductase activity, acting on the CH-NH2 group of donors	2	15	736	10740	1.9456521739130435	0.27472593958767744	1
GO:0022829	wide pore channel activity	2	15	736	10740	1.9456521739130435	0.27472593958767744	1
GO:0034237	protein kinase A regulatory subunit binding	2	15	736	10740	1.9456521739130435	0.27472593958767744	1
GO:1990748	cellular detoxification	7	77	736	10740	1.3265810276679841	0.2747728014093319	1
GO:0051168	nuclear export	12	143	736	10740	1.2245363332319854	0.2748354379817637	1
GO:0005978	glycogen biosynthetic process	4	39	736	10740	1.4966555183946488	0.2770152506339316	1
GO:0006301	postreplication repair	4	39	736	10740	1.4966555183946488	0.2770152506339316	1
GO:0009250	glucan biosynthetic process	4	39	736	10740	1.4966555183946488	0.2770152506339316	1
GO:0014009	glial cell proliferation	4	39	736	10740	1.4966555183946488	0.2770152506339316	1
GO:0032615	interleukin-12 production	4	39	736	10740	1.4966555183946488	0.2770152506339316	1
GO:0035850	epithelial cell differentiation involved in kidney development	4	39	736	10740	1.4966555183946488	0.2770152506339316	1
GO:0045981	positive regulation of nucleotide metabolic process	4	39	736	10740	1.4966555183946488	0.2770152506339316	1
GO:1900544	positive regulation of purine nucleotide metabolic process	4	39	736	10740	1.4966555183946488	0.2770152506339316	1
GO:1990928	response to amino acid starvation	4	39	736	10740	1.4966555183946488	0.2770152506339316	1
GO:0010594	regulation of endothelial cell migration	11	130	736	10740	1.2347408026755853	0.2777204971375068	1
GO:0006040	amino sugar metabolic process	3	27	736	10740	1.6213768115942029	0.28122213068041974	1
GO:0006101	citrate metabolic process	3	27	736	10740	1.6213768115942029	0.28122213068041974	1
GO:0006356	regulation of transcription by RNA polymerase I	3	27	736	10740	1.6213768115942029	0.28122213068041974	1
GO:0006378	mRNA polyadenylation	3	27	736	10740	1.6213768115942029	0.28122213068041974	1
GO:0009262	deoxyribonucleotide metabolic process	3	27	736	10740	1.6213768115942029	0.28122213068041974	1
GO:0009268	response to pH	3	27	736	10740	1.6213768115942029	0.28122213068041974	1
GO:0043486	histone exchange	3	27	736	10740	1.6213768115942029	0.28122213068041974	1
GO:0043516	regulation of DNA damage response, signal transduction by p53 class mediator	3	27	736	10740	1.6213768115942029	0.28122213068041974	1
GO:0090322	regulation of superoxide metabolic process	3	27	736	10740	1.6213768115942029	0.28122213068041974	1
GO:1900181	negative regulation of protein localization to nucleus	3	27	736	10740	1.6213768115942029	0.28122213068041974	1
GO:1901381	positive regulation of potassium ion transmembrane transport	3	27	736	10740	1.6213768115942029	0.28122213068041974	1
GO:1901658	glycosyl compound catabolic process	3	27	736	10740	1.6213768115942029	0.28122213068041974	1
GO:1903393	positive regulation of adherens junction organization	3	27	736	10740	1.6213768115942029	0.28122213068041974	1
GO:0016790	thiolester hydrolase activity	3	27	736	10740	1.6213768115942029	0.28122213068041974	1
GO:0043028	cysteine-type endopeptidase regulator activity involved in apoptotic process	3	27	736	10740	1.6213768115942029	0.28122213068041974	1
GO:0006261	DNA-dependent DNA replication	9	104	736	10740	1.262803093645485	0.2827443703062053	1
GO:0031023	microtubule organizing center organization	9	104	736	10740	1.262803093645485	0.2827443703062053	1
GO:0044706	multi-multicellular organism process	14	171	736	10740	1.194698703279939	0.2831750877242469	1
GO:0002920	regulation of humoral immune response	5	52	736	10740	1.4031145484949832	0.2832634366693198	1
GO:0006353	DNA-templated transcription, termination	5	52	736	10740	1.4031145484949832	0.2832634366693198	1
GO:0045669	positive regulation of osteoblast differentiation	5	52	736	10740	1.4031145484949832	0.2832634366693198	1
GO:0003725	double-stranded RNA binding	5	52	736	10740	1.4031145484949832	0.2832634366693198	1
GO:0051193	regulation of cofactor metabolic process	8	91	736	10740	1.2828475871954133	0.2846028068062527	1
GO:0006892	post-Golgi vesicle-mediated transport	6	65	736	10740	1.3469899665551839	0.28554067325472843	1
GO:0008652	cellular amino acid biosynthetic process	6	65	736	10740	1.3469899665551839	0.28554067325472843	1
GO:0042158	lipoprotein biosynthetic process	6	65	736	10740	1.3469899665551839	0.28554067325472843	1
GO:1901379	regulation of potassium ion transmembrane transport	6	65	736	10740	1.3469899665551839	0.28554067325472843	1
GO:0032414	positive regulation of ion transmembrane transporter activity	7	78	736	10740	1.3095735785953178	0.2856929021148034	1
GO:0034219	carbohydrate transmembrane transport	7	78	736	10740	1.3095735785953178	0.2856929021148034	1
GO:0035258	steroid hormone receptor binding	7	78	736	10740	1.3095735785953178	0.2856929021148034	1
GO:0030278	regulation of ossification	13	158	736	10740	1.2006397908640616	0.28696900369062645	1
GO:0042133	neurotransmitter metabolic process	10	118	736	10740	1.2366433308769342	0.28925905934908464	1
GO:0002753	cytoplasmic pattern recognition receptor signaling pathway	4	40	736	10740	1.4592391304347825	0.292687915927175	1
GO:0008347	glial cell migration	4	40	736	10740	1.4592391304347825	0.292687915927175	1
GO:0033260	nuclear DNA replication	4	40	736	10740	1.4592391304347825	0.292687915927175	1
GO:0035987	endodermal cell differentiation	4	40	736	10740	1.4592391304347825	0.292687915927175	1
GO:1990868	response to chemokine	4	40	736	10740	1.4592391304347825	0.292687915927175	1
GO:1990869	cellular response to chemokine	4	40	736	10740	1.4592391304347825	0.292687915927175	1
GO:2000059	negative regulation of ubiquitin-dependent protein catabolic process	4	40	736	10740	1.4592391304347825	0.292687915927175	1
GO:0043209	myelin sheath	4	40	736	10740	1.4592391304347825	0.292687915927175	1
GO:0005080	protein kinase C binding	4	40	736	10740	1.4592391304347825	0.292687915927175	1
GO:0034101	erythrocyte homeostasis	8	92	736	10740	1.2689035916824196	0.2947605524922727	1
GO:0051928	positive regulation of calcium ion transport	8	92	736	10740	1.2689035916824196	0.2947605524922727	1
GO:0031902	late endosome membrane	8	92	736	10740	1.2689035916824196	0.2947605524922727	1
GO:1902106	negative regulation of leukocyte differentiation	7	79	736	10740	1.292996697853605	0.29671414331405255	1
GO:0045454	cell redox homeostasis	5	53	736	10740	1.3766406890894176	0.2968428601938326	1
GO:0051298	centrosome duplication	5	53	736	10740	1.3766406890894176	0.2968428601938326	1
GO:0000502	proteasome complex	5	53	736	10740	1.3766406890894176	0.2968428601938326	1
GO:1903321	negative regulation of protein modification by small protein conjugation or removal	6	66	736	10740	1.3265810276679841	0.29765860472558636	1
GO:0010634	positive regulation of epithelial cell migration	10	119	736	10740	1.2262513701132627	0.2982006744572621	1
GO:0051099	positive regulation of binding	12	146	736	10740	1.1993746277546158	0.2988230090908185	1
GO:0002369	T cell cytokine production	3	28	736	10740	1.56347049689441	0.3003935623451543	1
GO:0002888	positive regulation of myeloid leukocyte mediated immunity	3	28	736	10740	1.56347049689441	0.3003935623451543	1
GO:0032309	icosanoid secretion	3	28	736	10740	1.56347049689441	0.3003935623451543	1
GO:0032735	positive regulation of interleukin-12 production	3	28	736	10740	1.56347049689441	0.3003935623451543	1
GO:0038084	vascular endothelial growth factor signaling pathway	3	28	736	10740	1.56347049689441	0.3003935623451543	1
GO:0043631	RNA polyadenylation	3	28	736	10740	1.56347049689441	0.3003935623451543	1
GO:0046460	neutral lipid biosynthetic process	3	28	736	10740	1.56347049689441	0.3003935623451543	1
GO:0046463	acylglycerol biosynthetic process	3	28	736	10740	1.56347049689441	0.3003935623451543	1
GO:0072665	protein localization to vacuole	3	28	736	10740	1.56347049689441	0.3003935623451543	1
GO:1901031	regulation of response to reactive oxygen species	3	28	736	10740	1.56347049689441	0.3003935623451543	1
GO:1901385	regulation of voltage-gated calcium channel activity	3	28	736	10740	1.56347049689441	0.3003935623451543	1
GO:1902186	regulation of viral release from host cell	3	28	736	10740	1.56347049689441	0.3003935623451543	1
GO:1903170	negative regulation of calcium ion transmembrane transport	3	28	736	10740	1.56347049689441	0.3003935623451543	1
GO:0008305	integrin complex	3	28	736	10740	1.56347049689441	0.3003935623451543	1
GO:0030285	integral component of synaptic vesicle membrane	3	28	736	10740	1.56347049689441	0.3003935623451543	1
GO:0098636	protein complex involved in cell adhesion	3	28	736	10740	1.56347049689441	0.3003935623451543	1
GO:0001779	natural killer cell differentiation	2	16	736	10740	1.8240489130434783	0.30081881760879636	1
GO:0001783	B cell apoptotic process	2	16	736	10740	1.8240489130434783	0.30081881760879636	1
GO:0006706	steroid catabolic process	2	16	736	10740	1.8240489130434783	0.30081881760879636	1
GO:0007252	I-kappaB phosphorylation	2	16	736	10740	1.8240489130434783	0.30081881760879636	1
GO:0009219	pyrimidine deoxyribonucleotide metabolic process	2	16	736	10740	1.8240489130434783	0.30081881760879636	1
GO:0010042	response to manganese ion	2	16	736	10740	1.8240489130434783	0.30081881760879636	1
GO:0010224	response to UV-B	2	16	736	10740	1.8240489130434783	0.30081881760879636	1
GO:0010738	regulation of protein kinase A signaling	2	16	736	10740	1.8240489130434783	0.30081881760879636	1
GO:0010894	negative regulation of steroid biosynthetic process	2	16	736	10740	1.8240489130434783	0.30081881760879636	1
GO:0016254	preassembly of GPI anchor in ER membrane	2	16	736	10740	1.8240489130434783	0.30081881760879636	1
GO:0019400	alditol metabolic process	2	16	736	10740	1.8240489130434783	0.30081881760879636	1
GO:0030813	positive regulation of nucleotide catabolic process	2	16	736	10740	1.8240489130434783	0.30081881760879636	1
GO:0032691	negative regulation of interleukin-1 beta production	2	16	736	10740	1.8240489130434783	0.30081881760879636	1
GO:0039702	viral budding via host ESCRT complex	2	16	736	10740	1.8240489130434783	0.30081881760879636	1
GO:0042026	protein refolding	2	16	736	10740	1.8240489130434783	0.30081881760879636	1
GO:0042744	hydrogen peroxide catabolic process	2	16	736	10740	1.8240489130434783	0.30081881760879636	1
GO:0045063	T-helper 1 cell differentiation	2	16	736	10740	1.8240489130434783	0.30081881760879636	1
GO:0045821	positive regulation of glycolytic process	2	16	736	10740	1.8240489130434783	0.30081881760879636	1
GO:0045939	negative regulation of steroid metabolic process	2	16	736	10740	1.8240489130434783	0.30081881760879636	1
GO:0046835	carbohydrate phosphorylation	2	16	736	10740	1.8240489130434783	0.30081881760879636	1
GO:0051197	positive regulation of coenzyme metabolic process	2	16	736	10740	1.8240489130434783	0.30081881760879636	1
GO:0061684	chaperone-mediated autophagy	2	16	736	10740	1.8240489130434783	0.30081881760879636	1
GO:0070129	regulation of mitochondrial translation	2	16	736	10740	1.8240489130434783	0.30081881760879636	1
GO:0071800	podosome assembly	2	16	736	10740	1.8240489130434783	0.30081881760879636	1
GO:0072224	metanephric glomerulus development	2	16	736	10740	1.8240489130434783	0.30081881760879636	1
GO:0090330	regulation of platelet aggregation	2	16	736	10740	1.8240489130434783	0.30081881760879636	1
GO:1900409	positive regulation of cellular response to oxidative stress	2	16	736	10740	1.8240489130434783	0.30081881760879636	1
GO:1901685	glutathione derivative metabolic process	2	16	736	10740	1.8240489130434783	0.30081881760879636	1
GO:1901687	glutathione derivative biosynthetic process	2	16	736	10740	1.8240489130434783	0.30081881760879636	1
GO:1901798	positive regulation of signal transduction by p53 class mediator	2	16	736	10740	1.8240489130434783	0.30081881760879636	1
GO:1902165	regulation of intrinsic apoptotic signaling pathway in response to DNA damage by p53 class mediator	2	16	736	10740	1.8240489130434783	0.30081881760879636	1
GO:1902176	negative regulation of oxidative stress-induced intrinsic apoptotic signaling pathway	2	16	736	10740	1.8240489130434783	0.30081881760879636	1
GO:1903010	regulation of bone development	2	16	736	10740	1.8240489130434783	0.30081881760879636	1
GO:2000353	positive regulation of endothelial cell apoptotic process	2	16	736	10740	1.8240489130434783	0.30081881760879636	1
GO:0005680	anaphase-promoting complex	2	16	736	10740	1.8240489130434783	0.30081881760879636	1
GO:0016010	dystrophin-associated glycoprotein complex	2	16	736	10740	1.8240489130434783	0.30081881760879636	1
GO:0030992	intraciliary transport particle B	2	16	736	10740	1.8240489130434783	0.30081881760879636	1
GO:0031430	M band	2	16	736	10740	1.8240489130434783	0.30081881760879636	1
GO:0031941	filamentous actin	2	16	736	10740	1.8240489130434783	0.30081881760879636	1
GO:0090665	glycoprotein complex	2	16	736	10740	1.8240489130434783	0.30081881760879636	1
GO:0005184	neuropeptide hormone activity	2	16	736	10740	1.8240489130434783	0.30081881760879636	1
GO:0008519	ammonium transmembrane transporter activity	2	16	736	10740	1.8240489130434783	0.30081881760879636	1
GO:0015662	ATPase activity, coupled to transmembrane movement of ions, phosphorylative mechanism	2	16	736	10740	1.8240489130434783	0.30081881760879636	1
GO:0016799	hydrolase activity, hydrolyzing N-glycosyl compounds	2	16	736	10740	1.8240489130434783	0.30081881760879636	1
GO:0046631	alpha-beta T cell activation	9	106	736	10740	1.238976620180476	0.30173262545043533	1
GO:0006611	protein export from nucleus	11	133	736	10740	1.206889506374632	0.30302331276036054	1
GO:0006643	membrane lipid metabolic process	12	147	736	10740	1.1912156166814551	0.30694641241775045	1
GO:0006275	regulation of DNA replication	7	80	736	10740	1.2768342391304348	0.3078256641686913	1
GO:0098754	detoxification	7	80	736	10740	1.2768342391304348	0.3078256641686913	1
GO:2001237	negative regulation of extrinsic apoptotic signaling pathway	7	80	736	10740	1.2768342391304348	0.3078256641686913	1
GO:0010171	body morphogenesis	4	41	736	10740	1.4236479321314952	0.3084722177855284	1
GO:0010718	positive regulation of epithelial to mesenchymal transition	4	41	736	10740	1.4236479321314952	0.3084722177855284	1
GO:0035306	positive regulation of dephosphorylation	4	41	736	10740	1.4236479321314952	0.3084722177855284	1
GO:0042130	negative regulation of T cell proliferation	4	41	736	10740	1.4236479321314952	0.3084722177855284	1
GO:0030374	nuclear receptor transcription coactivator activity	4	41	736	10740	1.4236479321314952	0.3084722177855284	1
GO:0006334	nucleosome assembly	6	67	736	10740	1.3067813108371187	0.3098731276755621	1
GO:1990782	protein tyrosine kinase binding	6	67	736	10740	1.3067813108371187	0.3098731276755621	1
GO:0006368	transcription elongation from RNA polymerase II promoter	5	54	736	10740	1.351147342995169	0.31052613980750127	1
GO:0006906	vesicle fusion	5	54	736	10740	1.351147342995169	0.31052613980750127	1
GO:0046824	positive regulation of nucleocytoplasmic transport	5	54	736	10740	1.351147342995169	0.31052613980750127	1
GO:1904377	positive regulation of protein localization to cell periphery	5	54	736	10740	1.351147342995169	0.31052613980750127	1
GO:2001259	positive regulation of cation channel activity	5	54	736	10740	1.351147342995169	0.31052613980750127	1
GO:1905369	endopeptidase complex	5	54	736	10740	1.351147342995169	0.31052613980750127	1
GO:0045637	regulation of myeloid cell differentiation	14	175	736	10740	1.1673913043478261	0.3128275460228382	1
GO:0043112	receptor metabolic process	12	148	736	10740	1.1831668625146887	0.3151267385714829	1
GO:0006024	glycosaminoglycan biosynthetic process	8	94	736	10740	1.2419056429232194	0.31532208226605507	1
GO:0001890	placenta development	10	121	736	10740	1.20598275242544	0.3162893278753209	1
GO:0010970	transport along microtubule	10	121	736	10740	1.20598275242544	0.3162893278753209	1
GO:0099111	microtubule-based transport	10	121	736	10740	1.20598275242544	0.3162893278753209	1
GO:0016829	lyase activity	10	121	736	10740	1.20598275242544	0.3162893278753209	1
GO:0045621	positive regulation of lymphocyte differentiation	7	81	736	10740	1.261070853462158	0.31901662949574533	1
GO:0072562	blood microparticle	7	81	736	10740	1.261070853462158	0.31901662949574533	1
GO:0015081	sodium ion transmembrane transporter activity	7	81	736	10740	1.261070853462158	0.31901662949574533	1
GO:0006084	acetyl-CoA metabolic process	3	29	736	10740	1.5095577211394302	0.31962694569778083	1
GO:0006284	base-excision repair	3	29	736	10740	1.5095577211394302	0.31962694569778083	1
GO:0033762	response to glucagon	3	29	736	10740	1.5095577211394302	0.31962694569778083	1
GO:0046164	alcohol catabolic process	3	29	736	10740	1.5095577211394302	0.31962694569778083	1
GO:0071715	icosanoid transport	3	29	736	10740	1.5095577211394302	0.31962694569778083	1
GO:0086004	regulation of cardiac muscle cell contraction	3	29	736	10740	1.5095577211394302	0.31962694569778083	1
GO:0099622	cardiac muscle cell membrane repolarization	3	29	736	10740	1.5095577211394302	0.31962694569778083	1
GO:1901571	fatty acid derivative transport	3	29	736	10740	1.5095577211394302	0.31962694569778083	1
GO:1904358	positive regulation of telomere maintenance via telomere lengthening	3	29	736	10740	1.5095577211394302	0.31962694569778083	1
GO:0031228	intrinsic component of Golgi membrane	3	29	736	10740	1.5095577211394302	0.31962694569778083	1
GO:0002244	hematopoietic progenitor cell differentiation	11	135	736	10740	1.1890096618357489	0.32021411235550246	1
GO:0036503	ERAD pathway	6	68	736	10740	1.2875639386189257	0.3221698836037516	1
GO:0110110	positive regulation of animal organ morphogenesis	6	68	736	10740	1.2875639386189257	0.3221698836037516	1
GO:0016779	nucleotidyltransferase activity	6	68	736	10740	1.2875639386189257	0.3221698836037516	1
GO:0060348	bone development	12	149	736	10740	1.1752261453166035	0.3233598299665755	1
GO:0014032	neural crest cell development	5	55	736	10740	1.3265810276679841	0.3242931632436232	1
GO:0014910	regulation of smooth muscle cell migration	5	55	736	10740	1.3265810276679841	0.3242931632436232	1
GO:0030500	regulation of bone mineralization	5	55	736	10740	1.3265810276679841	0.3242931632436232	1
GO:0070664	negative regulation of leukocyte proliferation	5	55	736	10740	1.3265810276679841	0.3242931632436232	1
GO:0006383	transcription by RNA polymerase III	4	42	736	10740	1.389751552795031	0.3243374673698729	1
GO:0030317	flagellated sperm motility	4	42	736	10740	1.389751552795031	0.3243374673698729	1
GO:0032731	positive regulation of interleukin-1 beta production	4	42	736	10740	1.389751552795031	0.3243374673698729	1
GO:0032768	regulation of monooxygenase activity	4	42	736	10740	1.389751552795031	0.3243374673698729	1
GO:0035272	exocrine system development	4	42	736	10740	1.389751552795031	0.3243374673698729	1
GO:0051496	positive regulation of stress fiber assembly	4	42	736	10740	1.389751552795031	0.3243374673698729	1
GO:0097722	sperm motility	4	42	736	10740	1.389751552795031	0.3243374673698729	1
GO:0014704	intercalated disc	4	42	736	10740	1.389751552795031	0.3243374673698729	1
GO:1901981	phosphatidylinositol phosphate binding	10	122	736	10740	1.1960976478973628	0.3254249479493331	1
GO:0006023	aminoglycan biosynthetic process	8	95	736	10740	1.2288329519450802	0.3257088696880313	1
GO:0017148	negative regulation of translation	8	95	736	10740	1.2288329519450802	0.3257088696880313	1
GO:0006691	leukotriene metabolic process	2	17	736	10740	1.7167519181585678	0.32674624284126985	1
GO:0007263	nitric oxide mediated signal transduction	2	17	736	10740	1.7167519181585678	0.32674624284126985	1
GO:0009110	vitamin biosynthetic process	2	17	736	10740	1.7167519181585678	0.32674624284126985	1
GO:0010560	positive regulation of glycoprotein biosynthetic process	2	17	736	10740	1.7167519181585678	0.32674624284126985	1
GO:0019430	removal of superoxide radicals	2	17	736	10740	1.7167519181585678	0.32674624284126985	1
GO:0022010	central nervous system myelination	2	17	736	10740	1.7167519181585678	0.32674624284126985	1
GO:0032291	axon ensheathment in central nervous system	2	17	736	10740	1.7167519181585678	0.32674624284126985	1
GO:0032928	regulation of superoxide anion generation	2	17	736	10740	1.7167519181585678	0.32674624284126985	1
GO:0032986	protein-DNA complex disassembly	2	17	736	10740	1.7167519181585678	0.32674624284126985	1
GO:0034377	plasma lipoprotein particle assembly	2	17	736	10740	1.7167519181585678	0.32674624284126985	1
GO:0035357	peroxisome proliferator activated receptor signaling pathway	2	17	736	10740	1.7167519181585678	0.32674624284126985	1
GO:0036152	phosphatidylethanolamine acyl-chain remodeling	2	17	736	10740	1.7167519181585678	0.32674624284126985	1
GO:0039528	cytoplasmic pattern recognition receptor signaling pathway in response to virus	2	17	736	10740	1.7167519181585678	0.32674624284126985	1
GO:0046599	regulation of centriole replication	2	17	736	10740	1.7167519181585678	0.32674624284126985	1
GO:0048670	regulation of collateral sprouting	2	17	736	10740	1.7167519181585678	0.32674624284126985	1
GO:0050482	arachidonic acid secretion	2	17	736	10740	1.7167519181585678	0.32674624284126985	1
GO:0051084	'de novo' posttranslational protein folding	2	17	736	10740	1.7167519181585678	0.32674624284126985	1
GO:0051220	cytoplasmic sequestering of protein	2	17	736	10740	1.7167519181585678	0.32674624284126985	1
GO:0051647	nucleus localization	2	17	736	10740	1.7167519181585678	0.32674624284126985	1
GO:0061298	retina vasculature development in camera-type eye	2	17	736	10740	1.7167519181585678	0.32674624284126985	1
GO:0071636	positive regulation of transforming growth factor beta production	2	17	736	10740	1.7167519181585678	0.32674624284126985	1
GO:0072539	T-helper 17 cell differentiation	2	17	736	10740	1.7167519181585678	0.32674624284126985	1
GO:0097734	extracellular exosome biogenesis	2	17	736	10740	1.7167519181585678	0.32674624284126985	1
GO:1901661	quinone metabolic process	2	17	736	10740	1.7167519181585678	0.32674624284126985	1
GO:1902884	positive regulation of response to oxidative stress	2	17	736	10740	1.7167519181585678	0.32674624284126985	1
GO:1903649	regulation of cytoplasmic transport	2	17	736	10740	1.7167519181585678	0.32674624284126985	1
GO:1903963	arachidonate transport	2	17	736	10740	1.7167519181585678	0.32674624284126985	1
GO:2000108	positive regulation of leukocyte apoptotic process	2	17	736	10740	1.7167519181585678	0.32674624284126985	1
GO:0031233	intrinsic component of external side of plasma membrane	2	17	736	10740	1.7167519181585678	0.32674624284126985	1
GO:0043034	costamere	2	17	736	10740	1.7167519181585678	0.32674624284126985	1
GO:0005048	signal sequence binding	2	17	736	10740	1.7167519181585678	0.32674624284126985	1
GO:0005248	voltage-gated sodium channel activity	2	17	736	10740	1.7167519181585678	0.32674624284126985	1
GO:0048020	CCR chemokine receptor binding	2	17	736	10740	1.7167519181585678	0.32674624284126985	1
GO:1904680	peptide transmembrane transporter activity	2	17	736	10740	1.7167519181585678	0.32674624284126985	1
GO:1901655	cellular response to ketone	7	82	736	10740	1.2456919406150584	0.33027625878118083	1
GO:0010675	regulation of cellular carbohydrate metabolic process	9	109	736	10740	1.2048763462305545	0.3307473691649459	1
GO:0006767	water-soluble vitamin metabolic process	6	69	736	10740	1.2689035916824196	0.3345346768407474	1
GO:0051341	regulation of oxidoreductase activity	6	69	736	10740	1.2689035916824196	0.3345346768407474	1
GO:0051899	membrane depolarization	6	69	736	10740	1.2689035916824196	0.3345346768407474	1
GO:0097306	cellular response to alcohol	6	69	736	10740	1.2689035916824196	0.3345346768407474	1
GO:0031901	early endosome membrane	11	137	736	10740	1.171651856553475	0.33761764103961706	1
GO:0006446	regulation of translational initiation	5	56	736	10740	1.3028920807453417	0.3381242299223529	1
GO:0006695	cholesterol biosynthetic process	5	56	736	10740	1.3028920807453417	0.3381242299223529	1
GO:0010827	regulation of glucose transmembrane transport	5	56	736	10740	1.3028920807453417	0.3381242299223529	1
GO:0032835	glomerulus development	5	56	736	10740	1.3028920807453417	0.3381242299223529	1
GO:0042632	cholesterol homeostasis	5	56	736	10740	1.3028920807453417	0.3381242299223529	1
GO:0048844	artery morphogenesis	5	56	736	10740	1.3028920807453417	0.3381242299223529	1
GO:1902653	secondary alcohol biosynthetic process	5	56	736	10740	1.3028920807453417	0.3381242299223529	1
GO:0072341	modified amino acid binding	5	56	736	10740	1.3028920807453417	0.3381242299223529	1
GO:0002686	negative regulation of leukocyte migration	3	30	736	10740	1.4592391304347825	0.33887130256760556	1
GO:0006904	vesicle docking involved in exocytosis	3	30	736	10740	1.4592391304347825	0.33887130256760556	1
GO:0006968	cellular defense response	3	30	736	10740	1.4592391304347825	0.33887130256760556	1
GO:0032801	receptor catabolic process	3	30	736	10740	1.4592391304347825	0.33887130256760556	1
GO:0051290	protein heterotetramerization	3	30	736	10740	1.4592391304347825	0.33887130256760556	1
GO:2001258	negative regulation of cation channel activity	3	30	736	10740	1.4592391304347825	0.33887130256760556	1
GO:0031463	Cul3-RING ubiquitin ligase complex	3	30	736	10740	1.4592391304347825	0.33887130256760556	1
GO:0019205	nucleobase-containing compound kinase activity	3	30	736	10740	1.4592391304347825	0.33887130256760556	1
GO:0099516	ion antiporter activity	3	30	736	10740	1.4592391304347825	0.33887130256760556	1
GO:0001726	ruffle	12	151	736	10740	1.159660236107112	0.33996757353850515	1
GO:0006984	ER-nucleus signaling pathway	4	43	736	10740	1.357431749241658	0.3402540519435974	1
GO:0021695	cerebellar cortex development	4	43	736	10740	1.357431749241658	0.3402540519435974	1
GO:0030888	regulation of B cell proliferation	4	43	736	10740	1.357431749241658	0.3402540519435974	1
GO:0035384	thioester biosynthetic process	4	43	736	10740	1.357431749241658	0.3402540519435974	1
GO:0048168	regulation of neuronal synaptic plasticity	4	43	736	10740	1.357431749241658	0.3402540519435974	1
GO:0050918	positive chemotaxis	4	43	736	10740	1.357431749241658	0.3402540519435974	1
GO:0071616	acyl-CoA biosynthetic process	4	43	736	10740	1.357431749241658	0.3402540519435974	1
GO:0097542	ciliary tip	4	43	736	10740	1.357431749241658	0.3402540519435974	1
GO:0035725	sodium ion transmembrane transport	7	83	736	10740	1.2306836039811422	0.3415938537337699	1
GO:0060964	regulation of gene silencing by miRNA	7	83	736	10740	1.2306836039811422	0.3415938537337699	1
GO:0036064	ciliary basal body	7	83	736	10740	1.2306836039811422	0.3415938537337699	1
GO:0001952	regulation of cell-matrix adhesion	8	97	736	10740	1.2034961900493053	0.3466521422036048	1
GO:0019217	regulation of fatty acid metabolic process	6	70	736	10740	1.250776397515528	0.34695351390536544	1
GO:1901570	fatty acid derivative biosynthetic process	6	70	736	10740	1.250776397515528	0.34695351390536544	1
GO:0004519	endonuclease activity	6	70	736	10740	1.250776397515528	0.34695351390536544	1
GO:0002262	myeloid cell homeostasis	9	111	736	10740	1.1831668625146887	0.3503651425982788	1
GO:0009308	amine metabolic process	9	111	736	10740	1.1831668625146887	0.3503651425982788	1
GO:0000151	ubiquitin ligase complex	14	180	736	10740	1.1349637681159421	0.35095142321646017	1
GO:0034308	primary alcohol metabolic process	5	57	736	10740	1.280034324942792	0.352000108253341	1
GO:0044728	DNA methylation or demethylation	5	57	736	10740	1.280034324942792	0.352000108253341	1
GO:0055092	sterol homeostasis	5	57	736	10740	1.280034324942792	0.352000108253341	1
GO:0060675	ureteric bud morphogenesis	5	57	736	10740	1.280034324942792	0.352000108253341	1
GO:0090174	organelle membrane fusion	5	57	736	10740	1.280034324942792	0.352000108253341	1
GO:0001556	oocyte maturation	2	18	736	10740	1.6213768115942029	0.3524084517671876	1
GO:0002438	acute inflammatory response to antigenic stimulus	2	18	736	10740	1.6213768115942029	0.3524084517671876	1
GO:0002825	regulation of T-helper 1 type immune response	2	18	736	10740	1.6213768115942029	0.3524084517671876	1
GO:0003081	regulation of systemic arterial blood pressure by renin-angiotensin	2	18	736	10740	1.6213768115942029	0.3524084517671876	1
GO:0006085	acetyl-CoA biosynthetic process	2	18	736	10740	1.6213768115942029	0.3524084517671876	1
GO:0031290	retinal ganglion cell axon guidance	2	18	736	10740	1.6213768115942029	0.3524084517671876	1
GO:0032799	low-density lipoprotein receptor particle metabolic process	2	18	736	10740	1.6213768115942029	0.3524084517671876	1
GO:0033119	negative regulation of RNA splicing	2	18	736	10740	1.6213768115942029	0.3524084517671876	1
GO:0036119	response to platelet-derived growth factor	2	18	736	10740	1.6213768115942029	0.3524084517671876	1
GO:0036120	cellular response to platelet-derived growth factor stimulus	2	18	736	10740	1.6213768115942029	0.3524084517671876	1
GO:0042053	regulation of dopamine metabolic process	2	18	736	10740	1.6213768115942029	0.3524084517671876	1
GO:0042069	regulation of catecholamine metabolic process	2	18	736	10740	1.6213768115942029	0.3524084517671876	1
GO:0042481	regulation of odontogenesis	2	18	736	10740	1.6213768115942029	0.3524084517671876	1
GO:0043576	regulation of respiratory gaseous exchange	2	18	736	10740	1.6213768115942029	0.3524084517671876	1
GO:0046058	cAMP metabolic process	2	18	736	10740	1.6213768115942029	0.3524084517671876	1
GO:0046132	pyrimidine ribonucleoside biosynthetic process	2	18	736	10740	1.6213768115942029	0.3524084517671876	1
GO:0048143	astrocyte activation	2	18	736	10740	1.6213768115942029	0.3524084517671876	1
GO:0050687	negative regulation of defense response to virus	2	18	736	10740	1.6213768115942029	0.3524084517671876	1
GO:0051043	regulation of membrane protein ectodomain proteolysis	2	18	736	10740	1.6213768115942029	0.3524084517671876	1
GO:0051642	centrosome localization	2	18	736	10740	1.6213768115942029	0.3524084517671876	1
GO:0051900	regulation of mitochondrial depolarization	2	18	736	10740	1.6213768115942029	0.3524084517671876	1
GO:0060632	regulation of microtubule-based movement	2	18	736	10740	1.6213768115942029	0.3524084517671876	1
GO:0061003	positive regulation of dendritic spine morphogenesis	2	18	736	10740	1.6213768115942029	0.3524084517671876	1
GO:0071450	cellular response to oxygen radical	2	18	736	10740	1.6213768115942029	0.3524084517671876	1
GO:0071451	cellular response to superoxide	2	18	736	10740	1.6213768115942029	0.3524084517671876	1
GO:0071514	genetic imprinting	2	18	736	10740	1.6213768115942029	0.3524084517671876	1
GO:0072574	hepatocyte proliferation	2	18	736	10740	1.6213768115942029	0.3524084517671876	1
GO:0072575	epithelial cell proliferation involved in liver morphogenesis	2	18	736	10740	1.6213768115942029	0.3524084517671876	1
GO:0086013	membrane repolarization during cardiac muscle cell action potential	2	18	736	10740	1.6213768115942029	0.3524084517671876	1
GO:1901673	regulation of mitotic spindle assembly	2	18	736	10740	1.6213768115942029	0.3524084517671876	1
GO:1903020	positive regulation of glycoprotein metabolic process	2	18	736	10740	1.6213768115942029	0.3524084517671876	1
GO:1903205	regulation of hydrogen peroxide-induced cell death	2	18	736	10740	1.6213768115942029	0.3524084517671876	1
GO:1903599	positive regulation of autophagy of mitochondrion	2	18	736	10740	1.6213768115942029	0.3524084517671876	1
GO:2000778	positive regulation of interleukin-6 secretion	2	18	736	10740	1.6213768115942029	0.3524084517671876	1
GO:0005839	proteasome core complex	2	18	736	10740	1.6213768115942029	0.3524084517671876	1
GO:0031527	filopodium membrane	2	18	736	10740	1.6213768115942029	0.3524084517671876	1
GO:0031528	microvillus membrane	2	18	736	10740	1.6213768115942029	0.3524084517671876	1
GO:0036452	ESCRT complex	2	18	736	10740	1.6213768115942029	0.3524084517671876	1
GO:1990752	microtubule end	2	18	736	10740	1.6213768115942029	0.3524084517671876	1
GO:0016866	intramolecular transferase activity	2	18	736	10740	1.6213768115942029	0.3524084517671876	1
GO:0032411	positive regulation of transporter activity	7	84	736	10740	1.216032608695652	0.35295882433807096	1
GO:0072006	nephron development	10	125	736	10740	1.1673913043478261	0.35312821254255855	1
GO:0003205	cardiac chamber development	11	139	736	10740	1.1547935564591805	0.3551949664196773	1
GO:0043409	negative regulation of MAPK cascade	11	139	736	10740	1.1547935564591805	0.3551949664196773	1
GO:0050731	positive regulation of peptidyl-tyrosine phosphorylation	11	139	736	10740	1.1547935564591805	0.3551949664196773	1
GO:0071219	cellular response to molecule of bacterial origin	11	139	736	10740	1.1547935564591805	0.3551949664196773	1
GO:0001706	endoderm formation	4	44	736	10740	1.3265810276679841	0.35619351372474617	1
GO:0002709	regulation of T cell mediated immunity	4	44	736	10740	1.3265810276679841	0.35619351372474617	1
GO:0006956	complement activation	4	44	736	10740	1.3265810276679841	0.35619351372474617	1
GO:0031663	lipopolysaccharide-mediated signaling pathway	4	44	736	10740	1.3265810276679841	0.35619351372474617	1
GO:2001238	positive regulation of extrinsic apoptotic signaling pathway	4	44	736	10740	1.3265810276679841	0.35619351372474617	1
GO:0090734	site of DNA damage	4	44	736	10740	1.3265810276679841	0.35619351372474617	1
GO:0016667	oxidoreductase activity, acting on a sulfur group of donors	4	44	736	10740	1.3265810276679841	0.35619351372474617	1
GO:0007098	centrosome cycle	8	98	736	10740	1.1912156166814551	0.3571918260505724	1
GO:0016233	telomere capping	3	31	736	10740	1.4121669004207573	0.3580790805278139	1
GO:0019076	viral release from host cell	3	31	736	10740	1.4121669004207573	0.3580790805278139	1
GO:0030212	hyaluronan metabolic process	3	31	736	10740	1.4121669004207573	0.3580790805278139	1
GO:0030810	positive regulation of nucleotide biosynthetic process	3	31	736	10740	1.4121669004207573	0.3580790805278139	1
GO:0034508	centromere complex assembly	3	31	736	10740	1.4121669004207573	0.3580790805278139	1
GO:0035890	exit from host	3	31	736	10740	1.4121669004207573	0.3580790805278139	1
GO:0035891	exit from host cell	3	31	736	10740	1.4121669004207573	0.3580790805278139	1
GO:0045740	positive regulation of DNA replication	3	31	736	10740	1.4121669004207573	0.3580790805278139	1
GO:0046825	regulation of protein export from nucleus	3	31	736	10740	1.4121669004207573	0.3580790805278139	1
GO:0048599	oocyte development	3	31	736	10740	1.4121669004207573	0.3580790805278139	1
GO:0052126	movement in host environment	3	31	736	10740	1.4121669004207573	0.3580790805278139	1
GO:0052192	movement in environment of other organism involved in symbiotic interaction	3	31	736	10740	1.4121669004207573	0.3580790805278139	1
GO:1900373	positive regulation of purine nucleotide biosynthetic process	3	31	736	10740	1.4121669004207573	0.3580790805278139	1
GO:0005801	cis-Golgi network	3	31	736	10740	1.4121669004207573	0.3580790805278139	1
GO:0031312	extrinsic component of organelle membrane	3	31	736	10740	1.4121669004207573	0.3580790805278139	1
GO:0140104	molecular carrier activity	3	31	736	10740	1.4121669004207573	0.3580790805278139	1
GO:0010632	regulation of epithelial cell migration	14	181	736	10740	1.128693250060053	0.3586851030865483	1
GO:0014812	muscle cell migration	6	71	736	10740	1.233159828536436	0.3594126398942079	1
GO:0033238	regulation of cellular amine metabolic process	6	71	736	10740	1.233159828536436	0.3594126398942079	1
GO:0043244	regulation of protein complex disassembly	6	71	736	10740	1.233159828536436	0.3594126398942079	1
GO:0045185	maintenance of protein location	6	71	736	10740	1.233159828536436	0.3594126398942079	1
GO:0098869	cellular oxidant detoxification	6	71	736	10740	1.233159828536436	0.3594126398942079	1
GO:0001889	liver development	9	112	736	10740	1.1726028726708075	0.3602358395936814	1
GO:0009411	response to UV	9	112	736	10740	1.1726028726708075	0.3602358395936814	1
GO:0016482	cytosolic transport	9	112	736	10740	1.1726028726708075	0.3602358395936814	1
GO:0051262	protein tetramerization	10	126	736	10740	1.1581262939958592	0.3624423593164515	1
GO:2001236	regulation of extrinsic apoptotic signaling pathway	10	126	736	10740	1.1581262939958592	0.3624423593164515	1
GO:0008543	fibroblast growth factor receptor signaling pathway	7	85	736	10740	1.2017263427109974	0.36436071337598747	1
GO:0060147	regulation of posttranscriptional gene silencing	7	85	736	10740	1.2017263427109974	0.36436071337598747	1
GO:0060966	regulation of gene silencing by RNA	7	85	736	10740	1.2017263427109974	0.36436071337598747	1
GO:0000281	mitotic cytokinesis	5	58	736	10740	1.2579647676161918	0.3659020866135105	1
GO:0043407	negative regulation of MAP kinase activity	5	58	736	10740	1.2579647676161918	0.3659020866135105	1
GO:0055117	regulation of cardiac muscle contraction	5	58	736	10740	1.2579647676161918	0.3659020866135105	1
GO:0072171	mesonephric tubule morphogenesis	5	58	736	10740	1.2579647676161918	0.3659020866135105	1
GO:0072384	organelle transport along microtubule	5	58	736	10740	1.2579647676161918	0.3659020866135105	1
GO:0090398	cellular senescence	5	58	736	10740	1.2579647676161918	0.3659020866135105	1
GO:1900006	positive regulation of dendrite development	5	58	736	10740	1.2579647676161918	0.3659020866135105	1
GO:0015850	organic hydroxy compound transport	13	168	736	10740	1.1291731366459625	0.3659483105315155	1
GO:0043542	endothelial cell migration	13	168	736	10740	1.1291731366459625	0.3659483105315155	1
GO:0050728	negative regulation of inflammatory response	8	99	736	10740	1.1791831357048748	0.3677657924769509	1
GO:0060048	cardiac muscle contraction	8	99	736	10740	1.1791831357048748	0.3677657924769509	1
GO:0006633	fatty acid biosynthetic process	9	113	736	10740	1.1622258560984995	0.370138685438625	1
GO:0044264	cellular polysaccharide metabolic process	6	72	736	10740	1.216032608695652	0.37189857191677717	1
GO:0048284	organelle fusion	6	72	736	10740	1.216032608695652	0.37189857191677717	1
GO:2001169	regulation of ATP biosynthetic process	6	72	736	10740	1.216032608695652	0.37189857191677717	1
GO:0002886	regulation of myeloid leukocyte mediated immunity	4	45	736	10740	1.2971014492753623	0.3721286138675943	1
GO:0046686	response to cadmium ion	4	45	736	10740	1.2971014492753623	0.3721286138675943	1
GO:0003684	damaged DNA binding	4	45	736	10740	1.2971014492753623	0.3721286138675943	1
GO:0034764	positive regulation of transmembrane transport	12	155	736	10740	1.129733520336606	0.373631639823357	1
GO:0048709	oligodendrocyte differentiation	7	86	736	10740	1.187752780586451	0.37578921939643417	1
GO:0055076	transition metal ion homeostasis	7	86	736	10740	1.187752780586451	0.37578921939643417	1
GO:0006656	phosphatidylcholine biosynthetic process	3	32	736	10740	1.3680366847826086	0.3772061460024304	1
GO:0010761	fibroblast migration	3	32	736	10740	1.3680366847826086	0.3772061460024304	1
GO:0010828	positive regulation of glucose transmembrane transport	3	32	736	10740	1.3680366847826086	0.3772061460024304	1
GO:0014037	Schwann cell differentiation	3	32	736	10740	1.3680366847826086	0.3772061460024304	1
GO:0019985	translesion synthesis	3	32	736	10740	1.3680366847826086	0.3772061460024304	1
GO:0030042	actin filament depolymerization	3	32	736	10740	1.3680366847826086	0.3772061460024304	1
GO:0032456	endocytic recycling	3	32	736	10740	1.3680366847826086	0.3772061460024304	1
GO:0035036	sperm-egg recognition	3	32	736	10740	1.3680366847826086	0.3772061460024304	1
GO:0045581	negative regulation of T cell differentiation	3	32	736	10740	1.3680366847826086	0.3772061460024304	1
GO:0048066	developmental pigmentation	3	32	736	10740	1.3680366847826086	0.3772061460024304	1
GO:0051973	positive regulation of telomerase activity	3	32	736	10740	1.3680366847826086	0.3772061460024304	1
GO:1903672	positive regulation of sprouting angiogenesis	3	32	736	10740	1.3680366847826086	0.3772061460024304	1
GO:2000404	regulation of T cell migration	3	32	736	10740	1.3680366847826086	0.3772061460024304	1
GO:2000516	positive regulation of CD4-positive, alpha-beta T cell activation	3	32	736	10740	1.3680366847826086	0.3772061460024304	1
GO:0004601	peroxidase activity	3	32	736	10740	1.3680366847826086	0.3772061460024304	1
GO:0001759	organ induction	2	19	736	10740	1.53604118993135	0.37772009560853215	1
GO:0001835	blastocyst hatching	2	19	736	10740	1.53604118993135	0.37772009560853215	1
GO:0007530	sex determination	2	19	736	10740	1.53604118993135	0.37772009560853215	1
GO:0008209	androgen metabolic process	2	19	736	10740	1.53604118993135	0.37772009560853215	1
GO:0009081	branched-chain amino acid metabolic process	2	19	736	10740	1.53604118993135	0.37772009560853215	1
GO:0009083	branched-chain amino acid catabolic process	2	19	736	10740	1.53604118993135	0.37772009560853215	1
GO:0009220	pyrimidine ribonucleotide biosynthetic process	2	19	736	10740	1.53604118993135	0.37772009560853215	1
GO:0019228	neuronal action potential	2	19	736	10740	1.53604118993135	0.37772009560853215	1
GO:0031297	replication fork processing	2	19	736	10740	1.53604118993135	0.37772009560853215	1
GO:0032743	positive regulation of interleukin-2 production	2	19	736	10740	1.53604118993135	0.37772009560853215	1
GO:0034110	regulation of homotypic cell-cell adhesion	2	19	736	10740	1.53604118993135	0.37772009560853215	1
GO:0035188	hatching	2	19	736	10740	1.53604118993135	0.37772009560853215	1
GO:0042044	fluid transport	2	19	736	10740	1.53604118993135	0.37772009560853215	1
GO:0046386	deoxyribose phosphate catabolic process	2	19	736	10740	1.53604118993135	0.37772009560853215	1
GO:0046755	viral budding	2	19	736	10740	1.53604118993135	0.37772009560853215	1
GO:0051882	mitochondrial depolarization	2	19	736	10740	1.53604118993135	0.37772009560853215	1
GO:0070168	negative regulation of biomineral tissue development	2	19	736	10740	1.53604118993135	0.37772009560853215	1
GO:0071684	organism emergence from protective structure	2	19	736	10740	1.53604118993135	0.37772009560853215	1
GO:0072576	liver morphogenesis	2	19	736	10740	1.53604118993135	0.37772009560853215	1
GO:0090344	negative regulation of cell aging	2	19	736	10740	1.53604118993135	0.37772009560853215	1
GO:0099623	regulation of cardiac muscle cell membrane repolarization	2	19	736	10740	1.53604118993135	0.37772009560853215	1
GO:0140058	neuron projection arborization	2	19	736	10740	1.53604118993135	0.37772009560853215	1
GO:0140112	extracellular vesicle biogenesis	2	19	736	10740	1.53604118993135	0.37772009560853215	1
GO:1901018	positive regulation of potassium ion transmembrane transporter activity	2	19	736	10740	1.53604118993135	0.37772009560853215	1
GO:1902410	mitotic cytokinetic process	2	19	736	10740	1.53604118993135	0.37772009560853215	1
GO:1902932	positive regulation of alcohol biosynthetic process	2	19	736	10740	1.53604118993135	0.37772009560853215	1
GO:1904467	regulation of tumor necrosis factor secretion	2	19	736	10740	1.53604118993135	0.37772009560853215	1
GO:2000737	negative regulation of stem cell differentiation	2	19	736	10740	1.53604118993135	0.37772009560853215	1
GO:2001038	regulation of cellular response to drug	2	19	736	10740	1.53604118993135	0.37772009560853215	1
GO:0000407	phagophore assembly site	2	19	736	10740	1.53604118993135	0.37772009560853215	1
GO:0044322	endoplasmic reticulum quality control compartment	2	19	736	10740	1.53604118993135	0.37772009560853215	1
GO:0001530	lipopolysaccharide binding	2	19	736	10740	1.53604118993135	0.37772009560853215	1
GO:0023023	MHC protein complex binding	2	19	736	10740	1.53604118993135	0.37772009560853215	1
GO:0051393	alpha-actinin binding	2	19	736	10740	1.53604118993135	0.37772009560853215	1
GO:0030048	actin filament-based movement	8	100	736	10740	1.167391304347826	0.378365843539989	1
GO:0006641	triglyceride metabolic process	5	59	736	10740	1.2366433308769342	0.37981201821599575	1
GO:0014031	mesenchymal cell development	5	59	736	10740	1.2366433308769342	0.37981201821599575	1
GO:0016126	sterol biosynthetic process	5	59	736	10740	1.2366433308769342	0.37981201821599575	1
GO:0048864	stem cell development	5	59	736	10740	1.2366433308769342	0.37981201821599575	1
GO:0018995	host	5	59	736	10740	1.2366433308769342	0.37981201821599575	1
GO:0031093	platelet alpha granule lumen	5	59	736	10740	1.2366433308769342	0.37981201821599575	1
GO:0043657	host cell	5	59	736	10740	1.2366433308769342	0.37981201821599575	1
GO:0003730	mRNA 3'-UTR binding	5	59	736	10740	1.2366433308769342	0.37981201821599575	1
GO:0006941	striated muscle contraction	10	128	736	10740	1.1400305706521738	0.3811561407127094	1
GO:0051196	regulation of coenzyme metabolic process	6	73	736	10740	1.1993746277546158	0.38439812960597586	1
GO:1904659	glucose transmembrane transport	6	73	736	10740	1.1993746277546158	0.38439812960597586	1
[truncated: 4,736 more rows]
