# Supplementary material for: Donor-Specific Transcriptomic Analysis of Alzheimer's Disease-Associated Hypometabolism Highlights a Unique Donor, Ribosomal Proteins and Microglia
Source: eNeuro. 2020 Dec 15;7(6):ENEURO.0255-20.2020. doi: 10.1523/ENEURO.0255-20.2020 (PMC7772516; doi:10.1523/ENEURO.0255-20.2020)
Supplement: Figure 3-2 — Complete GO enrichment results for step-wise increases across the human AD pathology subgroups. Download Figure 3-2, CSV file. [file enu-eN-NWR-0255-20-s06.csv]

ID	Title	b	B	n	N	E	P.Value	adj.P.Val
GO:0022626	cytosolic ribosome	43	75	1137	6251	3.152072705951334	2.8205719008410603e-14	1.899655175216454e-10
GO:0006614	SRP-dependent cotranslational protein targeting to membrane	43	77	1137	6251	3.0702006876149355	1.0076237558899798e-13	2.430299670606846e-10
GO:0006613	cotranslational protein targeting to membrane	44	80	1137	6251	3.0237906772207563	1.0825388287781051e-13	2.430299670606846e-10
GO:0072599	establishment of protein localization to endoplasmic reticulum	45	84	1137	6251	2.945250659630607	2.030478225432854e-13	3.418817712072568e-10
GO:0005840	ribosome	62	139	1137	6251	2.4522566643255317	3.4160215894981883e-13	4.6013810810540596e-10
GO:0045047	protein targeting to ER	43	80	1137	6251	2.9550681618293755	6.039597277704862e-13	6.779447944223708e-10
GO:0003735	structural constituent of ribosome	44	86	1137	6251	2.8128285369495405	3.1175009904506483e-12	2.9994813100978736e-9
GO:0019083	viral transcription	59	136	1137	6251	2.385075534171452	5.495740521493461e-12	4.626726551532307e-9
GO:0000184	nuclear-transcribed mRNA catabolic process, nonsense-mediated decay	46	95	1137	6251	2.662093227792436	1.2255512258056888e-11	9.171208339779238e-9
GO:0044391	ribosomal subunit	51	115	1137	6251	2.43815532866812	5.832803412870082e-11	3.9283930985680005e-08
GO:0044445	cytosolic part	57	136	1137	6251	2.304225516063945	6.802385198855684e-11	4.1649149376630026e-8
GO:0019080	viral gene expression	60	147	1137	6251	2.244000502575701	7.877465114025272e-11	4.27324982304212e-8
GO:0070972	protein localization to endoplasmic reticulum	45	96	1137	6251	2.577094327176781	8.24829216028917e-11	4.27324982304212e-8
GO:0000956	nuclear-transcribed mRNA catabolic process	56	138	1137	6251	2.2309918040100443	4.457311406288525e-10	2.144285165810944e-7
GO:0006612	protein targeting to membrane	47	107	1137	6251	2.414922036183102	4.972827435728006e-10	2.2327995186418743e-7
GO:0022627	cytosolic small ribosomal subunit	20	32	1137	6251	3.436125769569042	3.285111133464936e-8	1.3828264677428966e-5
GO:0006413	translational initiation	53	142	1137	6251	2.051996234221512	4.082267372155622e-8	1.6172982794981245e-5
GO:0022625	cytosolic large ribosomal subunit	23	41	1137	6251	3.084132398052213	5.4314472565200996e-8	2.0322665151479373e-5
GO:0015935	small ribosomal subunit	23	48	1137	6251	2.634363090002932	2.2493618506288024e-6	7.973395823149992e-4
GO:0015934	large ribosomal subunit	28	68	1137	6251	2.263800507010192	7.658783187949662e-6	0.002579095238542049
GO:0005791	rough endoplasmic reticulum	18	43	1137	6251	2.301405166595079	2.525205257418727e-4	0.07730571549415967
GO:0005844	polysome	18	43	1137	6251	2.301405166595079	2.525205257418727e-4	0.07730571549415967
GO:0008209	androgen metabolic process	7	10	1137	6251	3.8484608619173266	4.6491970095645623e-4	0.13614061678007533
GO:0042788	polysomal ribosome	11	22	1137	6251	2.748900615655233	6.787921184218577e-4	0.1904860382321338
GO:0015874	norepinephrine transport	4	4	1137	6251	5.497801231310467	0.0010898498038419743	0.29360553715502785
GO:0042274	ribosomal small subunit biogenesis	9	17	1137	6251	2.9106006518702467	0.0012608661558235594	0.32661282921044893
GO:1903364	positive regulation of cellular protein catabolic process	26	80	1137	6251	1.7867854001759016	0.0013964831113861967	0.3483449538957791
GO:0051187	cofactor catabolic process	9	18	1137	6251	2.7489006156552334	0.0021182600406450857	0.5095171919194519
GO:0060445	branching involved in salivary gland morphogenesis	5	7	1137	6251	3.9270008795074762	0.0029944105662961995	0.6954260401381002
GO:0031092	platelet alpha granule membrane	6	10	1137	6251	3.2986807387862798	0.0038472000481484126	0.8315869673519873
GO:0032964	collagen biosynthetic process	7	13	1137	6251	2.960354509167174	0.003990673423875238	0.8315869673519873
GO:0001540	amyloid-beta binding	16	45	1137	6251	1.9547737711326103	0.0041759211775380806	0.8315869673519873
GO:0031490	chromatin DNA binding	16	45	1137	6251	1.9547737711326103	0.0041759211775380806	0.8315869673519873
GO:1903052	positive regulation of proteolysis involved in cellular protein catabolic process	21	65	1137	6251	1.7762127055003043	0.004210551198722683	0.8315869673519873
GO:0006364	rRNA processing	26	86	1137	6251	1.6621259536520014	0.0043215358362761035	0.8315869673519873
GO:0006910	phagocytosis, recognition	4	5	1137	6251	4.398240985048373	0.004658597616774811	0.8715459708049543
GO:1990748	cellular detoxification	15	42	1137	6251	1.9635004397537381	0.005216547404271506	0.9495526153450972
GO:0005540	hyaluronic acid binding	3	3	1137	6251	5.497801231310466	0.006004745656441498	0.9896183851202213
GO:0045732	positive regulation of protein catabolic process	31	110	1137	6251	1.5493803470056766	0.006246530312305575	0.9896183851202213
GO:0007566	embryo implantation	10	24	1137	6251	2.290750513046028	0.006299692874829803	0.9896183851202213
GO:0098869	cellular oxidant detoxification	14	39	1137	6251	1.973569672778116	0.006521631420425786	0.9896183851202213
GO:0098754	detoxification	15	43	1137	6251	1.9178376388292324	0.006693786937563765	0.9896183851202213
GO:1902253	regulation of intrinsic apoptotic signaling pathway by p53 class mediator	7	14	1137	6251	2.748900615655233	0.0067409651286015285	0.9896183851202213
GO:0009415	response to water	5	8	1137	6251	3.436125769569042	0.006791257971086987	0.9896183851202213
GO:0008250	oligosaccharyltransferase complex	5	8	1137	6251	3.436125769569042	0.006791257971086987	0.9896183851202213
GO:0030020	extracellular matrix structural constituent conferring tensile strength	5	8	1137	6251	3.436125769569042	0.006791257971086987	0.9896183851202213
GO:0043484	regulation of RNA splicing	23	76	1137	6251	1.6638082673702728	0.0069442447011146356	0.9896183851202213
GO:1902254	negative regulation of intrinsic apoptotic signaling pathway by p53 class mediator	6	11	1137	6251	2.9988006716238904	0.007170408362357834	0.9896183851202213
GO:0016072	rRNA metabolic process	31	111	1137	6251	1.535421965501121	0.00719989619463858	0.9896183851202213
GO:0007565	female pregnancy	21	68	1137	6251	1.697850380257644	0.0075191785465047265	1
GO:0045815	positive regulation of gene expression, epigenetic	12	32	1137	6251	2.061675461741425	0.007759984237610699	1
GO:0003727	single-stranded RNA binding	15	44	1137	6251	1.8742504197649317	0.008488297532635455	1
GO:0046466	membrane lipid catabolic process	7	15	1137	6251	2.565640574611551	0.010681969543875748	1
GO:0071404	cellular response to low-density lipoprotein particle stimulus	7	15	1137	6251	2.565640574611551	0.010681969543875748	1
GO:0055094	response to lipoprotein particle	9	22	1137	6251	2.249100503717918	0.010839872089438056	1
GO:0009109	coenzyme catabolic process	4	6	1137	6251	3.665200820873644	0.011962074869226617	1
GO:0010713	negative regulation of collagen metabolic process	4	6	1137	6251	3.665200820873644	0.011962074869226617	1
GO:0032026	response to magnesium ion	4	6	1137	6251	3.665200820873644	0.011962074869226617	1
GO:0042447	hormone catabolic process	4	6	1137	6251	3.665200820873644	0.011962074869226617	1
GO:0071285	cellular response to lithium ion	4	6	1137	6251	3.665200820873644	0.011962074869226617	1
GO:0030669	clathrin-coated endocytic vesicle membrane	10	26	1137	6251	2.11453893511941	0.012044826532460105	1
GO:0030149	sphingolipid catabolic process	6	12	1137	6251	2.748900615655233	0.012158682508999296	1
GO:0048873	homeostasis of number of cells within a tissue	6	12	1137	6251	2.748900615655233	0.012158682508999296	1
GO:0034754	cellular hormone metabolic process	11	30	1137	6251	2.015860451480504	0.012814254921362135	1
GO:0006515	protein quality control for misfolded or incompletely synthesized proteins	5	9	1137	6251	3.054334017394704	0.013008040635154193	1
GO:0042744	hydrogen peroxide catabolic process	5	9	1137	6251	3.054334017394704	0.013008040635154193	1
GO:0071218	cellular response to misfolded protein	5	9	1137	6251	3.054334017394704	0.013008040635154193	1
GO:0005640	nuclear outer membrane	5	9	1137	6251	3.054334017394704	0.013008040635154193	1
GO:0048024	regulation of mRNA splicing, via spliceosome	15	46	1137	6251	1.7927612710794998	0.01320856382012759	1
GO:0005581	collagen trimer	8	19	1137	6251	2.314863676341249	0.01325254550882174	1
GO:0005201	extracellular matrix structural constituent	8	19	1137	6251	2.314863676341249	0.01325254550882174	1
GO:0016684	oxidoreductase activity, acting on peroxide as acceptor	8	19	1137	6251	2.314863676341249	0.01325254550882174	1
GO:1903050	regulation of proteolysis involved in cellular protein catabolic process	33	126	1137	6251	1.4399003224860745	0.01549104452916948	1
GO:0001523	retinoid metabolic process	7	16	1137	6251	2.405288038698329	0.01606008814137152	1
GO:0017001	antibiotic catabolic process	7	16	1137	6251	2.405288038698329	0.01606008814137152	1
GO:0035272	exocrine system development	7	16	1137	6251	2.405288038698329	0.01606008814137152	1
GO:0070206	protein trimerization	7	16	1137	6251	2.405288038698329	0.01606008814137152	1
GO:0004601	peroxidase activity	7	16	1137	6251	2.405288038698329	0.01606008814137152	1
GO:0034381	plasma lipoprotein particle clearance	10	27	1137	6251	2.036222678263136	0.016084163987989623	1
GO:0042254	ribosome biogenesis	30	113	1137	6251	1.4595932472505664	0.016893284654114233	1
GO:0031099	regeneration	23	82	1137	6251	1.5420661990261064	0.01801104218223085	1
GO:0050729	positive regulation of inflammatory response	17	56	1137	6251	1.6689753737906772	0.01822089464853391	1
GO:0018393	internal peptidyl-lysine acetylation	25	91	1137	6251	1.5103849536567215	0.018246393175559827	1
GO:0010712	regulation of collagen metabolic process	6	13	1137	6251	2.537446722143292	0.01915983315339135	1
GO:0044788	modulation by host of viral process	6	13	1137	6251	2.537446722143292	0.01915983315339135	1
GO:1901797	negative regulation of signal transduction by p53 class mediator	6	13	1137	6251	2.537446722143292	0.01915983315339135	1
GO:1904294	positive regulation of ERAD pathway	6	13	1137	6251	2.537446722143292	0.01915983315339135	1
GO:0036503	ERAD pathway	15	48	1137	6251	1.7180628847845207	0.019750548611995704	1
GO:0001656	metanephros development	9	24	1137	6251	2.061675461741425	0.020211997521474213	1
GO:0071402	cellular response to lipoprotein particle stimulus	9	24	1137	6251	2.061675461741425	0.020211997521474213	1
GO:0097242	amyloid-beta clearance	9	24	1137	6251	2.061675461741425	0.020211997521474213	1
GO:1904724	tertiary granule lumen	9	24	1137	6251	2.061675461741425	0.020211997521474213	1
GO:0031492	nucleosomal DNA binding	9	24	1137	6251	2.061675461741425	0.020211997521474213	1
GO:0007130	synaptonemal complex assembly	3	4	1137	6251	4.12335092348285	0.020749433214240054	1
GO:0071605	monocyte chemotactic protein-1 production	3	4	1137	6251	4.12335092348285	0.020749433214240054	1
GO:0071637	regulation of monocyte chemotactic protein-1 production	3	4	1137	6251	4.12335092348285	0.020749433214240054	1
GO:0042599	lamellar body	3	4	1137	6251	4.12335092348285	0.020749433214240054	1
GO:0008106	alcohol dehydrogenase (NADP+) activity	3	4	1137	6251	4.12335092348285	0.020749433214240054	1
GO:0001894	tissue homeostasis	23	83	1137	6251	1.5234870881944667	0.020763395637296584	1
GO:0006638	neutral lipid metabolic process	13	40	1137	6251	1.7867854001759016	0.0209339725591473	1
GO:0016209	antioxidant activity	10	28	1137	6251	1.9635004397537381	0.021046046140343395	1
GO:1901800	positive regulation of proteasomal protein catabolic process	17	57	1137	6251	1.6396951040750514	0.021699839174981052	1
GO:0044794	positive regulation by host of viral process	5	10	1137	6251	2.7489006156552334	0.022168881222159945	1
GO:0051788	response to misfolded protein	5	10	1137	6251	2.7489006156552334	0.022168881222159945	1
GO:1904814	regulation of protein localization to chromosome, telomeric region	5	10	1137	6251	2.7489006156552334	0.022168881222159945	1
GO:1904874	positive regulation of telomerase RNA localization to Cajal body	5	10	1137	6251	2.7489006156552334	0.022168881222159945	1
GO:0035267	NuA4 histone acetyltransferase complex	5	10	1137	6251	2.7489006156552334	0.022168881222159945	1
GO:0043189	H4/H2A histone acetyltransferase complex	5	10	1137	6251	2.7489006156552334	0.022168881222159945	1
GO:0017046	peptide hormone binding	5	10	1137	6251	2.7489006156552334	0.022168881222159945	1
GO:0033119	negative regulation of RNA splicing	7	17	1137	6251	2.263800507010192	0.023105552889462207	1
GO:0010984	regulation of lipoprotein particle clearance	4	7	1137	6251	3.141600703605981	0.023918960606467168	1
GO:0014048	regulation of glutamate secretion	4	7	1137	6251	3.141600703605981	0.023918960606467168	1
GO:0032682	negative regulation of chemokine production	4	7	1137	6251	3.141600703605981	0.023918960606467168	1
GO:0033630	positive regulation of cell adhesion mediated by integrin	4	7	1137	6251	3.141600703605981	0.023918960606467168	1
GO:0042572	retinol metabolic process	4	7	1137	6251	3.141600703605981	0.023918960606467168	1
GO:0051957	positive regulation of amino acid transport	4	7	1137	6251	3.141600703605981	0.023918960606467168	1
GO:0060192	negative regulation of lipase activity	4	7	1137	6251	3.141600703605981	0.023918960606467168	1
GO:0071682	endocytic vesicle lumen	4	7	1137	6251	3.141600703605981	0.023918960606467168	1
GO:0004033	aldo-keto reductase (NADP) activity	4	7	1137	6251	3.141600703605981	0.023918960606467168	1
GO:0070006	metalloaminopeptidase activity	4	7	1137	6251	3.141600703605981	0.023918960606467168	1
GO:0042277	peptide binding	28	107	1137	6251	1.4386769577261034	0.02468962403270071	1
GO:0006283	transcription-coupled nucleotide-excision repair	14	45	1137	6251	1.7104270497410339	0.024814270884101534	1
GO:0050684	regulation of mRNA processing	20	71	1137	6251	1.548676403186047	0.02511035625214092	1
GO:0006721	terpenoid metabolic process	8	21	1137	6251	2.094400469070654	0.025428079907918618	1
GO:0007257	activation of JUN kinase activity	8	21	1137	6251	2.094400469070654	0.025428079907918618	1
GO:0048747	muscle fiber development	8	21	1137	6251	2.094400469070654	0.025428079907918618	1
GO:0016573	histone acetylation	24	89	1137	6251	1.4825531410275414	0.0254462717651645	1
GO:0044452	nucleolar part	24	89	1137	6251	1.4825531410275414	0.0254462717651645	1
GO:0030544	Hsp70 protein binding	9	25	1137	6251	1.979208443271768	0.026620074971883345	1
GO:0006475	internal protein amino acid acetylation	25	94	1137	6251	1.4621811785400178	0.02697714557632412	1
GO:0018394	peptidyl-lysine acetylation	25	94	1137	6251	1.4621811785400178	0.02697714557632412	1
GO:0032963	collagen metabolic process	10	29	1137	6251	1.8957935280380918	0.027034028248778784	1
GO:0044706	multi-multicellular organism process	21	76	1137	6251	1.5191292875989446	0.027189180477395523	1
GO:0007254	JNK cascade	28	108	1137	6251	1.425355874784195	0.027744576439441667	1
GO:0061136	regulation of proteasomal protein catabolic process	28	108	1137	6251	1.425355874784195	0.027744576439441667	1
GO:0030183	B cell differentiation	18	63	1137	6251	1.5708003518029905	0.02839448279546885	1
GO:0007431	salivary gland development	6	14	1137	6251	2.3562005277044853	0.028473984171983664	1
GO:0090022	regulation of neutrophil chemotaxis	6	14	1137	6251	2.3562005277044853	0.028473984171983664	1
GO:0048027	mRNA 5'-UTR binding	6	14	1137	6251	2.3562005277044853	0.028473984171983664	1
GO:0008037	cell recognition	15	50	1137	6251	1.6493403693931399	0.028495365956719084	1
GO:0005178	integrin binding	15	50	1137	6251	1.6493403693931399	0.028495365956719084	1
GO:0001763	morphogenesis of a branching structure	17	59	1137	6251	1.5841122191911512	0.030143749485200037	1
GO:0006473	protein acetylation	28	109	1137	6251	1.412279215382505	0.031082496112898608	1
GO:0097237	cellular response to toxic substance	26	100	1137	6251	1.4294283201407212	0.03199918160017401	1
GO:0015837	amine transport	7	18	1137	6251	2.1380338121762925	0.0320203148292984	1
GO:0051952	regulation of amine transport	7	18	1137	6251	2.1380338121762925	0.0320203148292984	1
GO:0070198	protein localization to chromosome, telomeric region	7	18	1137	6251	2.1380338121762925	0.0320203148292984	1
GO:0071470	cellular response to osmotic stress	7	18	1137	6251	2.1380338121762925	0.0320203148292984	1
GO:0008187	poly-pyrimidine tract binding	7	18	1137	6251	2.1380338121762925	0.0320203148292984	1
GO:0006919	activation of cysteine-type endopeptidase activity involved in apoptotic process	12	38	1137	6251	1.7361477572559367	0.032440110106525144	1
GO:0051702	interaction with symbiont	12	38	1137	6251	1.7361477572559367	0.032440110106525144	1
GO:0031491	nucleosome binding	12	38	1137	6251	1.7361477572559367	0.032440110106525144	1
GO:0002523	leukocyte migration involved in inflammatory response	2	2	1137	6251	5.497801231310467	0.03306048952167654	1
GO:0032274	gonadotropin secretion	2	2	1137	6251	5.497801231310467	0.03306048952167654	1
GO:0032275	luteinizing hormone secretion	2	2	1137	6251	5.497801231310467	0.03306048952167654	1
GO:0032836	glomerular basement membrane development	2	2	1137	6251	5.497801231310467	0.03306048952167654	1
GO:0048243	norepinephrine secretion	2	2	1137	6251	5.497801231310467	0.03306048952167654	1
GO:0005583	fibrillar collagen trimer	2	2	1137	6251	5.497801231310467	0.03306048952167654	1
GO:0098643	banded collagen fibril	2	2	1137	6251	5.497801231310467	0.03306048952167654	1
GO:0098644	complex of collagen trimers	2	2	1137	6251	5.497801231310467	0.03306048952167654	1
GO:0000187	activation of MAPK activity	20	73	1137	6251	1.506246912687799	0.033380004499801476	1
GO:0043044	ATP-dependent chromatin remodeling	11	34	1137	6251	1.7787003983651506	0.03345280696923273	1
GO:0045334	clathrin-coated endocytic vesicle	11	34	1137	6251	1.7787003983651506	0.03345280696923273	1
GO:0004222	metalloendopeptidase activity	8	22	1137	6251	1.9992004477492604	0.03376419866133605	1
GO:1901222	regulation of NIK/NF-kappaB signaling	15	51	1137	6251	1.6170003621501372	0.03380932157728427	1
GO:0016601	Rac protein signal transduction	9	26	1137	6251	1.9030850416074692	0.0343363829692251	1
GO:0006706	steroid catabolic process	5	11	1137	6251	2.499000559686576	0.034667608605328325	1
GO:0032892	positive regulation of organic acid transport	5	11	1137	6251	2.499000559686576	0.034667608605328325	1
GO:0032965	regulation of collagen biosynthetic process	5	11	1137	6251	2.499000559686576	0.034667608605328325	1
GO:0071624	positive regulation of granulocyte chemotaxis	5	11	1137	6251	2.499000559686576	0.034667608605328325	1
GO:0090023	positive regulation of neutrophil chemotaxis	5	11	1137	6251	2.499000559686576	0.034667608605328325	1
GO:1990000	amyloid fibril formation	5	11	1137	6251	2.499000559686576	0.034667608605328325	1
GO:0031418	L-ascorbic acid binding	5	11	1137	6251	2.499000559686576	0.034667608605328325	1
GO:0061659	ubiquitin-like protein ligase activity	24	92	1137	6251	1.4342090168635997	0.03693582327575835	1
GO:0006639	acylglycerol metabolic process	12	39	1137	6251	1.691631148095528	0.03936558804604603	1
GO:0015914	phospholipid transport	12	39	1137	6251	1.691631148095528	0.03936558804604603	1
GO:0061630	ubiquitin protein ligase activity	23	88	1137	6251	1.4369253218197808	0.03969610976016981	1
GO:0042092	type 2 immune response	6	15	1137	6251	2.1991204925241865	0.04033532725738902	1
GO:0043032	positive regulation of macrophage activation	6	15	1137	6251	2.1991204925241865	0.04033532725738902	1
GO:0043403	skeletal muscle tissue regeneration	6	15	1137	6251	2.1991204925241865	0.04033532725738902	1
GO:0051590	positive regulation of neurotransmitter transport	6	15	1137	6251	2.1991204925241865	0.04033532725738902	1
GO:0070932	histone H3 deacetylation	6	15	1137	6251	2.1991204925241865	0.04033532725738902	1
GO:1902622	regulation of neutrophil migration	6	15	1137	6251	2.1991204925241865	0.04033532725738902	1
GO:1903077	negative regulation of protein localization to plasma membrane	6	15	1137	6251	2.1991204925241865	0.04033532725738902	1
GO:1904376	negative regulation of protein localization to cell periphery	6	15	1137	6251	2.1991204925241865	0.04033532725738902	1
GO:0048524	positive regulation of viral process	19	70	1137	6251	1.4922603342128409	0.04095554537123981	1
GO:0051851	modification by host of symbiont morphology or physiology	11	35	1137	6251	1.7278803869832893	0.041037756672968294	1
GO:0008340	determination of adult lifespan	4	8	1137	6251	2.7489006156552334	0.041046663241847324	1
GO:0009651	response to salt stress	4	8	1137	6251	2.7489006156552334	0.041046663241847324	1
GO:0010224	response to UV-B	4	8	1137	6251	2.7489006156552334	0.041046663241847324	1
GO:0030490	maturation of SSU-rRNA	4	8	1137	6251	2.7489006156552334	0.041046663241847324	1
GO:0043518	negative regulation of DNA damage response, signal transduction by p53 class mediator	4	8	1137	6251	2.7489006156552334	0.041046663241847324	1
GO:0048711	positive regulation of astrocyte differentiation	4	8	1137	6251	2.7489006156552334	0.041046663241847324	1
GO:1903980	positive regulation of microglial cell activation	4	8	1137	6251	2.7489006156552334	0.041046663241847324	1
GO:1904816	positive regulation of protein localization to chromosome, telomeric region	4	8	1137	6251	2.7489006156552334	0.041046663241847324	1
GO:1990173	protein localization to nucleoplasm	4	8	1137	6251	2.7489006156552334	0.041046663241847324	1
GO:0035613	RNA stem-loop binding	4	8	1137	6251	2.7489006156552334	0.041046663241847324	1
GO:0051082	unfolded protein binding	14	48	1137	6251	1.6035253591322194	0.042251245896728844	1
GO:0006641	triglyceride metabolic process	10	31	1137	6251	1.7734842681646665	0.042460851249072895	1
GO:1905954	positive regulation of lipid localization	10	31	1137	6251	1.7734842681646665	0.042460851249072895	1
GO:0034212	peptide N-acetyltransferase activity	10	31	1137	6251	1.7734842681646665	0.042460851249072895	1
GO:0010524	positive regulation of calcium ion transport into cytosol	7	19	1137	6251	2.025505716798593	0.0429681802662431	1
GO:0016101	diterpenoid metabolic process	7	19	1137	6251	2.025505716798593	0.0429681802662431	1
GO:0043029	T cell homeostasis	7	19	1137	6251	2.025505716798593	0.0429681802662431	1
GO:0007492	endoderm development	9	27	1137	6251	1.8326004104368223	0.04346249245984292	1
GO:0043030	regulation of macrophage activation	9	27	1137	6251	1.8326004104368223	0.04346249245984292	1
GO:0006509	membrane protein ectodomain proteolysis	8	23	1137	6251	1.9122786891514665	0.04377450019859129	1
GO:0022617	extracellular matrix disassembly	8	23	1137	6251	1.9122786891514665	0.04377450019859129	1
GO:0032212	positive regulation of telomere maintenance via telomerase	8	23	1137	6251	1.9122786891514665	0.04377450019859129	1
GO:0051926	negative regulation of calcium ion transport	8	23	1137	6251	1.9122786891514665	0.04377450019859129	1
GO:0007597	blood coagulation, intrinsic pathway	3	5	1137	6251	3.2986807387862798	0.04488568661043794	1
GO:0010867	positive regulation of triglyceride biosynthetic process	3	5	1137	6251	3.2986807387862798	0.04488568661043794	1
GO:0014049	positive regulation of glutamate secretion	3	5	1137	6251	3.2986807387862798	0.04488568661043794	1
GO:0043171	peptide catabolic process	3	5	1137	6251	3.2986807387862798	0.04488568661043794	1
GO:0044110	growth involved in symbiotic interaction	3	5	1137	6251	3.2986807387862798	0.04488568661043794	1
GO:0044116	growth of symbiont involved in interaction with host	3	5	1137	6251	3.2986807387862798	0.04488568661043794	1
GO:0044117	growth of symbiont in host	3	5	1137	6251	3.2986807387862798	0.04488568661043794	1
GO:0044126	regulation of growth of symbiont in host	3	5	1137	6251	3.2986807387862798	0.04488568661043794	1
GO:0044144	modulation of growth of symbiont involved in interaction with host	3	5	1137	6251	3.2986807387862798	0.04488568661043794	1
GO:0070193	synaptonemal complex organization	3	5	1137	6251	3.2986807387862798	0.04488568661043794	1
GO:0015269	calcium-activated potassium channel activity	3	5	1137	6251	3.2986807387862798	0.04488568661043794	1
GO:0043395	heparan sulfate proteoglycan binding	3	5	1137	6251	3.2986807387862798	0.04488568661043794	1
GO:0055102	lipase inhibitor activity	3	5	1137	6251	3.2986807387862798	0.04488568661043794	1
GO:1990380	Lys48-specific deubiquitinase activity	3	5	1137	6251	3.2986807387862798	0.04488568661043794	1
GO:0043903	regulation of symbiosis, encompassing mutualism through parasitism	31	127	1137	6251	1.3419829777214525	0.046415009386709116	1
GO:0061138	morphogenesis of a branching epithelium	15	53	1137	6251	1.555981480559566	0.04653189664994292	1
GO:0061008	hepaticobiliary system development	17	62	1137	6251	1.5074616279399664	0.047054098360215006	1
GO:0001650	fibrillar center	20	76	1137	6251	1.4467897977132806	0.049352766898023856	1
GO:0006970	response to osmotic stress	11	36	1137	6251	1.6798837095670867	0.049733115680178464	1
GO:1901224	positive regulation of NIK/NF-kappaB signaling	11	36	1137	6251	1.6798837095670867	0.049733115680178464	1
GO:0008080	N-acetyltransferase activity	11	36	1137	6251	1.6798837095670867	0.049733115680178464	1
GO:0030666	endocytic vesicle membrane	26	104	1137	6251	1.3744503078276165	0.04976025432522976	1
GO:0002092	positive regulation of receptor internalization	5	12	1137	6251	2.290750513046028	0.05074541295984912	1
GO:0007435	salivary gland morphogenesis	5	12	1137	6251	2.290750513046028	0.05074541295984912	1
GO:0051937	catecholamine transport	5	12	1137	6251	2.290750513046028	0.05074541295984912	1
GO:0051955	regulation of amino acid transport	5	12	1137	6251	2.290750513046028	0.05074541295984912	1
GO:1902624	positive regulation of neutrophil migration	5	12	1137	6251	2.290750513046028	0.05074541295984912	1
GO:1903978	regulation of microglial cell activation	5	12	1137	6251	2.290750513046028	0.05074541295984912	1
GO:0098554	cytoplasmic side of endoplasmic reticulum membrane	5	12	1137	6251	2.290750513046028	0.05074541295984912	1
GO:0016405	CoA-ligase activity	5	12	1137	6251	2.290750513046028	0.05074541295984912	1
GO:0050750	low-density lipoprotein particle receptor binding	5	12	1137	6251	2.290750513046028	0.05074541295984912	1
GO:0070840	dynein complex binding	5	12	1137	6251	2.290750513046028	0.05074541295984912	1
GO:0032206	positive regulation of telomere maintenance	10	32	1137	6251	1.718062884784521	0.0520567505448138	1
GO:0016407	acetyltransferase activity	13	45	1137	6251	1.5882536890452459	0.05284891980943267	1
GO:0042113	B cell activation	29	119	1137	6251	1.3398003000672565	0.05374430039780527	1
GO:0006289	nucleotide-excision repair	17	63	1137	6251	1.483533665591713	0.053950043242838426	1
GO:0030324	lung development	17	63	1137	6251	1.483533665591713	0.053950043242838426	1
GO:0046661	male sex differentiation	17	63	1137	6251	1.483533665591713	0.053950043242838426	1
GO:0046546	development of primary male sexual characteristics	15	54	1137	6251	1.527167008697352	0.05401486589568227	1
GO:0006720	isoprenoid metabolic process	9	28	1137	6251	1.7671503957783643	0.05408080913750041	1
GO:0045577	regulation of B cell differentiation	6	16	1137	6251	2.061675461741425	0.05490047072699961	1
GO:0070570	regulation of neuron projection regeneration	6	16	1137	6251	2.061675461741425	0.05490047072699961	1
GO:1905521	regulation of macrophage migration	6	16	1137	6251	2.061675461741425	0.05490047072699961	1
GO:0008266	poly(U) RNA binding	6	16	1137	6251	2.061675461741425	0.05490047072699961	1
GO:0032720	negative regulation of tumor necrosis factor production	8	24	1137	6251	1.832600410436822	0.05555575153714967	1
GO:0042246	tissue regeneration	8	24	1137	6251	1.832600410436822	0.05555575153714967	1
GO:1903556	negative regulation of tumor necrosis factor superfamily cytokine production	8	24	1137	6251	1.832600410436822	0.05555575153714967	1
GO:0042562	hormone binding	8	24	1137	6251	1.832600410436822	0.05555575153714967	1
GO:0140053	mitochondrial gene expression	20	77	1137	6251	1.4280003198209006	0.05572273181686996	1
GO:0006749	glutathione metabolic process	7	20	1137	6251	1.9242304309586633	0.05606761963286887	1
GO:0030810	positive regulation of nucleotide biosynthetic process	7	20	1137	6251	1.9242304309586633	0.05606761963286887	1
GO:1900373	positive regulation of purine nucleotide biosynthetic process	7	20	1137	6251	1.9242304309586633	0.05606761963286887	1
GO:1904292	regulation of ERAD pathway	7	20	1137	6251	1.9242304309586633	0.05606761963286887	1
GO:2001171	positive regulation of ATP biosynthetic process	7	20	1137	6251	1.9242304309586633	0.05606761963286887	1
GO:0005604	basement membrane	7	20	1137	6251	1.9242304309586633	0.05606761963286887	1
GO:0006457	protein folding	28	115	1137	6251	1.3385950824060266	0.0578606046692319	1
GO:0051054	positive regulation of DNA metabolic process	28	115	1137	6251	1.3385950824060266	0.0578606046692319	1
GO:0042737	drug catabolic process	11	37	1137	6251	1.6344814471463547	0.0595915509271425	1
GO:2000573	positive regulation of DNA biosynthetic process	11	37	1137	6251	1.6344814471463547	0.0595915509271425	1
GO:0031072	heat shock protein binding	17	64	1137	6251	1.4603534520668426	0.061520512049669705	1
GO:0002181	cytoplasmic translation	13	46	1137	6251	1.5537264349355664	0.0618926463883101	1
GO:0034502	protein localization to chromosome	13	46	1137	6251	1.5537264349355664	0.0618926463883101	1
GO:0031623	receptor internalization	15	55	1137	6251	1.4994003358119452	0.06228785170250362	1
GO:0003729	mRNA binding	27	111	1137	6251	1.3373030022106538	0.062314879221923546	1
GO:0035722	interleukin-12-mediated signaling pathway	10	33	1137	6251	1.6660003731243838	0.06298814742006413	1
GO:2001021	negative regulation of response to DNA damage stimulus	10	33	1137	6251	1.6660003731243838	0.06298814742006413	1
GO:0001618	virus receptor activity	10	33	1137	6251	1.6660003731243838	0.06298814742006413	1
GO:0104005	hijacked molecular function	10	33	1137	6251	1.6660003731243838	0.06298814742006413	1
GO:0000244	spliceosomal tri-snRNP complex assembly	4	9	1137	6251	2.443467213915763	0.06347756132720184	1
GO:0010523	negative regulation of calcium ion transport into cytosol	4	9	1137	6251	2.443467213915763	0.06347756132720184	1
GO:0019400	alditol metabolic process	4	9	1137	6251	2.443467213915763	0.06347756132720184	1
GO:0030852	regulation of granulocyte differentiation	4	9	1137	6251	2.443467213915763	0.06347756132720184	1
GO:0046341	CDP-diacylglycerol metabolic process	4	9	1137	6251	2.443467213915763	0.06347756132720184	1
GO:0046514	ceramide catabolic process	4	9	1137	6251	2.443467213915763	0.06347756132720184	1
GO:0046519	sphingoid metabolic process	4	9	1137	6251	2.443467213915763	0.06347756132720184	1
GO:0050862	positive regulation of T cell receptor signaling pathway	4	9	1137	6251	2.443467213915763	0.06347756132720184	1
GO:0051004	regulation of lipoprotein lipase activity	4	9	1137	6251	2.443467213915763	0.06347756132720184	1
GO:0051954	positive regulation of amine transport	4	9	1137	6251	2.443467213915763	0.06347756132720184	1
GO:0070200	establishment of protein localization to telomere	4	9	1137	6251	2.443467213915763	0.06347756132720184	1
GO:0000795	synaptonemal complex	4	9	1137	6251	2.443467213915763	0.06347756132720184	1
GO:0042101	T cell receptor complex	4	9	1137	6251	2.443467213915763	0.06347756132720184	1
GO:0042405	nuclear inclusion body	4	9	1137	6251	2.443467213915763	0.06347756132720184	1
GO:0099086	synaptonemal structure	4	9	1137	6251	2.443467213915763	0.06347756132720184	1
GO:0016854	racemase and epimerase activity	4	9	1137	6251	2.443467213915763	0.06347756132720184	1
GO:0030983	mismatched DNA binding	4	9	1137	6251	2.443467213915763	0.06347756132720184	1
GO:0043281	regulation of cysteine-type endopeptidase activity involved in apoptotic process	24	97	1137	6251	1.36028071702527	0.06404477490805897	1
GO:0006414	translational elongation	18	69	1137	6251	1.4342090168636	0.06471200094327914	1
GO:0015850	organic hydroxy compound transport	21	83	1137	6251	1.3910099500906	0.06501126457800183	1
GO:0030593	neutrophil chemotaxis	9	29	1137	6251	1.7062141752342825	0.0662518605374252	1
GO:0005801	cis-Golgi network	9	29	1137	6251	1.7062141752342825	0.0662518605374252	1
GO:0042445	hormone metabolic process	16	60	1137	6251	1.4660803283494577	0.06625366054874698	1
GO:0016614	oxidoreductase activity, acting on CH-OH group of donors	14	51	1137	6251	1.5092003380067949	0.06693000696879697	1
GO:0002763	positive regulation of myeloid leukocyte differentiation	8	25	1137	6251	1.7592963940193493	0.0691725405090397	1
GO:0032655	regulation of interleukin-12 production	8	25	1137	6251	1.7592963940193493	0.0691725405090397	1
GO:0048260	positive regulation of receptor-mediated endocytosis	8	25	1137	6251	1.7592963940193493	0.0691725405090397	1
GO:0050856	regulation of T cell receptor signaling pathway	8	25	1137	6251	1.7592963940193493	0.0691725405090397	1
GO:0061900	glial cell activation	8	25	1137	6251	1.7592963940193493	0.0691725405090397	1
GO:1904358	positive regulation of telomere maintenance via telomere lengthening	8	25	1137	6251	1.7592963940193493	0.0691725405090397	1
GO:0002828	regulation of type 2 immune response	5	13	1137	6251	2.11453893511941	0.07048640033888516	1
GO:0018126	protein hydroxylation	5	13	1137	6251	2.11453893511941	0.07048640033888516	1
GO:0032692	negative regulation of interleukin-1 production	5	13	1137	6251	2.11453893511941	0.07048640033888516	1
GO:0048679	regulation of axon regeneration	5	13	1137	6251	2.11453893511941	0.07048640033888516	1
GO:0048710	regulation of astrocyte differentiation	5	13	1137	6251	2.11453893511941	0.07048640033888516	1
GO:0070987	error-free translesion synthesis	5	13	1137	6251	2.11453893511941	0.07048640033888516	1
GO:0090207	regulation of triglyceride metabolic process	5	13	1137	6251	2.11453893511941	0.07048640033888516	1
GO:0090670	RNA localization to Cajal body	5	13	1137	6251	2.11453893511941	0.07048640033888516	1
GO:0090671	telomerase RNA localization to Cajal body	5	13	1137	6251	2.11453893511941	0.07048640033888516	1
GO:0090672	telomerase RNA localization	5	13	1137	6251	2.11453893511941	0.07048640033888516	1
GO:0090685	RNA localization to nucleus	5	13	1137	6251	2.11453893511941	0.07048640033888516	1
GO:0097066	response to thyroid hormone	5	13	1137	6251	2.11453893511941	0.07048640033888516	1
GO:1901020	negative regulation of calcium ion transmembrane transporter activity	5	13	1137	6251	2.11453893511941	0.07048640033888516	1
GO:1904872	regulation of telomerase RNA localization to Cajal body	5	13	1137	6251	2.11453893511941	0.07048640033888516	1
GO:0030867	rough endoplasmic reticulum membrane	5	13	1137	6251	2.11453893511941	0.07048640033888516	1
GO:0043394	proteoglycan binding	5	13	1137	6251	2.11453893511941	0.07048640033888516	1
GO:0070325	lipoprotein particle receptor binding	5	13	1137	6251	2.11453893511941	0.07048640033888516	1
GO:1901567	fatty acid derivative binding	5	13	1137	6251	2.11453893511941	0.07048640033888516	1
GO:0014902	myotube differentiation	11	38	1137	6251	1.5914687774846086	0.07065324903924598	1
GO:0016410	N-acyltransferase activity	11	38	1137	6251	1.5914687774846086	0.07065324903924598	1
GO:0035064	methylated histone binding	11	38	1137	6251	1.5914687774846086	0.07065324903924598	1
GO:0140034	methylation-dependent protein binding	11	38	1137	6251	1.5914687774846086	0.07065324903924598	1
GO:0071774	response to fibroblast growth factor	15	56	1137	6251	1.4726253298153034	0.07137609962448972	1
GO:2000278	regulation of DNA biosynthetic process	15	56	1137	6251	1.4726253298153034	0.07137609962448972	1
GO:0000768	syncytium formation by plasma membrane fusion	7	21	1137	6251	1.832600410436822	0.07138738949534412	1
GO:0006356	regulation of transcription by RNA polymerase I	7	21	1137	6251	1.832600410436822	0.07138738949534412	1
GO:0006949	syncytium formation	7	21	1137	6251	1.832600410436822	0.07138738949534412	1
GO:0018279	protein N-linked glycosylation via asparagine	7	21	1137	6251	1.832600410436822	0.07138738949534412	1
GO:0140253	cell-cell fusion	7	21	1137	6251	1.832600410436822	0.07138738949534412	1
GO:0071556	integral component of lumenal side of endoplasmic reticulum membrane	7	21	1137	6251	1.832600410436822	0.07138738949534412	1
GO:0098553	lumenal side of endoplasmic reticulum membrane	7	21	1137	6251	1.832600410436822	0.07138738949534412	1
GO:0042116	macrophage activation	13	47	1137	6251	1.5206684256816183	0.07191186257248174	1
GO:0016616	oxidoreductase activity, acting on the CH-OH group of donors, NAD or NADP as acceptor	13	47	1137	6251	1.5206684256816183	0.07191186257248174	1
GO:0030851	granulocyte differentiation	6	17	1137	6251	1.9404004345801644	0.07224315318383799	1
GO:0070536	protein K63-linked deubiquitination	6	17	1137	6251	1.9404004345801644	0.07224315318383799	1
GO:2000242	negative regulation of reproductive process	6	17	1137	6251	1.9404004345801644	0.07224315318383799	1
GO:2001258	negative regulation of cation channel activity	6	17	1137	6251	1.9404004345801644	0.07224315318383799	1
GO:0030246	carbohydrate binding	21	84	1137	6251	1.3744503078276167	0.07245732660329611	1
GO:0032387	negative regulation of intracellular transport	10	34	1137	6251	1.6170003621501372	0.0752945392745772	1
GO:0071349	cellular response to interleukin-12	10	34	1137	6251	1.6170003621501372	0.0752945392745772	1
GO:0016811	hydrolase activity, acting on carbon-nitrogen (but not peptide) bonds, in linear amides	10	34	1137	6251	1.6170003621501372	0.0752945392745772	1
GO:0001889	liver development	16	61	1137	6251	1.4420462246060242	0.07530125862054739	1
GO:0098858	actin-based cell projection	23	94	1137	6251	1.3452066842568162	0.07637990998910923	1
GO:0048592	eye morphogenesis	14	52	1137	6251	1.480177254583587	0.0769221634894165	1
GO:0022612	gland morphogenesis	12	43	1137	6251	1.5342701110633858	0.07724771075104185	1
GO:0005506	iron ion binding	12	43	1137	6251	1.5342701110633858	0.07724771075104185	1
GO:0010669	epithelial structure maintenance	3	6	1137	6251	2.748900615655233	0.07780929835164929	1
GO:0018158	protein oxidation	3	6	1137	6251	2.748900615655233	0.07780929835164929	1
GO:0019372	lipoxygenase pathway	3	6	1137	6251	2.748900615655233	0.07780929835164929	1
GO:0032303	regulation of icosanoid secretion	3	6	1137	6251	2.748900615655233	0.07780929835164929	1
GO:0035588	G protein-coupled purinergic receptor signaling pathway	3	6	1137	6251	2.748900615655233	0.07780929835164929	1
GO:0035751	regulation of lysosomal lumen pH	3	6	1137	6251	2.748900615655233	0.07780929835164929	1
GO:0051013	microtubule severing	3	6	1137	6251	2.748900615655233	0.07780929835164929	1
GO:0072378	blood coagulation, fibrin clot formation	3	6	1137	6251	2.748900615655233	0.07780929835164929	1
GO:0045120	pronucleus	3	6	1137	6251	2.748900615655233	0.07780929835164929	1
GO:0004467	long-chain fatty acid-CoA ligase activity	3	6	1137	6251	2.748900615655233	0.07780929835164929	1
GO:0008191	metalloendopeptidase inhibitor activity	3	6	1137	6251	2.748900615655233	0.07780929835164929	1
GO:0016502	nucleotide receptor activity	3	6	1137	6251	2.748900615655233	0.07780929835164929	1
GO:0019865	immunoglobulin binding	3	6	1137	6251	2.748900615655233	0.07780929835164929	1
GO:0033764	steroid dehydrogenase activity, acting on the CH-OH group of donors, NAD or NADP as acceptor	3	6	1137	6251	2.748900615655233	0.07780929835164929	1
GO:0030323	respiratory tube development	17	66	1137	6251	1.416100317155726	0.07876780387551663	1
GO:0034198	cellular response to amino acid starvation	9	30	1137	6251	1.64934036939314	0.0800124086623984	1
GO:0070849	response to epidermal growth factor	9	30	1137	6251	1.64934036939314	0.0800124086623984	1
GO:0019843	rRNA binding	9	30	1137	6251	1.64934036939314	0.0800124086623984	1
GO:0000302	response to reactive oxygen species	26	109	1137	6251	1.3114021285694688	0.080842661936652	1
GO:2001252	positive regulation of chromosome organization	26	109	1137	6251	1.3114021285694688	0.080842661936652	1
GO:0043177	organic acid binding	15	57	1137	6251	1.4467897977132806	0.08129908734754268	1
GO:0060541	respiratory system development	18	71	1137	6251	1.393808762867442	0.08183019323564636	1
GO:0005766	primary lysosome	22	90	1137	6251	1.3439069676536695	0.08244003025200351	1
GO:0042582	azurophil granule	22	90	1137	6251	1.3439069676536695	0.08244003025200351	1
GO:0140030	modification-dependent protein binding	22	90	1137	6251	1.3439069676536695	0.08244003025200351	1
GO:0006360	transcription by RNA polymerase I	11	39	1137	6251	1.5506618857542338	0.08294483014371741	1
GO:0043901	negative regulation of multi-organism process	19	76	1137	6251	1.3744503078276165	0.08453571267071885	1
GO:0000381	regulation of alternative mRNA splicing, via spliceosome	8	26	1137	6251	1.691631148095528	0.08465527719340178	1
GO:0032615	interleukin-12 production	8	26	1137	6251	1.691631148095528	0.08465527719340178	1
GO:0000050	urea cycle	2	3	1137	6251	3.665200820873644	0.08717197725214665	1
GO:0019627	urea metabolic process	2	3	1137	6251	3.665200820873644	0.08717197725214665	1
GO:0042574	retinal metabolic process	2	3	1137	6251	3.665200820873644	0.08717197725214665	1
GO:0072015	glomerular visceral epithelial cell development	2	3	1137	6251	3.665200820873644	0.08717197725214665	1
GO:0072044	collecting duct development	2	3	1137	6251	3.665200820873644	0.08717197725214665	1
GO:0072189	ureter development	2	3	1137	6251	3.665200820873644	0.08717197725214665	1
GO:0072310	glomerular epithelial cell development	2	3	1137	6251	3.665200820873644	0.08717197725214665	1
GO:0090493	catecholamine uptake	2	3	1137	6251	3.665200820873644	0.08717197725214665	1
GO:0034361	very-low-density lipoprotein particle	2	3	1137	6251	3.665200820873644	0.08717197725214665	1
GO:0034385	triglyceride-rich plasma lipoprotein particle	2	3	1137	6251	3.665200820873644	0.08717197725214665	1
GO:0044420	extracellular matrix component	2	3	1137	6251	3.665200820873644	0.08717197725214665	1
GO:0005212	structural constituent of eye lens	2	3	1137	6251	3.665200820873644	0.08717197725214665	1
GO:0008584	male gonad development	14	53	1137	6251	1.4522493818555948	0.08783149004717614	1
GO:0008237	metallopeptidase activity	14	53	1137	6251	1.4522493818555948	0.08783149004717614	1
GO:0000387	spliceosomal snRNP assembly	7	22	1137	6251	1.7493003917806027	0.08894487855121438	1
GO:0001774	microglial cell activation	7	22	1137	6251	1.7493003917806027	0.08894487855121438	1
GO:0002269	leukocyte activation involved in inflammatory response	7	22	1137	6251	1.7493003917806027	0.08894487855121438	1
GO:0009311	oligosaccharide metabolic process	7	22	1137	6251	1.7493003917806027	0.08894487855121438	1
GO:0018196	peptidyl-asparagine modification	7	22	1137	6251	1.7493003917806027	0.08894487855121438	1
GO:0032890	regulation of organic acid transport	7	22	1137	6251	1.7493003917806027	0.08894487855121438	1
GO:0045981	positive regulation of nucleotide metabolic process	7	22	1137	6251	1.7493003917806027	0.08894487855121438	1
GO:1900544	positive regulation of purine nucleotide metabolic process	7	22	1137	6251	1.7493003917806027	0.08894487855121438	1
GO:1903580	positive regulation of ATP metabolic process	7	22	1137	6251	1.7493003917806027	0.08894487855121438	1
GO:0061980	regulatory RNA binding	7	22	1137	6251	1.7493003917806027	0.08894487855121438	1
GO:0002260	lymphocyte homeostasis	10	35	1137	6251	1.5708003518029905	0.08899725231522083	1
GO:0070527	platelet aggregation	10	35	1137	6251	1.5708003518029905	0.08899725231522083	1
GO:0070671	response to interleukin-12	10	35	1137	6251	1.5708003518029905	0.08899725231522083	1
GO:0005903	brush border	10	35	1137	6251	1.5708003518029905	0.08899725231522083	1
GO:0035577	azurophil granule membrane	10	35	1137	6251	1.5708003518029905	0.08899725231522083	1
GO:0031669	cellular response to nutrient levels	27	115	1137	6251	1.2907881151772398	0.08943110199434731	1
GO:0070085	glycosylation	27	115	1137	6251	1.2907881151772398	0.08943110199434731	1
GO:0010522	regulation of calcium ion transport into cytosol	12	44	1137	6251	1.4994003358119452	0.08943434432105594	1
GO:0010226	response to lithium ion	4	10	1137	6251	2.1991204925241865	0.09101668139722977	1
GO:0033127	regulation of histone phosphorylation	4	10	1137	6251	2.1991204925241865	0.09101668139722977	1
GO:0034086	maintenance of sister chromatid cohesion	4	10	1137	6251	2.1991204925241865	0.09101668139722977	1
GO:0034088	maintenance of mitotic sister chromatid cohesion	4	10	1137	6251	2.1991204925241865	0.09101668139722977	1
GO:0035587	purinergic receptor signaling pathway	4	10	1137	6251	2.1991204925241865	0.09101668139722977	1
GO:0035590	purinergic nucleotide receptor signaling pathway	4	10	1137	6251	2.1991204925241865	0.09101668139722977	1
GO:0042451	purine nucleoside biosynthetic process	4	10	1137	6251	2.1991204925241865	0.09101668139722977	1
GO:0042634	regulation of hair cycle	4	10	1137	6251	2.1991204925241865	0.09101668139722977	1
GO:0042790	nucleolar large rRNA transcription by RNA polymerase I	4	10	1137	6251	2.1991204925241865	0.09101668139722977	1
GO:0043968	histone H2A acetylation	4	10	1137	6251	2.1991204925241865	0.09101668139722977	1
GO:0046129	purine ribonucleoside biosynthetic process	4	10	1137	6251	2.1991204925241865	0.09101668139722977	1
GO:0048143	astrocyte activation	4	10	1137	6251	2.1991204925241865	0.09101668139722977	1
GO:0050432	catecholamine secretion	4	10	1137	6251	2.1991204925241865	0.09101668139722977	1
GO:0051767	nitric-oxide synthase biosynthetic process	4	10	1137	6251	2.1991204925241865	0.09101668139722977	1
GO:0051769	regulation of nitric-oxide synthase biosynthetic process	4	10	1137	6251	2.1991204925241865	0.09101668139722977	1
GO:0060216	definitive hemopoiesis	4	10	1137	6251	2.1991204925241865	0.09101668139722977	1
GO:0150078	positive regulation of neuroinflammatory response	4	10	1137	6251	2.1991204925241865	0.09101668139722977	1
GO:1900221	regulation of amyloid-beta clearance	4	10	1137	6251	2.1991204925241865	0.09101668139722977	1
GO:1901685	glutathione derivative metabolic process	4	10	1137	6251	2.1991204925241865	0.09101668139722977	1
GO:1901687	glutathione derivative biosynthetic process	4	10	1137	6251	2.1991204925241865	0.09101668139722977	1
GO:1901836	regulation of transcription of nucleolar large rRNA by RNA polymerase I	4	10	1137	6251	2.1991204925241865	0.09101668139722977	1
GO:1904380	endoplasmic reticulum mannose trimming	4	10	1137	6251	2.1991204925241865	0.09101668139722977	1
GO:0005767	secondary lysosome	4	10	1137	6251	2.1991204925241865	0.09101668139722977	1
GO:0042613	MHC class II protein complex	4	10	1137	6251	2.1991204925241865	0.09101668139722977	1
GO:0008329	signaling pattern recognition receptor activity	4	10	1137	6251	2.1991204925241865	0.09101668139722977	1
GO:0038187	pattern recognition receptor activity	4	10	1137	6251	2.1991204925241865	0.09101668139722977	1
GO:0051262	protein tetramerization	18	72	1137	6251	1.3744503078276167	0.09140761968082516	1
GO:0051321	meiotic cell cycle	15	58	1137	6251	1.4218451460285688	0.09207010897644663	1
GO:0006739	NADP metabolic process	6	18	1137	6251	1.8326004104368219	0.09235457236110797	1
GO:0015844	monoamine transport	6	18	1137	6251	1.8326004104368219	0.09235457236110797	1
GO:0071622	regulation of granulocyte chemotaxis	6	18	1137	6251	1.8326004104368219	0.09235457236110797	1
GO:1905476	negative regulation of protein localization to membrane	6	18	1137	6251	1.8326004104368219	0.09235457236110797	1
GO:1905517	macrophage migration	6	18	1137	6251	1.8326004104368219	0.09235457236110797	1
GO:0005790	smooth endoplasmic reticulum	6	18	1137	6251	1.8326004104368219	0.09235457236110797	1
GO:0004003	ATP-dependent DNA helicase activity	6	18	1137	6251	1.8326004104368219	0.09235457236110797	1
GO:0019432	triglyceride biosynthetic process	5	14	1137	6251	1.9635004397537381	0.09382663154271934	1
GO:0036336	dendritic cell migration	5	14	1137	6251	1.9635004397537381	0.09382663154271934	1
GO:0045494	photoreceptor cell maintenance	5	14	1137	6251	1.9635004397537381	0.09382663154271934	1
GO:0046460	neutral lipid biosynthetic process	5	14	1137	6251	1.9635004397537381	0.09382663154271934	1
GO:0046463	acylglycerol biosynthetic process	5	14	1137	6251	1.9635004397537381	0.09382663154271934	1
GO:0048025	negative regulation of mRNA splicing, via spliceosome	5	14	1137	6251	1.9635004397537381	0.09382663154271934	1
GO:0051194	positive regulation of cofactor metabolic process	5	14	1137	6251	1.9635004397537381	0.09382663154271934	1
GO:0051281	positive regulation of release of sequestered calcium ion into cytosol	5	14	1137	6251	1.9635004397537381	0.09382663154271934	1
GO:0070199	establishment of protein localization to chromosome	5	14	1137	6251	1.9635004397537381	0.09382663154271934	1
GO:0044322	endoplasmic reticulum quality control compartment	5	14	1137	6251	1.9635004397537381	0.09382663154271934	1
GO:0005775	vacuolar lumen	19	77	1137	6251	1.3566003038298553	0.09397444777801478	1
GO:0035065	regulation of histone acetylation	9	31	1137	6251	1.5961358413481999	0.0953744094223955	1
GO:0061951	establishment of protein localization to plasma membrane	9	31	1137	6251	1.5961358413481999	0.0953744094223955	1
GO:0005902	microvillus	9	31	1137	6251	1.5961358413481999	0.0953744094223955	1
GO:0006575	cellular modified amino acid metabolic process	20	82	1137	6251	1.3409271295879186	0.09622029658107555	1
GO:0006486	protein glycosylation	26	111	1137	6251	1.287773261388037	0.09632401286450921	1
GO:0043413	macromolecule glycosylation	26	111	1137	6251	1.287773261388037	0.09632401286450921	1
GO:0046782	regulation of viral transcription	11	40	1137	6251	1.5118953386103782	0.09647861502279617	1
GO:1903902	positive regulation of viral life cycle	11	40	1137	6251	1.5118953386103782	0.09647861502279617	1
GO:0008094	DNA-dependent ATPase activity	11	40	1137	6251	1.5118953386103782	0.09647861502279617	1
GO:0006643	membrane lipid metabolic process	21	87	1137	6251	1.3270554696266643	0.09818303406857334	1
GO:0016458	gene silencing	30	131	1137	6251	1.2590384499184273	0.0993926102057601	1
GO:0043543	protein acylation	30	131	1137	6251	1.2590384499184273	0.0993926102057601	1
GO:0015748	organophosphate ester transport	14	54	1137	6251	1.425355874784195	0.09966730850019873	1
GO:0015696	ammonium transport	8	27	1137	6251	1.6289781426105088	0.10199960760753192	1
GO:0032781	positive regulation of ATPase activity	8	27	1137	6251	1.6289781426105088	0.10199960760753192	1
GO:0060135	maternal process involved in female pregnancy	8	27	1137	6251	1.6289781426105088	0.10199960760753192	1
GO:0071364	cellular response to epidermal growth factor stimulus	8	27	1137	6251	1.6289781426105088	0.10199960760753192	1
GO:0043506	regulation of JUN kinase activity	12	45	1137	6251	1.4660803283494577	0.10273813505255527	1
GO:0070125	mitochondrial translational elongation	12	45	1137	6251	1.4660803283494577	0.10273813505255527	1
GO:0031091	platelet alpha granule	12	45	1137	6251	1.4660803283494577	0.10273813505255527	1
GO:0043280	positive regulation of cysteine-type endopeptidase activity involved in apoptotic process	15	59	1137	6251	1.3977460757568982	0.10369595978839699	1
GO:0046467	membrane lipid biosynthetic process	15	59	1137	6251	1.3977460757568982	0.10369595978839699	1
GO:0061134	peptidase regulator activity	15	59	1137	6251	1.3977460757568982	0.10369595978839699	1
GO:0000380	alternative mRNA splicing, via spliceosome	10	36	1137	6251	1.527167008697352	0.10409884332869856	1
GO:0010952	positive regulation of peptidase activity	21	88	1137	6251	1.311975293835452	0.10791164376204028	1
GO:0014047	glutamate secretion	7	23	1137	6251	1.673243853007533	0.10870691908048709	1
GO:0015909	long-chain fatty acid transport	7	23	1137	6251	1.673243853007533	0.10870691908048709	1
GO:0032370	positive regulation of lipid transport	7	23	1137	6251	1.673243853007533	0.10870691908048709	1
GO:0043001	Golgi to plasma membrane protein transport	7	23	1137	6251	1.673243853007533	0.10870691908048709	1
GO:1901570	fatty acid derivative biosynthetic process	11	41	1137	6251	1.4750198425467103	0.11125225235658416	1
GO:0016798	hydrolase activity, acting on glycosyl bonds	11	41	1137	6251	1.4750198425467103	0.11125225235658416	1
GO:0002673	regulation of acute inflammatory response	9	32	1137	6251	1.5462565963060688	0.11232479767884072	1
GO:0004553	hydrolase activity, hydrolyzing O-glycosyl compounds	9	32	1137	6251	1.5462565963060688	0.11232479767884072	1
GO:0044344	cellular response to fibroblast growth factor stimulus	14	55	1137	6251	1.3994403134244822	0.1124310254555093	1
GO:1905952	regulation of lipid localization	14	55	1137	6251	1.3994403134244822	0.1124310254555093	1
GO:0031406	carboxylic acid binding	14	55	1137	6251	1.3994403134244822	0.1124310254555093	1
GO:0010466	negative regulation of peptidase activity	18	74	1137	6251	1.337303002210654	0.11263459274900323	1
GO:0009267	cellular response to starvation	19	79	1137	6251	1.3222559923404917	0.11480110054774482	1
GO:0051224	negative regulation of protein transport	19	79	1137	6251	1.3222559923404917	0.11480110054774482	1
GO:0009897	external side of plasma membrane	19	79	1137	6251	1.3222559923404917	0.11480110054774482	1
GO:0010586	miRNA metabolic process	6	19	1137	6251	1.7361477572559367	0.11514829178950714	1
GO:0014002	astrocyte development	6	19	1137	6251	1.7361477572559367	0.11514829178950714	1
GO:0017145	stem cell division	6	19	1137	6251	1.7361477572559367	0.11514829178950714	1
GO:0032715	negative regulation of interleukin-6 production	6	19	1137	6251	1.7361477572559367	0.11514829178950714	1
GO:0033628	regulation of cell adhesion mediated by integrin	6	19	1137	6251	1.7361477572559367	0.11514829178950714	1
GO:0034383	low-density lipoprotein particle clearance	6	19	1137	6251	1.7361477572559367	0.11514829178950714	1
GO:0046456	icosanoid biosynthetic process	6	19	1137	6251	1.7361477572559367	0.11514829178950714	1
GO:0005720	nuclear heterochromatin	6	19	1137	6251	1.7361477572559367	0.11514829178950714	1
GO:0005771	multivesicular body	6	19	1137	6251	1.7361477572559367	0.11514829178950714	1
GO:0016831	carboxy-lyase activity	6	19	1137	6251	1.7361477572559367	0.11514829178950714	1
GO:0002698	negative regulation of immune effector process	15	60	1137	6251	1.3744503078276167	0.11617672620161354	1
GO:0050864	regulation of B cell activation	15	60	1137	6251	1.3744503078276167	0.11617672620161354	1
GO:0046328	regulation of JNK cascade	21	89	1137	6251	1.2972339983990988	0.11822181020794993	1
GO:0000963	mitochondrial RNA processing	3	7	1137	6251	2.3562005277044853	0.11822705166053568	1
GO:0002830	positive regulation of type 2 immune response	3	7	1137	6251	2.3562005277044853	0.11822705166053568	1
GO:0006670	sphingosine metabolic process	3	7	1137	6251	2.3562005277044853	0.11822705166053568	1
GO:0009208	pyrimidine ribonucleoside triphosphate metabolic process	3	7	1137	6251	2.3562005277044853	0.11822705166053568	1
GO:0009313	oligosaccharide catabolic process	3	7	1137	6251	2.3562005277044853	0.11822705166053568	1
GO:0009595	detection of biotic stimulus	3	7	1137	6251	2.3562005277044853	0.11822705166053568	1
GO:0010866	regulation of triglyceride biosynthetic process	3	7	1137	6251	2.3562005277044853	0.11822705166053568	1
GO:0016246	RNA interference	3	7	1137	6251	2.3562005277044853	0.11822705166053568	1
GO:0017085	response to insecticide	3	7	1137	6251	2.3562005277044853	0.11822705166053568	1
GO:0019370	leukotriene biosynthetic process	3	7	1137	6251	2.3562005277044853	0.11822705166053568	1
GO:0019471	4-hydroxyproline metabolic process	3	7	1137	6251	2.3562005277044853	0.11822705166053568	1
GO:0032656	regulation of interleukin-13 production	3	7	1137	6251	2.3562005277044853	0.11822705166053568	1
GO:0034375	high-density lipoprotein particle remodeling	3	7	1137	6251	2.3562005277044853	0.11822705166053568	1
GO:0035743	CD4-positive, alpha-beta T cell cytokine production	3	7	1137	6251	2.3562005277044853	0.11822705166053568	1
GO:0044539	long-chain fatty acid import	3	7	1137	6251	2.3562005277044853	0.11822705166053568	1
GO:0046520	sphingoid biosynthetic process	3	7	1137	6251	2.3562005277044853	0.11822705166053568	1
GO:0046929	negative regulation of neurotransmitter secretion	3	7	1137	6251	2.3562005277044853	0.11822705166053568	1
GO:0051450	myoblast proliferation	3	7	1137	6251	2.3562005277044853	0.11822705166053568	1
GO:0060441	epithelial tube branching involved in lung morphogenesis	3	7	1137	6251	2.3562005277044853	0.11822705166053568	1
GO:0061450	trophoblast cell migration	3	7	1137	6251	2.3562005277044853	0.11822705166053568	1
GO:0071318	cellular response to ATP	3	7	1137	6251	2.3562005277044853	0.11822705166053568	1
GO:0090208	positive regulation of triglyceride metabolic process	3	7	1137	6251	2.3562005277044853	0.11822705166053568	1
GO:1900037	regulation of cellular response to hypoxia	3	7	1137	6251	2.3562005277044853	0.11822705166053568	1
GO:1901163	regulation of trophoblast cell migration	3	7	1137	6251	2.3562005277044853	0.11822705166053568	1
GO:1902165	regulation of intrinsic apoptotic signaling pathway in response to DNA damage by p53 class mediator	3	7	1137	6251	2.3562005277044853	0.11822705166053568	1
GO:1902166	negative regulation of intrinsic apoptotic signaling pathway in response to DNA damage by p53 class mediator	3	7	1137	6251	2.3562005277044853	0.11822705166053568	1
GO:1905214	regulation of RNA binding	3	7	1137	6251	2.3562005277044853	0.11822705166053568	1
GO:0098799	outer mitochondrial membrane protein complex	3	7	1137	6251	2.3562005277044853	0.11822705166053568	1
GO:0015645	fatty acid ligase activity	3	7	1137	6251	2.3562005277044853	0.11822705166053568	1
GO:0016229	steroid dehydrogenase activity	3	7	1137	6251	2.3562005277044853	0.11822705166053568	1
GO:0047617	acyl-CoA hydrolase activity	3	7	1137	6251	2.3562005277044853	0.11822705166053568	1
GO:0051787	misfolded protein binding	3	7	1137	6251	2.3562005277044853	0.11822705166053568	1
GO:1990825	sequence-specific mRNA binding	3	7	1137	6251	2.3562005277044853	0.11822705166053568	1
GO:0010165	response to X-ray	5	15	1137	6251	1.8326004104368223	0.12057228368538458	1
GO:0031365	N-terminal protein amino acid modification	5	15	1137	6251	1.8326004104368223	0.12057228368538458	1
GO:0035987	endodermal cell differentiation	5	15	1137	6251	1.8326004104368223	0.12057228368538458	1
GO:0043516	regulation of DNA damage response, signal transduction by p53 class mediator	5	15	1137	6251	1.8326004104368223	0.12057228368538458	1
GO:0045947	negative regulation of translational initiation	5	15	1137	6251	1.8326004104368223	0.12057228368538458	1
GO:0050857	positive regulation of antigen receptor-mediated signaling pathway	5	15	1137	6251	1.8326004104368223	0.12057228368538458	1
GO:0031904	endosome lumen	5	15	1137	6251	1.8326004104368223	0.12057228368538458	1
GO:0005044	scavenger receptor activity	5	15	1137	6251	1.8326004104368223	0.12057228368538458	1
GO:0043507	positive regulation of JUN kinase activity	10	37	1137	6251	1.4858922246785047	0.1205830256996455	1
GO:0050854	regulation of antigen receptor-mediated signaling pathway	10	37	1137	6251	1.4858922246785047	0.1205830256996455	1
GO:0000118	histone deacetylase complex	10	37	1137	6251	1.4858922246785047	0.1205830256996455	1
GO:0031102	neuron projection regeneration	8	28	1137	6251	1.5708003518029905	0.12116712699554445	1
GO:0042306	regulation of protein import into nucleus	8	28	1137	6251	1.5708003518029905	0.12116712699554445	1
GO:0050434	positive regulation of viral transcription	8	28	1137	6251	1.5708003518029905	0.12116712699554445	1
GO:1904427	positive regulation of calcium ion transmembrane transport	8	28	1137	6251	1.5708003518029905	0.12116712699554445	1
GO:0004402	histone acetyltransferase activity	8	28	1137	6251	1.5708003518029905	0.12116712699554445	1
GO:0031593	polyubiquitin modification-dependent protein binding	8	28	1137	6251	1.5708003518029905	0.12116712699554445	1
GO:0098862	cluster of actin-based cell projections	13	51	1137	6251	1.4014003138634523	0.12204688457363726	1
GO:0035770	ribonucleoprotein granule	26	114	1137	6251	1.25388449135151	0.12296281747208299	1
GO:0007097	nuclear migration	4	11	1137	6251	1.9992004477492604	0.12321615156403046	1
GO:0030813	positive regulation of nucleotide catabolic process	4	11	1137	6251	1.9992004477492604	0.12321615156403046	1
GO:0032691	negative regulation of interleukin-1 beta production	4	11	1137	6251	1.9992004477492604	0.12321615156403046	1
GO:0042311	vasodilation	4	11	1137	6251	1.9992004477492604	0.12321615156403046	1
GO:0045821	positive regulation of glycolytic process	4	11	1137	6251	1.9992004477492604	0.12321615156403046	1
GO:0046835	carbohydrate phosphorylation	4	11	1137	6251	1.9992004477492604	0.12321615156403046	1
GO:0051197	positive regulation of coenzyme metabolic process	4	11	1137	6251	1.9992004477492604	0.12321615156403046	1
GO:0060325	face morphogenesis	4	11	1137	6251	1.9992004477492604	0.12321615156403046	1
GO:0060628	regulation of ER to Golgi vesicle-mediated transport	4	11	1137	6251	1.9992004477492604	0.12321615156403046	1
GO:0071243	cellular response to arsenic-containing substance	4	11	1137	6251	1.9992004477492604	0.12321615156403046	1
GO:1905048	regulation of metallopeptidase activity	4	11	1137	6251	1.9992004477492604	0.12321615156403046	1
GO:1905523	positive regulation of macrophage migration	4	11	1137	6251	1.9992004477492604	0.12321615156403046	1
GO:0071564	npBAF complex	4	11	1137	6251	1.9992004477492604	0.12321615156403046	1
GO:0016505	peptidase activator activity involved in apoptotic process	4	11	1137	6251	1.9992004477492604	0.12321615156403046	1
GO:0030169	low-density lipoprotein particle binding	4	11	1137	6251	1.9992004477492604	0.12321615156403046	1
GO:0030228	lipoprotein particle receptor activity	4	11	1137	6251	1.9992004477492604	0.12321615156403046	1
GO:0071617	lysophospholipid acyltransferase activity	4	11	1137	6251	1.9992004477492604	0.12321615156403046	1
GO:0043967	histone H4 acetylation	11	42	1137	6251	1.4399003224860745	0.12724869960817647	1
GO:0031047	gene silencing by RNA	21	90	1137	6251	1.2828202873057755	0.12911191715106454	1
GO:0001895	retina homeostasis	7	24	1137	6251	1.6035253591322194	0.13059269395127293	1
GO:0031103	axon regeneration	7	24	1137	6251	1.6035253591322194	0.13059269395127293	1
GO:0051452	intracellular pH reduction	7	24	1137	6251	1.6035253591322194	0.13059269395127293	1
GO:0006081	cellular aldehyde metabolic process	9	33	1137	6251	1.4994003358119454	0.13082604152588154	1
GO:1990266	neutrophil migration	9	33	1137	6251	1.4994003358119454	0.13082604152588154	1
GO:1990928	response to amino acid starvation	9	33	1137	6251	1.4994003358119454	0.13082604152588154	1
GO:2000756	regulation of peptidyl-lysine acetylation	9	33	1137	6251	1.4994003358119454	0.13082604152588154	1
GO:0071005	U2-type precatalytic spliceosome	9	33	1137	6251	1.4994003358119454	0.13082604152588154	1
GO:0071011	precatalytic spliceosome	9	33	1137	6251	1.4994003358119454	0.13082604152588154	1
GO:0043112	receptor metabolic process	23	100	1137	6251	1.2644942832014072	0.13109347927208337	1
GO:0035821	modification of morphology or physiology of other organism	16	66	1137	6251	1.332800298499507	0.13232928943543487	1
GO:0070126	mitochondrial translational termination	12	47	1137	6251	1.403693931398417	0.1326658449504582	1
GO:0051087	chaperone binding	12	47	1137	6251	1.403693931398417	0.1326658449504582	1
GO:0051213	dioxygenase activity	12	47	1137	6251	1.403693931398417	0.1326658449504582	1
GO:0050792	regulation of viral process	26	115	1137	6251	1.2429811479484534	0.13275859952175798	1
GO:1901681	sulfur compound binding	18	76	1137	6251	1.3021108179419527	0.1366216727132119	1
GO:0031248	protein acetyltransferase complex	13	52	1137	6251	1.3744503078276165	0.13708845826837746	1
GO:1902493	acetyltransferase complex	13	52	1137	6251	1.3744503078276165	0.13708845826837746	1
GO:0007040	lysosome organization	10	38	1137	6251	1.4467897977132806	0.1384150887926451	1
GO:0048593	camera-type eye morphogenesis	10	38	1137	6251	1.4467897977132806	0.1384150887926451	1
GO:0060191	regulation of lipase activity	10	38	1137	6251	1.4467897977132806	0.1384150887926451	1
GO:0072332	intrinsic apoptotic signaling pathway by p53 class mediator	10	38	1137	6251	1.4467897977132806	0.1384150887926451	1
GO:0080171	lytic vacuole organization	10	38	1137	6251	1.4467897977132806	0.1384150887926451	1
GO:0097006	regulation of plasma lipoprotein particle levels	10	38	1137	6251	1.4467897977132806	0.1384150887926451	1
GO:0005811	lipid droplet	10	38	1137	6251	1.4467897977132806	0.1384150887926451	1
GO:0043202	lysosomal lumen	10	38	1137	6251	1.4467897977132806	0.1384150887926451	1
GO:0045687	positive regulation of glial cell differentiation	6	20	1137	6251	1.6493403693931399	0.14046857985663777	1
GO:0051290	protein heterotetramerization	6	20	1137	6251	1.6493403693931399	0.14046857985663777	1
GO:0098751	bone cell development	6	20	1137	6251	1.6493403693931399	0.14046857985663777	1
GO:0060170	ciliary membrane	6	20	1137	6251	1.6493403693931399	0.14046857985663777	1
GO:0016504	peptidase activator activity	6	20	1137	6251	1.6493403693931399	0.14046857985663777	1
GO:0043028	cysteine-type endopeptidase regulator activity involved in apoptotic process	6	20	1137	6251	1.6493403693931399	0.14046857985663777	1
GO:0031648	protein destabilization	8	29	1137	6251	1.5166348224304733	0.14208722850339933	1
GO:0050818	regulation of coagulation	8	29	1137	6251	1.5166348224304733	0.14208722850339933	1
GO:0150076	neuroinflammatory response	8	29	1137	6251	1.5166348224304733	0.14208722850339933	1
GO:0001047	core promoter binding	8	29	1137	6251	1.5166348224304733	0.14208722850339933	1
GO:0061733	peptide-lysine-N-acetyltransferase activity	8	29	1137	6251	1.5166348224304733	0.14208722850339933	1
GO:0034109	homotypic cell-cell adhesion	11	43	1137	6251	1.4064142684747702	0.14443653952781665	1
GO:0048754	branching morphogenesis of an epithelial tube	11	43	1137	6251	1.4064142684747702	0.14443653952781665	1
GO:2000241	regulation of reproductive process	11	43	1137	6251	1.4064142684747702	0.14443653952781665	1
GO:0002576	platelet degranulation	16	67	1137	6251	1.3129077567308578	0.14608732454887158	1
GO:0098802	plasma membrane receptor complex	16	67	1137	6251	1.3129077567308578	0.14608732454887158	1
GO:0010951	negative regulation of endopeptidase activity	17	72	1137	6251	1.2980919573927487	0.14805125608516914	1
GO:0045814	negative regulation of gene expression, epigenetic	12	48	1137	6251	1.3744503078276165	0.1492449055832617	1
GO:2000060	positive regulation of ubiquitin-dependent protein catabolic process	12	48	1137	6251	1.3744503078276165	0.1492449055832617	1
GO:0016810	hydrolase activity, acting on carbon-nitrogen (but not peptide) bonds	12	48	1137	6251	1.3744503078276165	0.1492449055832617	1
GO:0001706	endoderm formation	5	16	1137	6251	1.718062884784521	0.15042310775737805	1
GO:0001913	T cell mediated cytotoxicity	5	16	1137	6251	1.718062884784521	0.15042310775737805	1
GO:0006298	mismatch repair	5	16	1137	6251	1.718062884784521	0.15042310775737805	1
GO:0010574	regulation of vascular endothelial growth factor production	5	16	1137	6251	1.718062884784521	0.15042310775737805	1
GO:0030317	flagellated sperm motility	5	16	1137	6251	1.718062884784521	0.15042310775737805	1
GO:0032735	positive regulation of interleukin-12 production	5	16	1137	6251	1.718062884784521	0.15042310775737805	1
GO:0060148	positive regulation of posttranscriptional gene silencing	5	16	1137	6251	1.718062884784521	0.15042310775737805	1
GO:0097722	sperm motility	5	16	1137	6251	1.718062884784521	0.15042310775737805	1
GO:0150077	regulation of neuroinflammatory response	5	16	1137	6251	1.718062884784521	0.15042310775737805	1
GO:1903170	negative regulation of calcium ion transmembrane transport	5	16	1137	6251	1.718062884784521	0.15042310775737805	1
GO:0000242	pericentriolar material	5	16	1137	6251	1.718062884784521	0.15042310775737805	1
GO:0045178	basal part of cell	5	16	1137	6251	1.718062884784521	0.15042310775737805	1
GO:0016790	thiolester hydrolase activity	5	16	1137	6251	1.718062884784521	0.15042310775737805	1
GO:0016878	acid-thiol ligase activity	5	16	1137	6251	1.718062884784521	0.15042310775737805	1
GO:0070717	poly-purine tract binding	5	16	1137	6251	1.718062884784521	0.15042310775737805	1
GO:0071813	lipoprotein particle binding	5	16	1137	6251	1.718062884784521	0.15042310775737805	1
GO:0071814	protein-lipid complex binding	5	16	1137	6251	1.718062884784521	0.15042310775737805	1
GO:0098632	cell-cell adhesion mediator activity	5	16	1137	6251	1.718062884784521	0.15042310775737805	1
GO:0006301	postreplication repair	9	34	1137	6251	1.4553003259351234	0.15081738233635134	1
GO:0031100	animal organ regeneration	9	34	1137	6251	1.4553003259351234	0.15081738233635134	1
GO:0032210	regulation of telomere maintenance via telomerase	9	34	1137	6251	1.4553003259351234	0.15081738233635134	1
GO:0033619	membrane protein proteolysis	9	34	1137	6251	1.4553003259351234	0.15081738233635134	1
GO:0048708	astrocyte differentiation	9	34	1137	6251	1.4553003259351234	0.15081738233635134	1
GO:0005778	peroxisomal membrane	9	34	1137	6251	1.4553003259351234	0.15081738233635134	1
GO:0031903	microbody membrane	9	34	1137	6251	1.4553003259351234	0.15081738233635134	1
GO:0016441	posttranscriptional gene silencing	19	82	1137	6251	1.2738807731085227	0.15088949566872134	1
GO:1904950	negative regulation of establishment of protein localization	19	82	1137	6251	1.2738807731085227	0.15088949566872134	1
GO:0006415	translational termination	13	53	1137	6251	1.3485172831516237	0.15309697294026792	1
GO:0002468	dendritic cell antigen processing and presentation	2	4	1137	6251	2.7489006156552334	0.15359452129005322	1
GO:0006000	fructose metabolic process	2	4	1137	6251	2.7489006156552334	0.15359452129005322	1
GO:0015812	gamma-aminobutyric acid transport	2	4	1137	6251	2.7489006156552334	0.15359452129005322	1
GO:0016114	terpenoid biosynthetic process	2	4	1137	6251	2.7489006156552334	0.15359452129005322	1
GO:0036149	phosphatidylinositol acyl-chain remodeling	2	4	1137	6251	2.7489006156552334	0.15359452129005322	1
GO:0042573	retinoic acid metabolic process	2	4	1137	6251	2.7489006156552334	0.15359452129005322	1
GO:0043116	negative regulation of vascular permeability	2	4	1137	6251	2.7489006156552334	0.15359452129005322	1
GO:0048755	branching morphogenesis of a nerve	2	4	1137	6251	2.7489006156552334	0.15359452129005322	1
GO:0071941	nitrogen cycle metabolic process	2	4	1137	6251	2.7489006156552334	0.15359452129005322	1
GO:0072074	kidney mesenchyme development	2	4	1137	6251	2.7489006156552334	0.15359452129005322	1
GO:0072075	metanephric mesenchyme development	2	4	1137	6251	2.7489006156552334	0.15359452129005322	1
GO:0086067	AV node cell to bundle of His cell communication	2	4	1137	6251	2.7489006156552334	0.15359452129005322	1
GO:0098810	neurotransmitter reuptake	2	4	1137	6251	2.7489006156552334	0.15359452129005322	1
GO:0098856	intestinal lipid absorption	2	4	1137	6251	2.7489006156552334	0.15359452129005322	1
GO:1900452	regulation of long-term synaptic depression	2	4	1137	6251	2.7489006156552334	0.15359452129005322	1
GO:1901386	negative regulation of voltage-gated calcium channel activity	2	4	1137	6251	2.7489006156552334	0.15359452129005322	1
GO:2001212	regulation of vasculogenesis	2	4	1137	6251	2.7489006156552334	0.15359452129005322	1
GO:0016327	apicolateral plasma membrane	2	4	1137	6251	2.7489006156552334	0.15359452129005322	1
GO:0005537	mannose binding	2	4	1137	6251	2.7489006156552334	0.15359452129005322	1
GO:0036464	cytoplasmic ribonucleoprotein granule	24	107	1137	6251	1.2331516780509457	0.15370151273429272	1
GO:0034308	primary alcohol metabolic process	7	25	1137	6251	1.5393843447669306	0.154478309178808	1
GO:0045851	pH reduction	7	25	1137	6251	1.5393843447669306	0.154478309178808	1
GO:0016706	oxidoreductase activity, acting on paired donors, with incorporation or reduction of molecular oxygen, 2-oxoglutarate as one donor, and incorporation of one atom each of oxygen into both donors	7	25	1137	6251	1.5393843447669306	0.154478309178808	1
GO:0001890	placenta development	14	58	1137	6251	1.327055469626664	0.1561831045939074	1
GO:0060147	regulation of posttranscriptional gene silencing	14	58	1137	6251	1.327055469626664	0.1561831045939074	1
GO:0060966	regulation of gene silencing by RNA	14	58	1137	6251	1.327055469626664	0.1561831045939074	1
GO:0043154	negative regulation of cysteine-type endopeptidase activity involved in apoptotic process	10	39	1137	6251	1.40969262341294	0.15754276418882732	1
GO:0045995	regulation of embryonic development	10	39	1137	6251	1.40969262341294	0.15754276418882732	1
GO:0032543	mitochondrial translation	15	63	1137	6251	1.3090002931691587	0.15864733685277804	1
GO:0001835	blastocyst hatching	4	12	1137	6251	1.832600410436822	0.15945152086612105	1
GO:0002407	dendritic cell chemotaxis	4	12	1137	6251	1.832600410436822	0.15945152086612105	1
GO:0009067	aspartate family amino acid biosynthetic process	4	12	1137	6251	1.832600410436822	0.15945152086612105	1
GO:0019682	glyceraldehyde-3-phosphate metabolic process	4	12	1137	6251	1.832600410436822	0.15945152086612105	1
GO:0032753	positive regulation of interleukin-4 production	4	12	1137	6251	1.832600410436822	0.15945152086612105	1
GO:0035188	hatching	4	12	1137	6251	1.832600410436822	0.15945152086612105	1
GO:0044090	positive regulation of vacuole organization	4	12	1137	6251	1.832600410436822	0.15945152086612105	1
GO:0046823	negative regulation of nucleocytoplasmic transport	4	12	1137	6251	1.832600410436822	0.15945152086612105	1
GO:0051647	nucleus localization	4	12	1137	6251	1.832600410436822	0.15945152086612105	1
GO:0071684	organism emergence from protective structure	4	12	1137	6251	1.832600410436822	0.15945152086612105	1
GO:1900151	regulation of nuclear-transcribed mRNA catabolic process, deadenylation-dependent decay	4	12	1137	6251	1.832600410436822	0.15945152086612105	1
GO:1900153	positive regulation of nuclear-transcribed mRNA catabolic process, deadenylation-dependent decay	4	12	1137	6251	1.832600410436822	0.15945152086612105	1
GO:0032045	guanyl-nucleotide exchange factor complex	4	12	1137	6251	1.832600410436822	0.15945152086612105	1
GO:0000979	RNA polymerase II core promoter sequence-specific DNA binding	4	12	1137	6251	1.832600410436822	0.15945152086612105	1
GO:0005249	voltage-gated potassium channel activity	4	12	1137	6251	1.832600410436822	0.15945152086612105	1
GO:0050728	negative regulation of inflammatory response	11	44	1137	6251	1.3744503078276165	0.16277060459673667	1
GO:0000792	heterochromatin	11	44	1137	6251	1.3744503078276165	0.16277060459673667	1
GO:0017038	protein import	18	78	1137	6251	1.268723361071646	0.1633038477742764	1
GO:0000723	telomere maintenance	19	83	1137	6251	1.2585328119867332	0.1641780867269415	1
GO:2001242	regulation of intrinsic apoptotic signaling pathway	19	83	1137	6251	1.2585328119867332	0.1641780867269415	1
GO:0001845	phagolysosome assembly	3	8	1137	6251	2.061675461741425	0.1645352847117488	1
GO:0002281	macrophage activation involved in immune response	3	8	1137	6251	2.061675461741425	0.1645352847117488	1
GO:0006071	glycerol metabolic process	3	8	1137	6251	2.061675461741425	0.1645352847117488	1
GO:0006474	N-terminal protein amino acid acetylation	3	8	1137	6251	2.061675461741425	0.1645352847117488	1
GO:0006978	DNA damage response, signal transduction by p53 class mediator resulting in transcription of p21 class mediator	3	8	1137	6251	2.061675461741425	0.1645352847117488	1
GO:0007035	vacuolar acidification	3	8	1137	6251	2.061675461741425	0.1645352847117488	1
GO:0007039	protein catabolic process in the vacuole	3	8	1137	6251	2.061675461741425	0.1645352847117488	1
GO:0007256	activation of JNKK activity	3	8	1137	6251	2.061675461741425	0.1645352847117488	1
GO:0008535	respiratory chain complex IV assembly	3	8	1137	6251	2.061675461741425	0.1645352847117488	1
GO:0010884	positive regulation of lipid storage	3	8	1137	6251	2.061675461741425	0.1645352847117488	1
GO:0016024	CDP-diacylglycerol biosynthetic process	3	8	1137	6251	2.061675461741425	0.1645352847117488	1
GO:0030199	collagen fibril organization	3	8	1137	6251	2.061675461741425	0.1645352847117488	1
GO:0032494	response to peptidoglycan	3	8	1137	6251	2.061675461741425	0.1645352847117488	1
GO:0032785	negative regulation of DNA-templated transcription, elongation	3	8	1137	6251	2.061675461741425	0.1645352847117488	1
GO:0034080	CENP-A containing nucleosome assembly	3	8	1137	6251	2.061675461741425	0.1645352847117488	1
GO:0034104	negative regulation of tissue remodeling	3	8	1137	6251	2.061675461741425	0.1645352847117488	1
GO:0034367	protein-containing complex remodeling	3	8	1137	6251	2.061675461741425	0.1645352847117488	1
GO:0034368	protein-lipid complex remodeling	3	8	1137	6251	2.061675461741425	0.1645352847117488	1
GO:0034369	plasma lipoprotein particle remodeling	3	8	1137	6251	2.061675461741425	0.1645352847117488	1
GO:0042772	DNA damage response, signal transduction resulting in transcription	3	8	1137	6251	2.061675461741425	0.1645352847117488	1
GO:0042994	cytoplasmic sequestering of transcription factor	3	8	1137	6251	2.061675461741425	0.1645352847117488	1
GO:0044331	cell-cell adhesion mediated by cadherin	3	8	1137	6251	2.061675461741425	0.1645352847117488	1
GO:0045651	positive regulation of macrophage differentiation	3	8	1137	6251	2.061675461741425	0.1645352847117488	1
GO:0045940	positive regulation of steroid metabolic process	3	8	1137	6251	2.061675461741425	0.1645352847117488	1
GO:0050433	regulation of catecholamine secretion	3	8	1137	6251	2.061675461741425	0.1645352847117488	1
GO:0051284	positive regulation of sequestering of calcium ion	3	8	1137	6251	2.061675461741425	0.1645352847117488	1
GO:0060009	Sertoli cell development	3	8	1137	6251	2.061675461741425	0.1645352847117488	1
GO:0060049	regulation of protein glycosylation	3	8	1137	6251	2.061675461741425	0.1645352847117488	1
GO:0061641	CENP-A containing chromatin organization	3	8	1137	6251	2.061675461741425	0.1645352847117488	1
GO:0090085	regulation of protein deubiquitination	3	8	1137	6251	2.061675461741425	0.1645352847117488	1
GO:0090201	negative regulation of release of cytochrome c from mitochondria	3	8	1137	6251	2.061675461741425	0.1645352847117488	1
GO:1903019	negative regulation of glycoprotein metabolic process	3	8	1137	6251	2.061675461741425	0.1645352847117488	1
GO:1903025	regulation of RNA polymerase II regulatory region sequence-specific DNA binding	3	8	1137	6251	2.061675461741425	0.1645352847117488	1
GO:0031528	microvillus membrane	3	8	1137	6251	2.061675461741425	0.1645352847117488	1
GO:0035068	micro-ribonucleoprotein complex	3	8	1137	6251	2.061675461741425	0.1645352847117488	1
GO:0043218	compact myelin	3	8	1137	6251	2.061675461741425	0.1645352847117488	1
GO:0043220	Schmidt-Lanterman incisure	3	8	1137	6251	2.061675461741425	0.1645352847117488	1
GO:0004364	glutathione transferase activity	3	8	1137	6251	2.061675461741425	0.1645352847117488	1
GO:0004602	glutathione peroxidase activity	3	8	1137	6251	2.061675461741425	0.1645352847117488	1
GO:0008097	5S rRNA binding	3	8	1137	6251	2.061675461741425	0.1645352847117488	1
GO:0035497	cAMP response element binding	3	8	1137	6251	2.061675461741425	0.1645352847117488	1
GO:0050998	nitric-oxide synthase binding	3	8	1137	6251	2.061675461741425	0.1645352847117488	1
GO:0015800	acidic amino acid transport	8	30	1137	6251	1.4660803283494577	0.16465989026376338	1
GO:0045682	regulation of epidermis development	8	30	1137	6251	1.4660803283494577	0.16465989026376338	1
GO:1904589	regulation of protein import	8	30	1137	6251	1.4660803283494577	0.16465989026376338	1
GO:0070302	regulation of stress-activated protein kinase signaling cascade	25	113	1137	6251	1.2163277060421387	0.16516895454972377	1
GO:0043902	positive regulation of multi-organism process	23	103	1137	6251	1.2276643526227253	0.16546619315810163	1
GO:2001243	negative regulation of intrinsic apoptotic signaling pathway	12	49	1137	6251	1.3464003015454202	0.16685210765585118	1
GO:0009988	cell-cell recognition	6	21	1137	6251	1.5708003518029903	0.16810105600115535	1
GO:0010039	response to iron ion	6	21	1137	6251	1.5708003518029903	0.16810105600115535	1
GO:0035666	TRIF-dependent toll-like receptor signaling pathway	6	21	1137	6251	1.5708003518029903	0.16810105600115535	1
GO:0042551	neuron maturation	6	21	1137	6251	1.5708003518029903	0.16810105600115535	1
GO:0046329	negative regulation of JNK cascade	6	21	1137	6251	1.5708003518029903	0.16810105600115535	1
GO:0050686	negative regulation of mRNA processing	6	21	1137	6251	1.5708003518029903	0.16810105600115535	1
GO:1903793	positive regulation of anion transport	6	21	1137	6251	1.5708003518029903	0.16810105600115535	1
GO:0031228	intrinsic component of Golgi membrane	6	21	1137	6251	1.5708003518029903	0.16810105600115535	1
GO:0001046	core promoter sequence-specific DNA binding	6	21	1137	6251	1.5708003518029903	0.16810105600115535	1
GO:0008235	metalloexopeptidase activity	6	21	1137	6251	1.5708003518029903	0.16810105600115535	1
GO:0043531	ADP binding	6	21	1137	6251	1.5708003518029903	0.16810105600115535	1
GO:0008023	transcription elongation factor complex	9	35	1137	6251	1.4137203166226915	0.1722166581128965	1
GO:0050777	negative regulation of immune response	16	69	1137	6251	1.2748524594343111	0.1758454478878788	1
GO:2000116	regulation of cysteine-type endopeptidase activity	24	109	1137	6251	1.2105250417564328	0.17752722413218175	1
GO:0035195	gene silencing by miRNA	18	79	1137	6251	1.2526635716909924	0.1776161338411222	1
GO:0030148	sphingolipid biosynthetic process	10	40	1137	6251	1.3744503078276167	0.1778974805775037	1
GO:0046717	acid secretion	10	40	1137	6251	1.3744503078276167	0.1778974805775037	1
GO:0005319	lipid transporter activity	10	40	1137	6251	1.3744503078276167	0.1778974805775037	1
GO:0007033	vacuole organization	20	89	1137	6251	1.2354609508562846	0.17829776274462772	1
GO:0051092	positive regulation of NF-kappaB transcription factor activity	20	89	1137	6251	1.2354609508562846	0.17829776274462772	1
GO:2000058	regulation of ubiquitin-dependent protein catabolic process	20	89	1137	6251	1.2354609508562846	0.17829776274462772	1
GO:0038061	NIK/NF-kappaB signaling	21	94	1137	6251	1.2282321899736148	0.17833088215900977	1
GO:0009247	glycolipid biosynthetic process	7	26	1137	6251	1.480177254583587	0.18020258412079992	1
GO:0019068	virion assembly	7	26	1137	6251	1.480177254583587	0.18020258412079992	1
GO:0070316	regulation of G0 to G1 transition	7	26	1137	6251	1.480177254583587	0.18020258412079992	1
GO:0005881	cytoplasmic microtubule	7	26	1137	6251	1.480177254583587	0.18020258412079992	1
GO:0015293	symporter activity	7	26	1137	6251	1.480177254583587	0.18020258412079992	1
GO:0001973	adenosine receptor signaling pathway	1	1	1137	6251	5.497801231310467	0.18189089745640696	1
GO:0014061	regulation of norepinephrine secretion	1	1	1137	6251	5.497801231310467	0.18189089745640696	1
GO:0032276	regulation of gonadotropin secretion	1	1	1137	6251	5.497801231310467	0.18189089745640696	1
GO:0005892	acetylcholine-gated channel complex	1	1	1137	6251	5.497801231310467	0.18189089745640696	1
GO:0032156	septin cytoskeleton	1	1	1137	6251	5.497801231310467	0.18189089745640696	1
GO:0004745	retinol dehydrogenase activity	1	1	1137	6251	5.497801231310467	0.18189089745640696	1
GO:0030547	receptor inhibitor activity	1	1	1137	6251	5.497801231310467	0.18189089745640696	1
GO:0048019	receptor antagonist activity	1	1	1137	6251	5.497801231310467	0.18189089745640696	1
GO:1903312	negative regulation of mRNA metabolic process	11	45	1137	6251	1.3439069676536695	0.1821928741551483	1
GO:0006458	'de novo' protein folding	5	17	1137	6251	1.6170003621501372	0.18299808882968613	1
GO:0010573	vascular endothelial growth factor production	5	17	1137	6251	1.6170003621501372	0.18299808882968613	1
GO:0031122	cytoplasmic microtubule organization	5	17	1137	6251	1.6170003621501372	0.18299808882968613	1
GO:0032633	interleukin-4 production	5	17	1137	6251	1.6170003621501372	0.18299808882968613	1
GO:0060425	lung morphogenesis	5	17	1137	6251	1.6170003621501372	0.18299808882968613	1
GO:1902229	regulation of intrinsic apoptotic signaling pathway in response to DNA damage	5	17	1137	6251	1.6170003621501372	0.18299808882968613	1
GO:2000279	negative regulation of DNA biosynthetic process	5	17	1137	6251	1.6170003621501372	0.18299808882968613	1
GO:0035198	miRNA binding	5	17	1137	6251	1.6170003621501372	0.18299808882968613	1
GO:0015718	monocarboxylic acid transport	12	50	1137	6251	1.319472295514512	0.1854377781577452	1
GO:0032204	regulation of telomere maintenance	12	50	1137	6251	1.319472295514512	0.1854377781577452	1
GO:0005539	glycosaminoglycan binding	12	50	1137	6251	1.319472295514512	0.1854377781577452	1
GO:1904949	ATPase complex	13	55	1137	6251	1.2994802910370191	0.18786884290776223	1
GO:0002532	production of molecular mediator involved in inflammatory response	8	31	1137	6251	1.4187874145317332	0.1887591879477176	1
GO:0046330	positive regulation of JNK cascade	14	60	1137	6251	1.2828202873057755	0.18965809011263846	1
GO:1901568	fatty acid derivative metabolic process	14	60	1137	6251	1.2828202873057755	0.18965809011263846	1
GO:0042594	response to starvation	22	100	1137	6251	1.2095162708883025	0.1914845164051856	1
GO:0060968	regulation of gene silencing	16	70	1137	6251	1.2566402814423923	0.19179266562638536	1
GO:1901796	regulation of signal transduction by p53 class mediator	21	95	1137	6251	1.2153034300791556	0.1919881869937493	1
GO:1903900	regulation of viral life cycle	17	75	1137	6251	1.246168279097039	0.19231057134510987	1
GO:0032200	telomere organization	19	85	1137	6251	1.2289202752341042	0.19254721169737968	1
GO:0015908	fatty acid transport	9	36	1137	6251	1.3744503078276167	0.1949225963742958	1
GO:0045739	positive regulation of DNA repair	9	36	1137	6251	1.3744503078276167	0.1949225963742958	1
GO:0048678	response to axon injury	9	36	1137	6251	1.3744503078276167	0.1949225963742958	1
GO:0019838	growth factor binding	9	36	1137	6251	1.3744503078276167	0.1949225963742958	1
GO:0030224	monocyte differentiation	6	22	1137	6251	1.4994003358119452	0.19778462254488305	1
GO:0035337	fatty-acyl-CoA metabolic process	6	22	1137	6251	1.4994003358119452	0.19778462254488305	1
GO:0036297	interstrand cross-link repair	6	22	1137	6251	1.4994003358119452	0.19778462254488305	1
GO:1903018	regulation of glycoprotein metabolic process	6	22	1137	6251	1.4994003358119452	0.19778462254488305	1
GO:1903131	mononuclear cell differentiation	6	22	1137	6251	1.4994003358119452	0.19778462254488305	1
GO:0005267	potassium channel activity	6	22	1137	6251	1.4994003358119452	0.19778462254488305	1
GO:0008186	RNA-dependent ATPase activity	6	22	1137	6251	1.4994003358119452	0.19778462254488305	1
GO:0008536	Ran GTPase binding	6	22	1137	6251	1.4994003358119452	0.19778462254488305	1
GO:0001911	negative regulation of leukocyte mediated cytotoxicity	4	13	1137	6251	1.691631148095528	0.19899157443378163	1
GO:0006297	nucleotide-excision repair, DNA gap filling	4	13	1137	6251	1.691631148095528	0.19899157443378163	1
GO:0006884	cell volume homeostasis	4	13	1137	6251	1.691631148095528	0.19899157443378163	1
GO:0009072	aromatic amino acid family metabolic process	4	13	1137	6251	1.691631148095528	0.19899157443378163	1
GO:0031498	chromatin disassembly	4	13	1137	6251	1.691631148095528	0.19899157443378163	1
GO:0032673	regulation of interleukin-4 production	4	13	1137	6251	1.691631148095528	0.19899157443378163	1
GO:0035036	sperm-egg recognition	4	13	1137	6251	1.691631148095528	0.19899157443378163	1
GO:0042276	error-prone translesion synthesis	4	13	1137	6251	1.691631148095528	0.19899157443378163	1
GO:0042921	glucocorticoid receptor signaling pathway	4	13	1137	6251	1.691631148095528	0.19899157443378163	1
GO:0051589	negative regulation of neurotransmitter transport	4	13	1137	6251	1.691631148095528	0.19899157443378163	1
GO:0060042	retina morphogenesis in camera-type eye	4	13	1137	6251	1.691631148095528	0.19899157443378163	1
GO:0060292	long-term synaptic depression	4	13	1137	6251	1.691631148095528	0.19899157443378163	1
GO:0060323	head morphogenesis	4	13	1137	6251	1.691631148095528	0.19899157443378163	1
GO:1902230	negative regulation of intrinsic apoptotic signaling pathway in response to DNA damage	4	13	1137	6251	1.691631148095528	0.19899157443378163	1
GO:2000272	negative regulation of signaling receptor activity	4	13	1137	6251	1.691631148095528	0.19899157443378163	1
GO:2000737	negative regulation of stem cell differentiation	4	13	1137	6251	1.691631148095528	0.19899157443378163	1
GO:0005868	cytoplasmic dynein complex	4	13	1137	6251	1.691631148095528	0.19899157443378163	1
GO:0016581	NuRD complex	4	13	1137	6251	1.691631148095528	0.19899157443378163	1
GO:0090545	CHD-type complex	4	13	1137	6251	1.691631148095528	0.19899157443378163	1
GO:0042809	vitamin D receptor binding	4	13	1137	6251	1.691631148095528	0.19899157443378163	1
GO:0070064	proline-rich region binding	4	13	1137	6251	1.691631148095528	0.19899157443378163	1
GO:1901983	regulation of protein acetylation	10	41	1137	6251	1.3409271295879186	0.19939594129392985	1
GO:0005884	actin filament	10	41	1137	6251	1.3409271295879186	0.19939594129392985	1
GO:0001824	blastocyst development	11	46	1137	6251	1.314691598791633	0.20263360350026588	1
GO:0050868	negative regulation of T cell activation	11	46	1137	6251	1.314691598791633	0.20263360350026588	1
GO:0032872	regulation of stress-activated MAPK cascade	24	111	1137	6251	1.1887137797428033	0.2031860419929933	1
GO:0071216	cellular response to biotic stimulus	24	111	1137	6251	1.1887137797428033	0.2031860419929933	1
GO:0002792	negative regulation of peptide secretion	12	51	1137	6251	1.2936002897201098	0.20494266849131682	1
GO:0048259	regulation of receptor-mediated endocytosis	12	51	1137	6251	1.2936002897201098	0.20494266849131682	1
GO:0042383	sarcolemma	13	56	1137	6251	1.2762752858399296	0.20653830682120916	1
GO:0045665	negative regulation of neuron differentiation	20	91	1137	6251	1.2083079629253772	0.2069349780765429	1
GO:0009066	aspartate family amino acid metabolic process	7	27	1137	6251	1.425355874784195	0.20757362590044345	1
GO:0032873	negative regulation of stress-activated MAPK cascade	7	27	1137	6251	1.425355874784195	0.20757362590044345	1
GO:0045023	G0 to G1 transition	7	27	1137	6251	1.425355874784195	0.20757362590044345	1
GO:0070303	negative regulation of stress-activated protein kinase signaling cascade	7	27	1137	6251	1.425355874784195	0.20757362590044345	1
GO:0004896	cytokine receptor activity	7	27	1137	6251	1.425355874784195	0.20757362590044345	1
GO:0005080	protein kinase C binding	7	27	1137	6251	1.425355874784195	0.20757362590044345	1
GO:0016765	transferase activity, transferring alkyl or aryl (other than methyl) groups	7	27	1137	6251	1.425355874784195	0.20757362590044345	1
GO:0006606	protein import into nucleus	14	61	1137	6251	1.261790446530271	0.2075758283950972	1
GO:1903169	regulation of calcium ion transmembrane transport	14	61	1137	6251	1.261790446530271	0.2075758283950972	1
GO:1903828	negative regulation of cellular protein localization	14	61	1137	6251	1.261790446530271	0.2075758283950972	1
GO:0035579	specific granule membrane	14	61	1137	6251	1.261790446530271	0.2075758283950972	1
GO:0006338	chromatin remodeling	18	81	1137	6251	1.2217336069578815	0.20806759858336923	1
GO:0035194	posttranscriptional gene silencing by RNA	18	81	1137	6251	1.2217336069578815	0.20806759858336923	1
GO:0043433	negative regulation of DNA-binding transcription factor activity	18	81	1137	6251	1.2217336069578815	0.20806759858336923	1
GO:0014065	phosphatidylinositol 3-kinase signaling	15	66	1137	6251	1.2495002798432877	0.20817015144666812	1
GO:0051494	negative regulation of cytoskeleton organization	15	66	1137	6251	1.2495002798432877	0.20817015144666812	1
GO:0010950	positive regulation of endopeptidase activity	17	76	1137	6251	1.2297713280562885	0.2083565251881998	1
GO:0098727	maintenance of cell number	17	76	1137	6251	1.2297713280562885	0.2083565251881998	1
GO:0042129	regulation of T cell proliferation	16	71	1137	6251	1.2389411225488374	0.20840811332675455	1
GO:0043462	regulation of ATPase activity	8	32	1137	6251	1.3744503078276167	0.2142373180373428	1
GO:0072009	nephron epithelium development	8	32	1137	6251	1.3744503078276167	0.2142373180373428	1
GO:2000514	regulation of CD4-positive, alpha-beta T cell activation	8	32	1137	6251	1.3744503078276167	0.2142373180373428	1
GO:0016667	oxidoreductase activity, acting on a sulfur group of donors	8	32	1137	6251	1.3744503078276167	0.2142373180373428	1
GO:0048029	monosaccharide binding	8	32	1137	6251	1.3744503078276167	0.2142373180373428	1
GO:0002577	regulation of antigen processing and presentation	3	9	1137	6251	1.8326004104368219	0.21506414640402238	1
GO:0002726	positive regulation of T cell cytokine production	3	9	1137	6251	1.8326004104368219	0.21506414640402238	1
GO:0006089	lactate metabolic process	3	9	1137	6251	1.8326004104368219	0.21506414640402238	1
GO:0007129	synapsis	3	9	1137	6251	1.8326004104368219	0.21506414640402238	1
GO:0008210	estrogen metabolic process	3	9	1137	6251	1.8326004104368219	0.21506414640402238	1
GO:0009074	aromatic amino acid family catabolic process	3	9	1137	6251	1.8326004104368219	0.21506414640402238	1
GO:0009147	pyrimidine nucleoside triphosphate metabolic process	3	9	1137	6251	1.8326004104368219	0.21506414640402238	1
GO:0010544	negative regulation of platelet activation	3	9	1137	6251	1.8326004104368219	0.21506414640402238	1
GO:0014850	response to muscle activity	3	9	1137	6251	1.8326004104368219	0.21506414640402238	1
GO:0032616	interleukin-13 production	3	9	1137	6251	1.8326004104368219	0.21506414640402238	1
GO:0035357	peroxisome proliferator activated receptor signaling pathway	3	9	1137	6251	1.8326004104368219	0.21506414640402238	1
GO:0043101	purine-containing compound salvage	3	9	1137	6251	1.8326004104368219	0.21506414640402238	1
GO:0043174	nucleoside salvage	3	9	1137	6251	1.8326004104368219	0.21506414640402238	1
GO:0043970	histone H3-K9 acetylation	3	9	1137	6251	1.8326004104368219	0.21506414640402238	1
GO:0044827	modulation by host of viral genome replication	3	9	1137	6251	1.8326004104368219	0.21506414640402238	1
GO:0046337	phosphatidylethanolamine metabolic process	3	9	1137	6251	1.8326004104368219	0.21506414640402238	1
GO:0048385	regulation of retinoic acid receptor signaling pathway	3	9	1137	6251	1.8326004104368219	0.21506414640402238	1
GO:0048841	regulation of axon extension involved in axon guidance	3	9	1137	6251	1.8326004104368219	0.21506414640402238	1
GO:0051043	regulation of membrane protein ectodomain proteolysis	3	9	1137	6251	1.8326004104368219	0.21506414640402238	1
GO:0060008	Sertoli cell differentiation	3	9	1137	6251	1.8326004104368219	0.21506414640402238	1
GO:0060263	regulation of respiratory burst	3	9	1137	6251	1.8326004104368219	0.21506414640402238	1
GO:0070202	regulation of establishment of protein localization to chromosome	3	9	1137	6251	1.8326004104368219	0.21506414640402238	1
GO:0070207	protein homotrimerization	3	9	1137	6251	1.8326004104368219	0.21506414640402238	1
GO:0071801	regulation of podosome assembly	3	9	1137	6251	1.8326004104368219	0.21506414640402238	1
GO:0072574	hepatocyte proliferation	3	9	1137	6251	1.8326004104368219	0.21506414640402238	1
GO:0072575	epithelial cell proliferation involved in liver morphogenesis	3	9	1137	6251	1.8326004104368219	0.21506414640402238	1
GO:1902563	regulation of neutrophil activation	3	9	1137	6251	1.8326004104368219	0.21506414640402238	1
GO:0000346	transcription export complex	3	9	1137	6251	1.8326004104368219	0.21506414640402238	1
GO:0001931	uropod	3	9	1137	6251	1.8326004104368219	0.21506414640402238	1
GO:0030684	preribosome	3	9	1137	6251	1.8326004104368219	0.21506414640402238	1
GO:0031254	cell trailing edge	3	9	1137	6251	1.8326004104368219	0.21506414640402238	1
GO:0042827	platelet dense granule	3	9	1137	6251	1.8326004104368219	0.21506414640402238	1
GO:0001846	opsonin binding	3	9	1137	6251	1.8326004104368219	0.21506414640402238	1
GO:0001848	complement binding	3	9	1137	6251	1.8326004104368219	0.21506414640402238	1
GO:0004129	cytochrome-c oxidase activity	3	9	1137	6251	1.8326004104368219	0.21506414640402238	1
GO:0005227	calcium activated cation channel activity	3	9	1137	6251	1.8326004104368219	0.21506414640402238	1
GO:0005504	fatty acid binding	3	9	1137	6251	1.8326004104368219	0.21506414640402238	1
GO:0008656	cysteine-type endopeptidase activator activity involved in apoptotic process	3	9	1137	6251	1.8326004104368219	0.21506414640402238	1
GO:0015002	heme-copper terminal oxidase activity	3	9	1137	6251	1.8326004104368219	0.21506414640402238	1
GO:0016289	CoA hydrolase activity	3	9	1137	6251	1.8326004104368219	0.21506414640402238	1
GO:0016676	oxidoreductase activity, acting on a heme group of donors, oxygen as acceptor	3	9	1137	6251	1.8326004104368219	0.21506414640402238	1
GO:0031078	histone deacetylase activity (H3-K14 specific)	3	9	1137	6251	1.8326004104368219	0.21506414640402238	1
GO:0031435	mitogen-activated protein kinase kinase kinase binding	3	9	1137	6251	1.8326004104368219	0.21506414640402238	1
GO:0032041	NAD-dependent histone deacetylase activity (H3-K14 specific)	3	9	1137	6251	1.8326004104368219	0.21506414640402238	1
GO:0098641	cadherin binding involved in cell-cell adhesion	3	9	1137	6251	1.8326004104368219	0.21506414640402238	1
GO:0140035	ubiquitination-like modification-dependent protein binding	3	9	1137	6251	1.8326004104368219	0.21506414640402238	1
GO:0140036	ubiquitin-dependent protein binding	3	9	1137	6251	1.8326004104368219	0.21506414640402238	1
GO:0006363	termination of RNA polymerase I transcription	5	18	1137	6251	1.527167008697352	0.2178609797791395	1
GO:0006623	protein targeting to vacuole	5	18	1137	6251	1.527167008697352	0.2178609797791395	1
GO:0009395	phospholipid catabolic process	5	18	1137	6251	1.527167008697352	0.2178609797791395	1
GO:0010830	regulation of myotube differentiation	5	18	1137	6251	1.527167008697352	0.2178609797791395	1
GO:0032835	glomerulus development	5	18	1137	6251	1.527167008697352	0.2178609797791395	1
GO:0033344	cholesterol efflux	5	18	1137	6251	1.527167008697352	0.2178609797791395	1
GO:0060688	regulation of morphogenesis of a branching structure	5	18	1137	6251	1.527167008697352	0.2178609797791395	1
GO:0071168	protein localization to chromatin	5	18	1137	6251	1.527167008697352	0.2178609797791395	1
GO:2000781	positive regulation of double-strand break repair	5	18	1137	6251	1.527167008697352	0.2178609797791395	1
GO:0016592	mediator complex	5	18	1137	6251	1.527167008697352	0.2178609797791395	1
GO:0097431	mitotic spindle pole	5	18	1137	6251	1.527167008697352	0.2178609797791395	1
GO:0043175	RNA polymerase core enzyme binding	5	18	1137	6251	1.527167008697352	0.2178609797791395	1
GO:0098631	cell adhesion mediator activity	5	18	1137	6251	1.527167008697352	0.2178609797791395	1
GO:0006487	protein N-linked glycosylation	9	37	1137	6251	1.337303002210654	0.21881745837686198	1
GO:0061515	myeloid cell development	9	37	1137	6251	1.337303002210654	0.21881745837686198	1
GO:0071621	granulocyte chemotaxis	9	37	1137	6251	1.337303002210654	0.21881745837686198	1
GO:0015030	Cajal body	9	37	1137	6251	1.337303002210654	0.21881745837686198	1
GO:0030326	embryonic limb morphogenesis	10	42	1137	6251	1.309000293169159	0.22194195432072752	1
GO:0032368	regulation of lipid transport	10	42	1137	6251	1.309000293169159	0.22194195432072752	1
GO:0033138	positive regulation of peptidyl-serine phosphorylation	10	42	1137	6251	1.309000293169159	0.22194195432072752	1
GO:0035113	embryonic appendage morphogenesis	10	42	1137	6251	1.309000293169159	0.22194195432072752	1
GO:0048515	spermatid differentiation	11	47	1137	6251	1.2867194371152155	0.22401264083492878	1
GO:0070603	SWI/SNF superfamily-type complex	11	47	1137	6251	1.2867194371152155	0.22401264083492878	1
GO:1903531	negative regulation of secretion by cell	18	82	1137	6251	1.2068344166291267	0.2241489400281137	1
GO:1905897	regulation of response to endoplasmic reticulum stress	12	52	1137	6251	1.268723361071646	0.22529893155819894	1
GO:0032434	regulation of proteasomal ubiquitin-dependent protein catabolic process	16	72	1137	6251	1.2217336069578815	0.22565292968149292	1
GO:0032675	regulation of interleukin-6 production	13	57	1137	6251	1.25388449135151	0.22598830199431413	1
GO:0060964	regulation of gene silencing by miRNA	13	57	1137	6251	1.25388449135151	0.22598830199431413	1
GO:0030175	filopodium	13	57	1137	6251	1.25388449135151	0.22598830199431413	1
GO:0001778	plasma membrane repair	2	5	1137	6251	2.1991204925241865	0.22606707774313006	1
GO:0001886	endothelial cell morphogenesis	2	5	1137	6251	2.1991204925241865	0.22606707774313006	1
GO:0019934	cGMP-mediated signaling	2	5	1137	6251	2.1991204925241865	0.22606707774313006	1
GO:0032225	regulation of synaptic transmission, dopaminergic	2	5	1137	6251	2.1991204925241865	0.22606707774313006	1
GO:0032305	positive regulation of icosanoid secretion	2	5	1137	6251	2.1991204925241865	0.22606707774313006	1
GO:0032306	regulation of prostaglandin secretion	2	5	1137	6251	2.1991204925241865	0.22606707774313006	1
GO:0033327	Leydig cell differentiation	2	5	1137	6251	2.1991204925241865	0.22606707774313006	1
GO:0033617	mitochondrial respiratory chain complex IV assembly	2	5	1137	6251	2.1991204925241865	0.22606707774313006	1
GO:0034384	high-density lipoprotein particle clearance	2	5	1137	6251	2.1991204925241865	0.22606707774313006	1
GO:0042074	cell migration involved in gastrulation	2	5	1137	6251	2.1991204925241865	0.22606707774313006	1
GO:0044406	adhesion of symbiont to host	2	5	1137	6251	2.1991204925241865	0.22606707774313006	1
GO:0045779	negative regulation of bone resorption	2	5	1137	6251	2.1991204925241865	0.22606707774313006	1
GO:0046007	negative regulation of activated T cell proliferation	2	5	1137	6251	2.1991204925241865	0.22606707774313006	1
GO:0046459	short-chain fatty acid metabolic process	2	5	1137	6251	2.1991204925241865	0.22606707774313006	1
GO:0046851	negative regulation of bone remodeling	2	5	1137	6251	2.1991204925241865	0.22606707774313006	1
GO:0048730	epidermis morphogenesis	2	5	1137	6251	2.1991204925241865	0.22606707774313006	1
GO:0048745	smooth muscle tissue development	2	5	1137	6251	2.1991204925241865	0.22606707774313006	1
GO:0048875	chemical homeostasis within a tissue	2	5	1137	6251	2.1991204925241865	0.22606707774313006	1
GO:0051608	histamine transport	2	5	1137	6251	2.1991204925241865	0.22606707774313006	1
GO:0060219	camera-type eye photoreceptor cell differentiation	2	5	1137	6251	2.1991204925241865	0.22606707774313006	1
GO:0061318	renal filtration cell differentiation	2	5	1137	6251	2.1991204925241865	0.22606707774313006	1
GO:0070230	positive regulation of lymphocyte apoptotic process	2	5	1137	6251	2.1991204925241865	0.22606707774313006	1
GO:0072112	glomerular visceral epithelial cell differentiation	2	5	1137	6251	2.1991204925241865	0.22606707774313006	1
GO:0072170	metanephric tubule development	2	5	1137	6251	2.1991204925241865	0.22606707774313006	1
GO:0072207	metanephric epithelium development	2	5	1137	6251	2.1991204925241865	0.22606707774313006	1
GO:0072234	metanephric nephron tubule development	2	5	1137	6251	2.1991204925241865	0.22606707774313006	1
GO:0072243	metanephric nephron epithelium development	2	5	1137	6251	2.1991204925241865	0.22606707774313006	1
GO:0072311	glomerular epithelial cell differentiation	2	5	1137	6251	2.1991204925241865	0.22606707774313006	1
GO:0072710	response to hydroxyurea	2	5	1137	6251	2.1991204925241865	0.22606707774313006	1
GO:0072711	cellular response to hydroxyurea	2	5	1137	6251	2.1991204925241865	0.22606707774313006	1
GO:0099151	regulation of postsynaptic density assembly	2	5	1137	6251	2.1991204925241865	0.22606707774313006	1
GO:1904889	regulation of excitatory synapse assembly	2	5	1137	6251	2.1991204925241865	0.22606707774313006	1
GO:1905939	regulation of gonad development	2	5	1137	6251	2.1991204925241865	0.22606707774313006	1
GO:2000042	negative regulation of double-strand break repair via homologous recombination	2	5	1137	6251	2.1991204925241865	0.22606707774313006	1
GO:2000193	positive regulation of fatty acid transport	2	5	1137	6251	2.1991204925241865	0.22606707774313006	1
GO:2000341	regulation of chemokine (C-X-C motif) ligand 2 production	2	5	1137	6251	2.1991204925241865	0.22606707774313006	1
GO:2000774	positive regulation of cellular senescence	2	5	1137	6251	2.1991204925241865	0.22606707774313006	1
GO:0043083	synaptic cleft	2	5	1137	6251	2.1991204925241865	0.22606707774313006	1
GO:0043240	Fanconi anaemia nuclear complex	2	5	1137	6251	2.1991204925241865	0.22606707774313006	1
GO:0008028	monocarboxylic acid transmembrane transporter activity	2	5	1137	6251	2.1991204925241865	0.22606707774313006	1
GO:0035586	purinergic receptor activity	2	5	1137	6251	2.1991204925241865	0.22606707774313006	1
GO:0036041	long-chain fatty acid binding	2	5	1137	6251	2.1991204925241865	0.22606707774313006	1
GO:0042301	phosphate ion binding	2	5	1137	6251	2.1991204925241865	0.22606707774313006	1
GO:0045505	dynein intermediate chain binding	2	5	1137	6251	2.1991204925241865	0.22606707774313006	1
GO:0106019	phosphatidylinositol-4,5-bisphosphate phosphatase activity	2	5	1137	6251	2.1991204925241865	0.22606707774313006	1
GO:2001056	positive regulation of cysteine-type endopeptidase activity	15	67	1137	6251	1.2308510219351791	0.22607865920564854	1
GO:1902904	negative regulation of supramolecular fiber organization	14	62	1137	6251	1.2414389877152665	0.22621523325680368	1
GO:0035872	nucleotide-binding domain, leucine rich repeat containing receptor signaling pathway	6	23	1137	6251	1.4342090168635997	0.22922381200290506	1
GO:0042130	negative regulation of T cell proliferation	6	23	1137	6251	1.4342090168635997	0.22922381200290506	1
GO:0050710	negative regulation of cytokine secretion	6	23	1137	6251	1.4342090168635997	0.22922381200290506	1
GO:0070423	nucleotide-binding oligomerization domain containing signaling pathway	6	23	1137	6251	1.4342090168635997	0.22922381200290506	1
GO:0003678	DNA helicase activity	6	23	1137	6251	1.4342090168635997	0.22922381200290506	1
GO:0015485	cholesterol binding	6	23	1137	6251	1.4342090168635997	0.22922381200290506	1
GO:0002090	regulation of receptor internalization	7	28	1137	6251	1.3744503078276165	0.23637579220207663	1
GO:0006805	xenobiotic metabolic process	7	28	1137	6251	1.3744503078276165	0.23637579220207663	1
GO:0010332	response to gamma radiation	7	28	1137	6251	1.3744503078276165	0.23637579220207663	1
GO:0032413	negative regulation of ion transmembrane transporter activity	7	28	1137	6251	1.3744503078276165	0.23637579220207663	1
GO:0038066	p38MAPK cascade	7	28	1137	6251	1.3744503078276165	0.23637579220207663	1
GO:0045685	regulation of glial cell differentiation	7	28	1137	6251	1.3744503078276165	0.23637579220207663	1
GO:0061647	histone H3-K9 modification	7	28	1137	6251	1.3744503078276165	0.23637579220207663	1
GO:0072665	protein localization to vacuole	7	28	1137	6251	1.3744503078276165	0.23637579220207663	1
GO:0050661	NADP binding	7	28	1137	6251	1.3744503078276165	0.23637579220207663	1
GO:0071219	cellular response to molecule of bacterial origin	20	93	1137	6251	1.1823228454431112	0.23759404825926353	1
GO:0051048	negative regulation of secretion	19	88	1137	6251	1.1870252658511233	0.2392177805427706	1
GO:0008652	cellular amino acid biosynthetic process	8	33	1137	6251	1.332800298499507	0.24092892652101047	1
GO:0030433	ubiquitin-dependent ERAD pathway	8	33	1137	6251	1.332800298499507	0.24092892652101047	1
GO:0032410	negative regulation of transporter activity	8	33	1137	6251	1.332800298499507	0.24092892652101047	1
GO:0032642	regulation of chemokine production	8	33	1137	6251	1.332800298499507	0.24092892652101047	1
GO:0043178	alcohol binding	8	33	1137	6251	1.332800298499507	0.24092892652101047	1
GO:0001919	regulation of receptor recycling	4	14	1137	6251	1.5708003518029905	0.24105755159020656	1
GO:0001974	blood vessel remodeling	4	14	1137	6251	1.5708003518029905	0.24105755159020656	1
GO:0006783	heme biosynthetic process	4	14	1137	6251	1.5708003518029905	0.24105755159020656	1
GO:0007064	mitotic sister chromatid cohesion	4	14	1137	6251	1.5708003518029905	0.24105755159020656	1
GO:0007157	heterophilic cell-cell adhesion via plasma membrane cell adhesion molecules	4	14	1137	6251	1.5708003518029905	0.24105755159020656	1
GO:0007252	I-kappaB phosphorylation	4	14	1137	6251	1.5708003518029905	0.24105755159020656	1
GO:0007520	myoblast fusion	4	14	1137	6251	1.5708003518029905	0.24105755159020656	1
GO:0010259	multicellular organism aging	4	14	1137	6251	1.5708003518029905	0.24105755159020656	1
GO:0010737	protein kinase A signaling	4	14	1137	6251	1.5708003518029905	0.24105755159020656	1
GO:0031342	negative regulation of cell killing	4	14	1137	6251	1.5708003518029905	0.24105755159020656	1
GO:0031958	corticosteroid receptor signaling pathway	4	14	1137	6251	1.5708003518029905	0.24105755159020656	1
GO:0032733	positive regulation of interleukin-10 production	4	14	1137	6251	1.5708003518029905	0.24105755159020656	1
GO:0034453	microtubule anchoring	4	14	1137	6251	1.5708003518029905	0.24105755159020656	1
GO:0036507	protein demannosylation	4	14	1137	6251	1.5708003518029905	0.24105755159020656	1
GO:0036508	protein alpha-1,2-demannosylation	4	14	1137	6251	1.5708003518029905	0.24105755159020656	1
GO:0043457	regulation of cellular respiration	4	14	1137	6251	1.5708003518029905	0.24105755159020656	1
GO:0043486	histone exchange	4	14	1137	6251	1.5708003518029905	0.24105755159020656	1
GO:0043496	regulation of protein homodimerization activity	4	14	1137	6251	1.5708003518029905	0.24105755159020656	1
GO:0045740	positive regulation of DNA replication	4	14	1137	6251	1.5708003518029905	0.24105755159020656	1
GO:0045910	negative regulation of DNA recombination	4	14	1137	6251	1.5708003518029905	0.24105755159020656	1
GO:0046471	phosphatidylglycerol metabolic process	4	14	1137	6251	1.5708003518029905	0.24105755159020656	1
GO:0048846	axon extension involved in axon guidance	4	14	1137	6251	1.5708003518029905	0.24105755159020656	1
GO:0051156	glucose 6-phosphate metabolic process	4	14	1137	6251	1.5708003518029905	0.24105755159020656	1
GO:0070102	interleukin-6-mediated signaling pathway	4	14	1137	6251	1.5708003518029905	0.24105755159020656	1
GO:0090504	epiboly	4	14	1137	6251	1.5708003518029905	0.24105755159020656	1
GO:0097421	liver regeneration	4	14	1137	6251	1.5708003518029905	0.24105755159020656	1
GO:1900181	negative regulation of protein localization to nucleus	4	14	1137	6251	1.5708003518029905	0.24105755159020656	1
GO:1902284	neuron projection extension involved in neuron projection guidance	4	14	1137	6251	1.5708003518029905	0.24105755159020656	1
GO:0016514	SWI/SNF complex	4	14	1137	6251	1.5708003518029905	0.24105755159020656	1
GO:0001530	lipopolysaccharide binding	4	14	1137	6251	1.5708003518029905	0.24105755159020656	1
GO:0001653	peptide receptor activity	4	14	1137	6251	1.5708003518029905	0.24105755159020656	1
GO:0005544	calcium-dependent phospholipid binding	4	14	1137	6251	1.5708003518029905	0.24105755159020656	1
GO:0008528	G protein-coupled peptide receptor activity	4	14	1137	6251	1.5708003518029905	0.24105755159020656	1
GO:0015108	chloride transmembrane transporter activity	4	14	1137	6251	1.5708003518029905	0.24105755159020656	1
GO:0034237	protein kinase A regulatory subunit binding	4	14	1137	6251	1.5708003518029905	0.24105755159020656	1
GO:0016605	PML body	16	73	1137	6251	1.2049975301502391	0.24348397666520188	1
GO:0006835	dicarboxylic acid transport	9	38	1137	6251	1.3021108179419527	0.24376991790299854	1
GO:0010324	membrane invagination	9	38	1137	6251	1.3021108179419527	0.24376991790299854	1
GO:0042278	purine nucleoside metabolic process	9	38	1137	6251	1.3021108179419527	0.24376991790299854	1
GO:1904356	regulation of telomere maintenance via telomere lengthening	9	38	1137	6251	1.3021108179419527	0.24376991790299854	1
GO:0007004	telomere maintenance via telomerase	10	43	1137	6251	1.278558425886155	0.2454284436519132	1
GO:0007286	spermatid development	10	43	1137	6251	1.278558425886155	0.2454284436519132	1
GO:0042102	positive regulation of T cell proliferation	10	43	1137	6251	1.278558425886155	0.2454284436519132	1
GO:2000117	negative regulation of cysteine-type endopeptidase activity	10	43	1137	6251	1.278558425886155	0.2454284436519132	1
GO:0000313	organellar ribosome	10	43	1137	6251	1.278558425886155	0.2454284436519132	1
GO:0005758	mitochondrial intermembrane space	10	43	1137	6251	1.278558425886155	0.2454284436519132	1
GO:0005761	mitochondrial ribosome	10	43	1137	6251	1.278558425886155	0.2454284436519132	1
GO:0006665	sphingolipid metabolic process	14	63	1137	6251	1.2217336069578815	0.245520346515097	1
GO:0046822	regulation of nucleocytoplasmic transport	14	63	1137	6251	1.2217336069578815	0.245520346515097	1
GO:0070665	positive regulation of leukocyte proliferation	14	63	1137	6251	1.2217336069578815	0.245520346515097	1
GO:0002761	regulation of myeloid leukocyte differentiation	13	58	1137	6251	1.2322657932247596	0.2461542479099869	1
GO:0019751	polyol metabolic process	13	58	1137	6251	1.2322657932247596	0.2461542479099869	1
GO:0034767	positive regulation of ion transmembrane transport	13	58	1137	6251	1.2322657932247596	0.2461542479099869	1
GO:0006664	glycolipid metabolic process	11	48	1137	6251	1.259912782175315	0.24624088645028927	1
GO:0015918	sterol transport	11	48	1137	6251	1.259912782175315	0.24624088645028927	1
GO:0055002	striated muscle cell development	11	48	1137	6251	1.259912782175315	0.24624088645028927	1
GO:0000123	histone acetyltransferase complex	11	48	1137	6251	1.259912782175315	0.24624088645028927	1
GO:0006637	acyl-CoA metabolic process	12	53	1137	6251	1.2447851844476527	0.24643121212930033	1
GO:0035383	thioester metabolic process	12	53	1137	6251	1.2447851844476527	0.24643121212930033	1
GO:0051208	sequestering of calcium ion	12	53	1137	6251	1.2447851844476527	0.24643121212930033	1
GO:0005684	U2-type spliceosomal complex	12	53	1137	6251	1.2447851844476527	0.24643121212930033	1
GO:0036459	thiol-dependent ubiquitinyl hydrolase activity	12	53	1137	6251	1.2447851844476527	0.24643121212930033	1
GO:0042581	specific granule	20	94	1137	6251	1.1697449428320144	0.25361112017825144	1
GO:0000959	mitochondrial RNA metabolic process	5	19	1137	6251	1.4467897977132806	0.25454408263257966	1
GO:0001782	B cell homeostasis	5	19	1137	6251	1.4467897977132806	0.25454408263257966	1
GO:0007193	adenylate cyclase-inhibiting G protein-coupled receptor signaling pathway	5	19	1137	6251	1.4467897977132806	0.25454408263257966	1
GO:0034656	nucleobase-containing small molecule catabolic process	5	19	1137	6251	1.4467897977132806	0.25454408263257966	1
GO:0045132	meiotic chromosome segregation	5	19	1137	6251	1.4467897977132806	0.25454408263257966	1
GO:0046685	response to arsenic-containing substance	5	19	1137	6251	1.4467897977132806	0.25454408263257966	1
GO:0060675	ureteric bud morphogenesis	5	19	1137	6251	1.4467897977132806	0.25454408263257966	1
GO:0071108	protein K48-linked deubiquitination	5	19	1137	6251	1.4467897977132806	0.25454408263257966	1
GO:0071353	cellular response to interleukin-4	5	19	1137	6251	1.4467897977132806	0.25454408263257966	1
GO:0072171	mesonephric tubule morphogenesis	5	19	1137	6251	1.4467897977132806	0.25454408263257966	1
GO:0072666	establishment of protein localization to vacuole	5	19	1137	6251	1.4467897977132806	0.25454408263257966	1
GO:1902186	regulation of viral release from host cell	5	19	1137	6251	1.4467897977132806	0.25454408263257966	1
GO:2000516	positive regulation of CD4-positive, alpha-beta T cell activation	5	19	1137	6251	1.4467897977132806	0.25454408263257966	1
GO:0046966	thyroid hormone receptor binding	5	19	1137	6251	1.4467897977132806	0.25454408263257966	1
GO:0042098	T cell proliferation	19	89	1137	6251	1.1736879033134702	0.255753213945124	1
GO:0008234	cysteine-type peptidase activity	18	84	1137	6251	1.1781002638522429	0.2578522544338648	1
GO:0071103	DNA conformation change	24	115	1137	6251	1.14736721349088	0.2594628321389902	1
GO:0035967	cellular response to topologically incorrect protein	17	79	1137	6251	1.1830711510414926	0.2598926104852154	1
GO:0019827	stem cell population maintenance	16	74	1137	6251	1.1887137797428036	0.2618542983169833	1
GO:0002756	MyD88-independent toll-like receptor signaling pathway	6	24	1137	6251	1.3744503078276165	0.262100851353449	1
GO:0002920	regulation of humoral immune response	6	24	1137	6251	1.3744503078276165	0.262100851353449	1
GO:0010883	regulation of lipid storage	6	24	1137	6251	1.3744503078276165	0.262100851353449	1
GO:0042771	intrinsic apoptotic signaling pathway in response to DNA damage by p53 class mediator	6	24	1137	6251	1.3744503078276165	0.262100851353449	1
GO:0061462	protein localization to lysosome	6	24	1137	6251	1.3744503078276165	0.262100851353449	1
GO:0072523	purine-containing compound catabolic process	6	24	1137	6251	1.3744503078276165	0.262100851353449	1
GO:1902562	H4 histone acetyltransferase complex	6	24	1137	6251	1.3744503078276165	0.262100851353449	1
GO:0016877	ligase activity, forming carbon-sulfur bonds	6	24	1137	6251	1.3744503078276165	0.262100851353449	1
GO:0019213	deacetylase activity	6	24	1137	6251	1.3744503078276165	0.262100851353449	1
GO:0042742	defense response to bacterium	14	64	1137	6251	1.2026440193491645	0.265430382439968	1
GO:0030520	intracellular estrogen receptor signaling pathway	7	29	1137	6251	1.327055469626664	0.26637669883347426	1
GO:0031670	cellular response to nutrient	7	29	1137	6251	1.327055469626664	0.26637669883347426	1
GO:0044088	regulation of vacuole organization	7	29	1137	6251	1.327055469626664	0.26637669883347426	1
GO:0045182	translation regulator activity	7	29	1137	6251	1.327055469626664	0.26637669883347426	1
GO:0046718	viral entry into host cell	13	59	1137	6251	1.211379932322645	0.266966063603371	1
GO:0000038	very long-chain fatty acid metabolic process	3	10	1137	6251	1.6493403693931399	0.2682273456926477	1
GO:0001516	prostaglandin biosynthetic process	3	10	1137	6251	1.6493403693931399	0.2682273456926477	1
GO:0001921	positive regulation of receptor recycling	3	10	1137	6251	1.6493403693931399	0.2682273456926477	1
GO:0001945	lymph vessel development	3	10	1137	6251	1.6493403693931399	0.2682273456926477	1
GO:0002082	regulation of oxidative phosphorylation	3	10	1137	6251	1.6493403693931399	0.2682273456926477	1
GO:0002313	mature B cell differentiation involved in immune response	3	10	1137	6251	1.6493403693931399	0.2682273456926477	1
GO:0006825	copper ion transport	3	10	1137	6251	1.6493403693931399	0.2682273456926477	1
GO:0007263	nitric oxide mediated signal transduction	3	10	1137	6251	1.6493403693931399	0.2682273456926477	1
GO:0007413	axonal fasciculation	3	10	1137	6251	1.6493403693931399	0.2682273456926477	1
GO:0010885	regulation of cholesterol storage	3	10	1137	6251	1.6493403693931399	0.2682273456926477	1
GO:0016254	preassembly of GPI anchor in ER membrane	3	10	1137	6251	1.6493403693931399	0.2682273456926477	1
GO:0021846	cell proliferation in forebrain	3	10	1137	6251	1.6493403693931399	0.2682273456926477	1
GO:0030318	melanocyte differentiation	3	10	1137	6251	1.6493403693931399	0.2682273456926477	1
GO:0031055	chromatin remodeling at centromere	3	10	1137	6251	1.6493403693931399	0.2682273456926477	1
GO:0032460	negative regulation of protein oligomerization	3	10	1137	6251	1.6493403693931399	0.2682273456926477	1
GO:0032509	endosome transport via multivesicular body sorting pathway	3	10	1137	6251	1.6493403693931399	0.2682273456926477	1
GO:0035020	regulation of Rac protein signal transduction	3	10	1137	6251	1.6493403693931399	0.2682273456926477	1
GO:0035067	negative regulation of histone acetylation	3	10	1137	6251	1.6493403693931399	0.2682273456926477	1
GO:0035082	axoneme assembly	3	10	1137	6251	1.6493403693931399	0.2682273456926477	1
GO:0035855	megakaryocyte development	3	10	1137	6251	1.6493403693931399	0.2682273456926477	1
GO:0036035	osteoclast development	3	10	1137	6251	1.6493403693931399	0.2682273456926477	1
GO:0043923	positive regulation by host of viral transcription	3	10	1137	6251	1.6493403693931399	0.2682273456926477	1
GO:0043981	histone H4-K5 acetylation	3	10	1137	6251	1.6493403693931399	0.2682273456926477	1
GO:0043982	histone H4-K8 acetylation	3	10	1137	6251	1.6493403693931399	0.2682273456926477	1
GO:0045056	transcytosis	3	10	1137	6251	1.6493403693931399	0.2682273456926477	1
GO:0045953	negative regulation of natural killer cell mediated cytotoxicity	3	10	1137	6251	1.6493403693931399	0.2682273456926477	1
GO:0046457	prostanoid biosynthetic process	3	10	1137	6251	1.6493403693931399	0.2682273456926477	1
GO:0048741	skeletal muscle fiber development	3	10	1137	6251	1.6493403693931399	0.2682273456926477	1
GO:0060444	branching involved in mammary gland duct morphogenesis	3	10	1137	6251	1.6493403693931399	0.2682273456926477	1
GO:0061158	3'-UTR-mediated mRNA destabilization	3	10	1137	6251	1.6493403693931399	0.2682273456926477	1
GO:0070129	regulation of mitochondrial translation	3	10	1137	6251	1.6493403693931399	0.2682273456926477	1
GO:0070828	heterochromatin organization	3	10	1137	6251	1.6493403693931399	0.2682273456926477	1
GO:0072576	liver morphogenesis	3	10	1137	6251	1.6493403693931399	0.2682273456926477	1
GO:0097067	cellular response to thyroid hormone stimulus	3	10	1137	6251	1.6493403693931399	0.2682273456926477	1
GO:0106030	neuron projection fasciculation	3	10	1137	6251	1.6493403693931399	0.2682273456926477	1
GO:1902188	positive regulation of viral release from host cell	3	10	1137	6251	1.6493403693931399	0.2682273456926477	1
GO:1903358	regulation of Golgi organization	3	10	1137	6251	1.6493403693931399	0.2682273456926477	1
GO:1904754	positive regulation of vascular associated smooth muscle cell migration	3	10	1137	6251	1.6493403693931399	0.2682273456926477	1
GO:0019908	nuclear cyclin-dependent protein kinase holoenzyme complex	3	10	1137	6251	1.6493403693931399	0.2682273456926477	1
GO:0031258	lamellipodium membrane	3	10	1137	6251	1.6493403693931399	0.2682273456926477	1
GO:0032009	early phagosome	3	10	1137	6251	1.6493403693931399	0.2682273456926477	1
GO:0071565	nBAF complex	3	10	1137	6251	1.6493403693931399	0.2682273456926477	1
GO:0000062	fatty-acyl-CoA binding	3	10	1137	6251	1.6493403693931399	0.2682273456926477	1
GO:0000217	DNA secondary structure binding	3	10	1137	6251	1.6493403693931399	0.2682273456926477	1
GO:0003841	1-acylglycerol-3-phosphate O-acyltransferase activity	3	10	1137	6251	1.6493403693931399	0.2682273456926477	1
GO:0004622	lysophospholipase activity	3	10	1137	6251	1.6493403693931399	0.2682273456926477	1
GO:0004659	prenyltransferase activity	3	10	1137	6251	1.6493403693931399	0.2682273456926477	1
GO:0005041	low-density lipoprotein particle receptor activity	3	10	1137	6251	1.6493403693931399	0.2682273456926477	1
GO:0008143	poly(A) binding	3	10	1137	6251	1.6493403693931399	0.2682273456926477	1
GO:0016411	acylglycerol O-acyltransferase activity	3	10	1137	6251	1.6493403693931399	0.2682273456926477	1
GO:0016675	oxidoreductase activity, acting on a heme group of donors	3	10	1137	6251	1.6493403693931399	0.2682273456926477	1
GO:0042171	lysophosphatidic acid acyltransferase activity	3	10	1137	6251	1.6493403693931399	0.2682273456926477	1
GO:0044183	protein binding involved in protein folding	3	10	1137	6251	1.6493403693931399	0.2682273456926477	1
GO:0044548	S100 protein binding	3	10	1137	6251	1.6493403693931399	0.2682273456926477	1
GO:0070402	NADPH binding	3	10	1137	6251	1.6493403693931399	0.2682273456926477	1
GO:0043271	negative regulation of ion transport	12	54	1137	6251	1.2217336069578815	0.268257819578983	1
GO:0009055	electron transfer activity	12	54	1137	6251	1.2217336069578815	0.268257819578983	1
GO:0101005	ubiquitinyl hydrolase activity	12	54	1137	6251	1.2217336069578815	0.268257819578983	1
GO:0014015	positive regulation of gliogenesis	8	34	1137	6251	1.2936002897201098	0.26865555550090575	1
GO:0019915	lipid storage	8	34	1137	6251	1.2936002897201098	0.26865555550090575	1
GO:0051279	regulation of release of sequestered calcium ion into cytosol	8	34	1137	6251	1.2936002897201098	0.26865555550090575	1
GO:0060840	artery development	8	34	1137	6251	1.2936002897201098	0.26865555550090575	1
GO:0071479	cellular response to ionizing radiation	8	34	1137	6251	1.2936002897201098	0.26865555550090575	1
GO:0030532	small nuclear ribonucleoprotein complex	8	34	1137	6251	1.2936002897201098	0.26865555550090575	1
GO:0008026	ATP-dependent helicase activity	8	34	1137	6251	1.2936002897201098	0.26865555550090575	1
GO:0033613	activating transcription factor binding	8	34	1137	6251	1.2936002897201098	0.26865555550090575	1
GO:0070035	purine NTP-dependent helicase activity	8	34	1137	6251	1.2936002897201098	0.26865555550090575	1
GO:0001776	leukocyte homeostasis	11	49	1137	6251	1.234200276416635	0.26922184873288957	1
GO:0008630	intrinsic apoptotic signaling pathway in response to DNA damage	11	49	1137	6251	1.234200276416635	0.26922184873288957	1
GO:0035107	appendage morphogenesis	11	49	1137	6251	1.234200276416635	0.26922184873288957	1
GO:0035108	limb morphogenesis	11	49	1137	6251	1.234200276416635	0.26922184873288957	1
GO:0050709	negative regulation of protein secretion	11	49	1137	6251	1.234200276416635	0.26922184873288957	1
GO:1903509	liposaccharide metabolic process	11	49	1137	6251	1.234200276416635	0.26922184873288957	1
GO:0008625	extrinsic apoptotic signaling pathway via death domain receptors	9	39	1137	6251	1.268723361071646	0.26963806401724977	1
GO:0044070	regulation of anion transport	9	39	1137	6251	1.268723361071646	0.26963806401724977	1
GO:0050871	positive regulation of B cell activation	9	39	1137	6251	1.268723361071646	0.26963806401724977	1
GO:0004866	endopeptidase inhibitor activity	9	39	1137	6251	1.268723361071646	0.26963806401724977	1
GO:0050920	regulation of chemotaxis	18	85	1137	6251	1.1642402607480988	0.27539689278098023	1
GO:0002221	pattern recognition receptor signaling pathway	23	111	1137	6251	1.1391840389201866	0.27747434513780117	1
GO:0045807	positive regulation of endocytosis	17	80	1137	6251	1.1682827616534741	0.27806539520705514	1
GO:0034504	protein localization to nucleus	27	132	1137	6251	1.124550251858959	0.27979444282356497	1
GO:2001020	regulation of response to DNA damage stimulus	22	106	1137	6251	1.1410530857436816	0.2805544876444159	1
GO:0097529	myeloid leukocyte migration	16	75	1137	6251	1.1728642626795662	0.28071361410596635	1
GO:0071897	DNA biosynthetic process	21	101	1137	6251	1.1431071867081168	0.28368234616113347	1
GO:0000715	nucleotide-excision repair, DNA damage recognition	4	15	1137	6251	1.4660803283494577	0.2848703762828691	1
GO:0006658	phosphatidylserine metabolic process	4	15	1137	6251	1.4660803283494577	0.2848703762828691	1
GO:0009593	detection of chemical stimulus	4	15	1137	6251	1.4660803283494577	0.2848703762828691	1
GO:0015949	nucleobase-containing small molecule interconversion	4	15	1137	6251	1.4660803283494577	0.2848703762828691	1
GO:0018198	peptidyl-cysteine modification	4	15	1137	6251	1.4660803283494577	0.2848703762828691	1
GO:0031297	replication fork processing	4	15	1137	6251	1.4660803283494577	0.2848703762828691	1
GO:0034138	toll-like receptor 3 signaling pathway	4	15	1137	6251	1.4660803283494577	0.2848703762828691	1
GO:0043372	positive regulation of CD4-positive, alpha-beta T cell differentiation	4	15	1137	6251	1.4660803283494577	0.2848703762828691	1
GO:0043921	modulation by host of viral transcription	4	15	1137	6251	1.4660803283494577	0.2848703762828691	1
GO:0046039	GTP metabolic process	4	15	1137	6251	1.4660803283494577	0.2848703762828691	1
GO:0050819	negative regulation of coagulation	4	15	1137	6251	1.4660803283494577	0.2848703762828691	1
GO:0050931	pigment cell differentiation	4	15	1137	6251	1.4660803283494577	0.2848703762828691	1
GO:0051154	negative regulation of striated muscle cell differentiation	4	15	1137	6251	1.4660803283494577	0.2848703762828691	1
GO:0052312	modulation of transcription in other organism involved in symbiotic interaction	4	15	1137	6251	1.4660803283494577	0.2848703762828691	1
GO:0052472	modulation by host of symbiont transcription	4	15	1137	6251	1.4660803283494577	0.2848703762828691	1
GO:0070192	chromosome organization involved in meiotic cell cycle	4	15	1137	6251	1.4660803283494577	0.2848703762828691	1
GO:1903306	negative regulation of regulated secretory pathway	4	15	1137	6251	1.4660803283494577	0.2848703762828691	1
GO:2000637	positive regulation of gene silencing by miRNA	4	15	1137	6251	1.4660803283494577	0.2848703762828691	1
GO:0001917	photoreceptor inner segment	4	15	1137	6251	1.4660803283494577	0.2848703762828691	1
GO:0071782	endoplasmic reticulum tubular network	4	15	1137	6251	1.4660803283494577	0.2848703762828691	1
GO:0042287	MHC protein binding	4	15	1137	6251	1.4660803283494577	0.2848703762828691	1
GO:0043539	protein serine/threonine kinase activator activity	4	15	1137	6251	1.4660803283494577	0.2848703762828691	1
GO:0032006	regulation of TOR signaling	13	60	1137	6251	1.1911902667839342	0.2883491201008075	1
GO:0043393	regulation of protein binding	24	117	1137	6251	1.127754098730352	0.28973560070860055	1
GO:0031968	organelle outer membrane	19	91	1137	6251	1.1478925647791083	0.2900799877301693	1
GO:0002707	negative regulation of lymphocyte mediated immunity	5	20	1137	6251	1.3744503078276167	0.29256925022456015	1
GO:0003229	ventricular cardiac muscle tissue development	5	20	1137	6251	1.3744503078276167	0.29256925022456015	1
GO:0008038	neuron recognition	5	20	1137	6251	1.3744503078276167	0.29256925022456015	1
GO:0010559	regulation of glycoprotein biosynthetic process	5	20	1137	6251	1.3744503078276167	0.29256925022456015	1
GO:0016572	histone phosphorylation	5	20	1137	6251	1.3744503078276167	0.29256925022456015	1
GO:0030449	regulation of complement activation	5	20	1137	6251	1.3744503078276167	0.29256925022456015	1
GO:0032371	regulation of sterol transport	5	20	1137	6251	1.3744503078276167	0.29256925022456015	1
GO:0032374	regulation of cholesterol transport	5	20	1137	6251	1.3744503078276167	0.29256925022456015	1
GO:0042307	positive regulation of protein import into nucleus	5	20	1137	6251	1.3744503078276167	0.29256925022456015	1
GO:0042743	hydrogen peroxide metabolic process	5	20	1137	6251	1.3744503078276167	0.29256925022456015	1
GO:0050850	positive regulation of calcium-mediated signaling	5	20	1137	6251	1.3744503078276167	0.29256925022456015	1
GO:0060324	face development	5	20	1137	6251	1.3744503078276167	0.29256925022456015	1
GO:0070670	response to interleukin-4	5	20	1137	6251	1.3744503078276167	0.29256925022456015	1
GO:1903421	regulation of synaptic vesicle recycling	5	20	1137	6251	1.3744503078276167	0.29256925022456015	1
GO:2000257	regulation of protein activation cascade	5	20	1137	6251	1.3744503078276167	0.29256925022456015	1
GO:0030173	integral component of Golgi membrane	5	20	1137	6251	1.3744503078276167	0.29256925022456015	1
GO:0004177	aminopeptidase activity	5	20	1137	6251	1.3744503078276167	0.29256925022456015	1
GO:0070888	E-box binding	5	20	1137	6251	1.3744503078276167	0.29256925022456015	1
GO:0051101	regulation of DNA binding	11	50	1137	6251	1.2095162708883025	0.2928532532540847	1
GO:2001022	positive regulation of response to DNA damage stimulus	11	50	1137	6251	1.2095162708883025	0.2928532532540847	1
GO:0035578	azurophil granule lumen	11	50	1137	6251	1.2095162708883025	0.2928532532540847	1
GO:0016705	oxidoreductase activity, acting on paired donors, with incorporation or reduction of molecular oxygen	11	50	1137	6251	1.2095162708883025	0.2928532532540847	1
GO:0031348	negative regulation of defense response	18	86	1137	6251	1.1507025832975395	0.29334770970805873	1
GO:1901605	alpha-amino acid metabolic process	18	86	1137	6251	1.1507025832975395	0.29334770970805873	1
GO:0006278	RNA-dependent DNA biosynthetic process	10	45	1137	6251	1.2217336069578815	0.2947529152516854	1
GO:0072006	nephron development	10	45	1137	6251	1.2217336069578815	0.2947529152516854	1
GO:0072073	kidney epithelium development	10	45	1137	6251	1.2217336069578815	0.2947529152516854	1
GO:0009064	glutamine family amino acid metabolic process	6	25	1137	6251	1.319472295514512	0.2960869173033356	1
GO:0033627	cell adhesion mediated by integrin	6	25	1137	6251	1.319472295514512	0.2960869173033356	1
GO:0070317	negative regulation of G0 to G1 transition	6	25	1137	6251	1.319472295514512	0.2960869173033356	1
GO:0072376	protein activation cascade	6	25	1137	6251	1.319472295514512	0.2960869173033356	1
GO:0098586	cellular response to virus	6	25	1137	6251	1.319472295514512	0.2960869173033356	1
GO:0000288	nuclear-transcribed mRNA catabolic process, deadenylation-dependent decay	9	40	1137	6251	1.237005277044855	0.2962724269513693	1
GO:0001676	long-chain fatty acid metabolic process	9	40	1137	6251	1.237005277044855	0.2962724269513693	1
GO:0030301	cholesterol transport	9	40	1137	6251	1.237005277044855	0.2962724269513693	1
GO:0032088	negative regulation of NF-kappaB transcription factor activity	9	40	1137	6251	1.237005277044855	0.2962724269513693	1
GO:0032436	positive regulation of proteasomal ubiquitin-dependent protein catabolic process	9	40	1137	6251	1.237005277044855	0.2962724269513693	1
GO:1900006	positive regulation of dendrite development	9	40	1137	6251	1.237005277044855	0.2962724269513693	1
GO:1903725	regulation of phospholipid metabolic process	9	40	1137	6251	1.237005277044855	0.2962724269513693	1
GO:0030414	peptidase inhibitor activity	9	40	1137	6251	1.237005277044855	0.2962724269513693	1
GO:1902275	regulation of chromatin organization	22	107	1137	6251	1.1303890382133668	0.29671821852138036	1
GO:0006672	ceramide metabolic process	8	35	1137	6251	1.2566402814423923	0.2972300436158716	1
GO:0006690	icosanoid metabolic process	8	35	1137	6251	1.2566402814423923	0.2972300436158716	1
GO:0014910	regulation of smooth muscle cell migration	8	35	1137	6251	1.2566402814423923	0.2972300436158716	1
GO:0042303	molting cycle	8	35	1137	6251	1.2566402814423923	0.2972300436158716	1
GO:0042633	hair cycle	8	35	1137	6251	1.2566402814423923	0.2972300436158716	1
GO:0046128	purine ribonucleoside metabolic process	8	35	1137	6251	1.2566402814423923	0.2972300436158716	1
GO:1901264	carbohydrate derivative transport	8	35	1137	6251	1.2566402814423923	0.2972300436158716	1
GO:0004197	cysteine-type endopeptidase activity	8	35	1137	6251	1.2566402814423923	0.2972300436158716	1
GO:0051536	iron-sulfur cluster binding	8	35	1137	6251	1.2566402814423923	0.2972300436158716	1
GO:0051540	metal cluster binding	8	35	1137	6251	1.2566402814423923	0.2972300436158716	1
GO:0006893	Golgi to plasma membrane transport	7	30	1137	6251	1.2828202873057755	0.29733398839816894	1
GO:0046173	polyol biosynthetic process	7	30	1137	6251	1.2828202873057755	0.29733398839816894	1
GO:0050805	negative regulation of synaptic transmission	7	30	1137	6251	1.2828202873057755	0.29733398839816894	1
GO:0051304	chromosome separation	7	30	1137	6251	1.2828202873057755	0.29733398839816894	1
GO:0051453	regulation of intracellular pH	7	30	1137	6251	1.2828202873057755	0.29733398839816894	1
GO:1902107	positive regulation of leukocyte differentiation	16	76	1137	6251	1.1574318381706246	0.30000883781737075	1
GO:0001675	acrosome assembly	2	6	1137	6251	1.832600410436822	0.3001959674388699	1
GO:0001833	inner cell mass cell proliferation	2	6	1137	6251	1.832600410436822	0.3001959674388699	1
GO:0001963	synaptic transmission, dopaminergic	2	6	1137	6251	1.832600410436822	0.3001959674388699	1
GO:0002679	respiratory burst involved in defense response	2	6	1137	6251	1.832600410436822	0.3001959674388699	1
GO:0003214	cardiac left ventricle morphogenesis	2	6	1137	6251	1.832600410436822	0.3001959674388699	1
GO:0003283	atrial septum development	2	6	1137	6251	1.832600410436822	0.3001959674388699	1
GO:0006004	fucose metabolic process	2	6	1137	6251	1.832600410436822	0.3001959674388699	1
GO:0006144	purine nucleobase metabolic process	2	6	1137	6251	1.832600410436822	0.3001959674388699	1
GO:0006241	CTP biosynthetic process	2	6	1137	6251	1.832600410436822	0.3001959674388699	1
GO:0006646	phosphatidylethanolamine biosynthetic process	2	6	1137	6251	1.832600410436822	0.3001959674388699	1
GO:0006707	cholesterol catabolic process	2	6	1137	6251	1.832600410436822	0.3001959674388699	1
GO:0006837	serotonin transport	2	6	1137	6251	1.832600410436822	0.3001959674388699	1
GO:0007288	sperm axoneme assembly	2	6	1137	6251	1.832600410436822	0.3001959674388699	1
GO:0009209	pyrimidine ribonucleoside triphosphate biosynthetic process	2	6	1137	6251	1.832600410436822	0.3001959674388699	1
GO:0010714	positive regulation of collagen metabolic process	2	6	1137	6251	1.832600410436822	0.3001959674388699	1
GO:0010889	regulation of sequestering of triglyceride	2	6	1137	6251	1.832600410436822	0.3001959674388699	1
GO:0014046	dopamine secretion	2	6	1137	6251	1.832600410436822	0.3001959674388699	1
GO:0014059	regulation of dopamine secretion	2	6	1137	6251	1.832600410436822	0.3001959674388699	1
GO:0015732	prostaglandin transport	2	6	1137	6251	1.832600410436822	0.3001959674388699	1
GO:0016127	sterol catabolic process	2	6	1137	6251	1.832600410436822	0.3001959674388699	1
GO:0016137	glycoside metabolic process	2	6	1137	6251	1.832600410436822	0.3001959674388699	1
GO:0016540	protein autoprocessing	2	6	1137	6251	1.832600410436822	0.3001959674388699	1
GO:0019371	cyclooxygenase pathway	2	6	1137	6251	1.832600410436822	0.3001959674388699	1
GO:0022616	DNA strand elongation	2	6	1137	6251	1.832600410436822	0.3001959674388699	1
GO:0030497	fatty acid elongation	2	6	1137	6251	1.832600410436822	0.3001959674388699	1
GO:0031054	pre-miRNA processing	2	6	1137	6251	1.832600410436822	0.3001959674388699	1
GO:0032310	prostaglandin secretion	2	6	1137	6251	1.832600410436822	0.3001959674388699	1
GO:0032736	positive regulation of interleukin-13 production	2	6	1137	6251	1.832600410436822	0.3001959674388699	1
GO:0032967	positive regulation of collagen biosynthetic process	2	6	1137	6251	1.832600410436822	0.3001959674388699	1
GO:0033004	negative regulation of mast cell activation	2	6	1137	6251	1.832600410436822	0.3001959674388699	1
GO:0033033	negative regulation of myeloid cell apoptotic process	2	6	1137	6251	1.832600410436822	0.3001959674388699	1
GO:0036148	phosphatidylglycerol acyl-chain remodeling	2	6	1137	6251	1.832600410436822	0.3001959674388699	1
GO:0036152	phosphatidylethanolamine acyl-chain remodeling	2	6	1137	6251	1.832600410436822	0.3001959674388699	1
GO:0042308	negative regulation of protein import into nucleus	2	6	1137	6251	1.832600410436822	0.3001959674388699	1
GO:0042953	lipoprotein transport	2	6	1137	6251	1.832600410436822	0.3001959674388699	1
GO:0043369	CD4-positive or CD8-positive, alpha-beta T cell lineage commitment	2	6	1137	6251	1.832600410436822	0.3001959674388699	1
GO:0044872	lipoprotein localization	2	6	1137	6251	1.832600410436822	0.3001959674388699	1
GO:0045161	neuronal ion channel clustering	2	6	1137	6251	1.832600410436822	0.3001959674388699	1
GO:0046033	AMP metabolic process	2	6	1137	6251	1.832600410436822	0.3001959674388699	1
GO:0046036	CTP metabolic process	2	6	1137	6251	1.832600410436822	0.3001959674388699	1
GO:0048569	post-embryonic animal organ development	2	6	1137	6251	1.832600410436822	0.3001959674388699	1
GO:0050872	white fat cell differentiation	2	6	1137	6251	1.832600410436822	0.3001959674388699	1
GO:0051044	positive regulation of membrane protein ectodomain proteolysis	2	6	1137	6251	1.832600410436822	0.3001959674388699	1
GO:0051386	regulation of neurotrophin TRK receptor signaling pathway	2	6	1137	6251	1.832600410436822	0.3001959674388699	1
GO:0051446	positive regulation of meiotic cell cycle	2	6	1137	6251	1.832600410436822	0.3001959674388699	1
GO:0051580	regulation of neurotransmitter uptake	2	6	1137	6251	1.832600410436822	0.3001959674388699	1
GO:0051797	regulation of hair follicle development	2	6	1137	6251	1.832600410436822	0.3001959674388699	1
GO:0060315	negative regulation of ryanodine-sensitive calcium-release channel activity	2	6	1137	6251	1.832600410436822	0.3001959674388699	1
GO:0060391	positive regulation of SMAD protein signal transduction	2	6	1137	6251	1.832600410436822	0.3001959674388699	1
GO:0070131	positive regulation of mitochondrial translation	2	6	1137	6251	1.832600410436822	0.3001959674388699	1
GO:0070486	leukocyte aggregation	2	6	1137	6251	1.832600410436822	0.3001959674388699	1
GO:0071474	cellular hyperosmotic response	2	6	1137	6251	1.832600410436822	0.3001959674388699	1
GO:0071636	positive regulation of transforming growth factor beta production	2	6	1137	6251	1.832600410436822	0.3001959674388699	1
GO:0072010	glomerular epithelium development	2	6	1137	6251	1.832600410436822	0.3001959674388699	1
GO:0072567	chemokine (C-X-C motif) ligand 2 production	2	6	1137	6251	1.832600410436822	0.3001959674388699	1
GO:0090136	epithelial cell-cell adhesion	2	6	1137	6251	1.832600410436822	0.3001959674388699	1
GO:0090231	regulation of spindle checkpoint	2	6	1137	6251	1.832600410436822	0.3001959674388699	1
GO:0090266	regulation of mitotic cell cycle spindle assembly checkpoint	2	6	1137	6251	1.832600410436822	0.3001959674388699	1
GO:0090343	positive regulation of cell aging	2	6	1137	6251	1.832600410436822	0.3001959674388699	1
GO:0090594	inflammatory response to wounding	2	6	1137	6251	1.832600410436822	0.3001959674388699	1
GO:0097094	craniofacial suture morphogenesis	2	6	1137	6251	1.832600410436822	0.3001959674388699	1
GO:0097107	postsynaptic density assembly	2	6	1137	6251	1.832600410436822	0.3001959674388699	1
GO:0098581	detection of external biotic stimulus	2	6	1137	6251	1.832600410436822	0.3001959674388699	1
GO:0099150	regulation of postsynaptic specialization assembly	2	6	1137	6251	1.832600410436822	0.3001959674388699	1
GO:0150052	regulation of postsynapse assembly	2	6	1137	6251	1.832600410436822	0.3001959674388699	1
GO:1901070	guanosine-containing compound biosynthetic process	2	6	1137	6251	1.832600410436822	0.3001959674388699	1
GO:1903054	negative regulation of extracellular matrix organization	2	6	1137	6251	1.832600410436822	0.3001959674388699	1
GO:1903504	regulation of mitotic spindle checkpoint	2	6	1137	6251	1.832600410436822	0.3001959674388699	1
GO:1903800	positive regulation of production of miRNAs involved in gene silencing by miRNA	2	6	1137	6251	1.832600410436822	0.3001959674388699	1
GO:1904350	regulation of protein catabolic process in the vacuole	2	6	1137	6251	1.832600410436822	0.3001959674388699	1
GO:1904590	negative regulation of protein import	2	6	1137	6251	1.832600410436822	0.3001959674388699	1
GO:1905874	regulation of postsynaptic density organization	2	6	1137	6251	1.832600410436822	0.3001959674388699	1
GO:1990403	embryonic brain development	2	6	1137	6251	1.832600410436822	0.3001959674388699	1
GO:2000345	regulation of hepatocyte proliferation	2	6	1137	6251	1.832600410436822	0.3001959674388699	1
GO:0031233	intrinsic component of external side of plasma membrane	2	6	1137	6251	1.832600410436822	0.3001959674388699	1
GO:0034364	high-density lipoprotein particle	2	6	1137	6251	1.832600410436822	0.3001959674388699	1
GO:0043073	germ cell nucleus	2	6	1137	6251	1.832600410436822	0.3001959674388699	1
GO:0046930	pore complex	2	6	1137	6251	1.832600410436822	0.3001959674388699	1
GO:0005248	voltage-gated sodium channel activity	2	6	1137	6251	1.832600410436822	0.3001959674388699	1
GO:0009975	cyclase activity	2	6	1137	6251	1.832600410436822	0.3001959674388699	1
GO:0016849	phosphorus-oxygen lyase activity	2	6	1137	6251	1.832600410436822	0.3001959674388699	1
GO:0035250	UDP-galactosyltransferase activity	2	6	1137	6251	1.832600410436822	0.3001959674388699	1
GO:0086080	protein binding involved in heterotypic cell-cell adhesion	2	6	1137	6251	1.832600410436822	0.3001959674388699	1
GO:0070663	regulation of leukocyte proliferation	21	102	1137	6251	1.1319002535050962	0.3003259400548929	1
GO:0007160	cell-matrix adhesion	20	97	1137	6251	1.1335672641877252	0.30401616741914705	1
GO:0042770	signal transduction in response to DNA damage	14	66	1137	6251	1.1662002611870685	0.30680249382359676	1
GO:0016853	isomerase activity	14	66	1137	6251	1.1662002611870685	0.30680249382359676	1
GO:0019867	outer membrane	19	92	1137	6251	1.1354154716836833	0.30779286274083906	1
GO:0032635	interleukin-6 production	13	61	1137	6251	1.1716625574923945	0.31022521993777097	1
GO:0032946	positive regulation of mononuclear cell proliferation	13	61	1137	6251	1.1716625574923945	0.31022521993777097	1
GO:0050671	positive regulation of lymphocyte proliferation	13	61	1137	6251	1.1716625574923945	0.31022521993777097	1
GO:0071013	catalytic step 2 spliceosome	13	61	1137	6251	1.1716625574923945	0.31022521993777097	1
GO:0051817	modification of morphology or physiology of other organism involved in symbiotic interaction	12	56	1137	6251	1.1781002638522426	0.3136429469077733	1
GO:0032392	DNA geometric change	11	51	1137	6251	1.1858002655767672	0.3170286640638458	1
GO:1903038	negative regulation of leukocyte cell-cell adhesion	11	51	1137	6251	1.1858002655767672	0.3170286640638458	1
GO:0030518	intracellular steroid hormone receptor signaling pathway	16	77	1137	6251	1.1424002558567203	0.3196846129775095	1
GO:0002688	regulation of leukocyte chemotaxis	10	46	1137	6251	1.1951741807196667	0.32034161296041286	1
GO:0016575	histone deacetylation	10	46	1137	6251	1.1951741807196667	0.32034161296041286	1
GO:0021761	limbic system development	10	46	1137	6251	1.1951741807196667	0.32034161296041286	1
GO:0001914	regulation of T cell mediated cytotoxicity	3	11	1137	6251	1.4994003358119452	0.3226065434908787	1
GO:0001956	positive regulation of neurotransmitter secretion	3	11	1137	6251	1.4994003358119452	0.3226065434908787	1
GO:0002716	negative regulation of natural killer cell mediated immunity	3	11	1137	6251	1.4994003358119452	0.3226065434908787	1
GO:0003171	atrioventricular valve development	3	11	1137	6251	1.4994003358119452	0.3226065434908787	1
GO:0003181	atrioventricular valve morphogenesis	3	11	1137	6251	1.4994003358119452	0.3226065434908787	1
GO:0006098	pentose-phosphate shunt	3	11	1137	6251	1.4994003358119452	0.3226065434908787	1
GO:0006337	nucleosome disassembly	3	11	1137	6251	1.4994003358119452	0.3226065434908787	1
GO:0006691	leukotriene metabolic process	3	11	1137	6251	1.4994003358119452	0.3226065434908787	1
GO:0006699	bile acid biosynthetic process	3	11	1137	6251	1.4994003358119452	0.3226065434908787	1
GO:0006925	inflammatory cell apoptotic process	3	11	1137	6251	1.4994003358119452	0.3226065434908787	1
GO:0006972	hyperosmotic response	3	11	1137	6251	1.4994003358119452	0.3226065434908787	1
GO:0007190	activation of adenylate cyclase activity	3	11	1137	6251	1.4994003358119452	0.3226065434908787	1
GO:0007202	activation of phospholipase C activity	3	11	1137	6251	1.4994003358119452	0.3226065434908787	1
GO:0010470	regulation of gastrulation	3	11	1137	6251	1.4994003358119452	0.3226065434908787	1
GO:0010837	regulation of keratinocyte proliferation	3	11	1137	6251	1.4994003358119452	0.3226065434908787	1
GO:0010878	cholesterol storage	3	11	1137	6251	1.4994003358119452	0.3226065434908787	1
GO:0031572	G2 DNA damage checkpoint	3	11	1137	6251	1.4994003358119452	0.3226065434908787	1
GO:0031640	killing of cells of other organism	3	11	1137	6251	1.4994003358119452	0.3226065434908787	1
GO:0031664	regulation of lipopolysaccharide-mediated signaling pathway	3	11	1137	6251	1.4994003358119452	0.3226065434908787	1
GO:0032042	mitochondrial DNA metabolic process	3	11	1137	6251	1.4994003358119452	0.3226065434908787	1
GO:0032239	regulation of nucleobase-containing compound transport	3	11	1137	6251	1.4994003358119452	0.3226065434908787	1
GO:0032309	icosanoid secretion	3	11	1137	6251	1.4994003358119452	0.3226065434908787	1
GO:0032462	regulation of protein homooligomerization	3	11	1137	6251	1.4994003358119452	0.3226065434908787	1
GO:0034312	diol biosynthetic process	3	11	1137	6251	1.4994003358119452	0.3226065434908787	1
GO:0035729	cellular response to hepatocyte growth factor stimulus	3	11	1137	6251	1.4994003358119452	0.3226065434908787	1
GO:0044364	disruption of cells of other organism	3	11	1137	6251	1.4994003358119452	0.3226065434908787	1
GO:0045143	homologous chromosome segregation	3	11	1137	6251	1.4994003358119452	0.3226065434908787	1
GO:0045649	regulation of macrophage differentiation	3	11	1137	6251	1.4994003358119452	0.3226065434908787	1
GO:0050820	positive regulation of coagulation	3	11	1137	6251	1.4994003358119452	0.3226065434908787	1
GO:0070920	regulation of production of small RNA involved in gene silencing by RNA	3	11	1137	6251	1.4994003358119452	0.3226065434908787	1
GO:0071715	icosanoid transport	3	11	1137	6251	1.4994003358119452	0.3226065434908787	1
GO:0110111	negative regulation of animal organ morphogenesis	3	11	1137	6251	1.4994003358119452	0.3226065434908787	1
GO:1901223	negative regulation of NIK/NF-kappaB signaling	3	11	1137	6251	1.4994003358119452	0.3226065434908787	1
GO:1901571	fatty acid derivative transport	3	11	1137	6251	1.4994003358119452	0.3226065434908787	1
GO:1903671	negative regulation of sprouting angiogenesis	3	11	1137	6251	1.4994003358119452	0.3226065434908787	1
GO:1903798	regulation of production of miRNAs involved in gene silencing by miRNA	3	11	1137	6251	1.4994003358119452	0.3226065434908787	1
GO:2000191	regulation of fatty acid transport	3	11	1137	6251	1.4994003358119452	0.3226065434908787	1
GO:2000757	negative regulation of peptidyl-lysine acetylation	3	11	1137	6251	1.4994003358119452	0.3226065434908787	1
GO:0005662	DNA replication factor A complex	3	11	1137	6251	1.4994003358119452	0.3226065434908787	1
GO:0031526	brush border membrane	3	11	1137	6251	1.4994003358119452	0.3226065434908787	1
GO:0032433	filopodium tip	3	11	1137	6251	1.4994003358119452	0.3226065434908787	1
GO:0044232	organelle membrane contact site	3	11	1137	6251	1.4994003358119452	0.3226065434908787	1
GO:0097346	INO80-type complex	3	11	1137	6251	1.4994003358119452	0.3226065434908787	1
GO:0005254	chloride channel activity	3	11	1137	6251	1.4994003358119452	0.3226065434908787	1
GO:0015035	protein disulfide oxidoreductase activity	3	11	1137	6251	1.4994003358119452	0.3226065434908787	1
GO:0031210	phosphatidylcholine binding	3	11	1137	6251	1.4994003358119452	0.3226065434908787	1
GO:0043027	cysteine-type endopeptidase inhibitor activity involved in apoptotic process	3	11	1137	6251	1.4994003358119452	0.3226065434908787	1
GO:0046527	glucosyltransferase activity	3	11	1137	6251	1.4994003358119452	0.3226065434908787	1
GO:0050997	quaternary ammonium group binding	3	11	1137	6251	1.4994003358119452	0.3226065434908787	1
GO:0051537	2 iron, 2 sulfur cluster binding	3	11	1137	6251	1.4994003358119452	0.3226065434908787	1
GO:0006353	DNA-templated transcription, termination	9	41	1137	6251	1.2068344166291267	0.32351893854252456	1
GO:0045778	positive regulation of ossification	9	41	1137	6251	1.2068344166291267	0.32351893854252456	1
GO:0051881	regulation of mitochondrial membrane potential	9	41	1137	6251	1.2068344166291267	0.32351893854252456	1
GO:0061135	endopeptidase regulator activity	9	41	1137	6251	1.2068344166291267	0.32351893854252456	1
GO:0044272	sulfur compound biosynthetic process	19	93	1137	6251	1.1232067031709554	0.32581688267529735	1
GO:0006342	chromatin silencing	8	36	1137	6251	1.2217336069578815	0.32646074282775	1
GO:0014909	smooth muscle cell migration	8	36	1137	6251	1.2217336069578815	0.32646074282775	1
GO:0016525	negative regulation of angiogenesis	8	36	1137	6251	1.2217336069578815	0.32646074282775	1
GO:0032602	chemokine production	8	36	1137	6251	1.2217336069578815	0.32646074282775	1
GO:0032611	interleukin-1 beta production	8	36	1137	6251	1.2217336069578815	0.32646074282775	1
GO:0046637	regulation of alpha-beta T cell differentiation	8	36	1137	6251	1.2217336069578815	0.32646074282775	1
GO:2000181	negative regulation of blood vessel morphogenesis	8	36	1137	6251	1.2217336069578815	0.32646074282775	1
GO:0030165	PDZ domain binding	8	36	1137	6251	1.2217336069578815	0.32646074282775	1
GO:0030260	entry into host cell	14	67	1137	6251	1.1487942871395005	0.3281257708924891	1
GO:0044409	entry into host	14	67	1137	6251	1.1487942871395005	0.3281257708924891	1
GO:0051806	entry into cell of other organism involved in symbiotic interaction	14	67	1137	6251	1.1487942871395005	0.3281257708924891	1
GO:0051828	entry into other organism involved in symbiotic interaction	14	67	1137	6251	1.1487942871395005	0.3281257708924891	1
GO:0051897	positive regulation of protein kinase B signaling	14	67	1137	6251	1.1487942871395005	0.3281257708924891	1
GO:1901657	glycosyl compound metabolic process	14	67	1137	6251	1.1487942871395005	0.3281257708924891	1
GO:0010633	negative regulation of epithelial cell migration	7	31	1137	6251	1.2414389877152665	0.3290016385295498	1
GO:0035050	embryonic heart tube development	7	31	1137	6251	1.2414389877152665	0.3290016385295498	1
GO:0042440	pigment metabolic process	7	31	1137	6251	1.2414389877152665	0.3290016385295498	1
GO:0043300	regulation of leukocyte degranulation	7	31	1137	6251	1.2414389877152665	0.3290016385295498	1
GO:0070227	lymphocyte apoptotic process	7	31	1137	6251	1.2414389877152665	0.3290016385295498	1
GO:0070542	response to fatty acid	7	31	1137	6251	1.2414389877152665	0.3290016385295498	1
GO:0097194	execution phase of apoptosis	7	31	1137	6251	1.2414389877152665	0.3290016385295498	1
GO:0035861	site of double-strand break	7	31	1137	6251	1.2414389877152665	0.3290016385295498	1
GO:0001658	branching involved in ureteric bud morphogenesis	4	16	1137	6251	1.3744503078276167	0.3296861324580328	1
GO:0001893	maternal placenta development	4	16	1137	6251	1.3744503078276167	0.3296861324580328	1
GO:0006517	protein deglycosylation	4	16	1137	6251	1.3744503078276167	0.3296861324580328	1
GO:0006779	porphyrin-containing compound biosynthetic process	4	16	1137	6251	1.3744503078276167	0.3296861324580328	1
GO:0033014	tetrapyrrole biosynthetic process	4	16	1137	6251	1.3744503078276167	0.3296861324580328	1
GO:0035066	positive regulation of histone acetylation	4	16	1137	6251	1.3744503078276167	0.3296861324580328	1
GO:0042554	superoxide anion generation	4	16	1137	6251	1.3744503078276167	0.3296861324580328	1
GO:0043277	apoptotic cell clearance	4	16	1137	6251	1.3744503078276167	0.3296861324580328	1
GO:0046640	regulation of alpha-beta T cell proliferation	4	16	1137	6251	1.3744503078276167	0.3296861324580328	1
GO:0050858	negative regulation of antigen receptor-mediated signaling pathway	4	16	1137	6251	1.3744503078276167	0.3296861324580328	1
GO:0090279	regulation of calcium ion import	4	16	1137	6251	1.3744503078276167	0.3296861324580328	1
GO:1901031	regulation of response to reactive oxygen species	4	16	1137	6251	1.3744503078276167	0.3296861324580328	1
GO:0004407	histone deacetylase activity	4	16	1137	6251	1.3744503078276167	0.3296861324580328	1
GO:0004869	cysteine-type endopeptidase inhibitor activity	4	16	1137	6251	1.3744503078276167	0.3296861324580328	1
GO:0032452	histone demethylase activity	4	16	1137	6251	1.3744503078276167	0.3296861324580328	1
GO:0033293	monocarboxylic acid binding	4	16	1137	6251	1.3744503078276167	0.3296861324580328	1
GO:0000793	condensed chromosome	18	88	1137	6251	1.124550251858959	0.3302882685308866	1
GO:0006590	thyroid hormone generation	1	2	1137	6251	2.7489006156552334	0.33072130539113653	1
GO:0014820	tonic smooth muscle contraction	1	2	1137	6251	2.7489006156552334	0.33072130539113653	1
GO:0016102	diterpenoid biosynthetic process	1	2	1137	6251	2.7489006156552334	0.33072130539113653	1
GO:0034587	piRNA metabolic process	1	2	1137	6251	2.7489006156552334	0.33072130539113653	1
GO:0035988	chondrocyte proliferation	1	2	1137	6251	2.7489006156552334	0.33072130539113653	1
GO:0040034	regulation of development, heterochronic	1	2	1137	6251	2.7489006156552334	0.33072130539113653	1
GO:0045683	negative regulation of epidermis development	1	2	1137	6251	2.7489006156552334	0.33072130539113653	1
GO:0060347	heart trabecula formation	1	2	1137	6251	2.7489006156552334	0.33072130539113653	1
GO:0072070	loop of Henle development	1	2	1137	6251	2.7489006156552334	0.33072130539113653	1
GO:0090494	dopamine uptake	1	2	1137	6251	2.7489006156552334	0.33072130539113653	1
GO:1903818	positive regulation of voltage-gated potassium channel activity	1	2	1137	6251	2.7489006156552334	0.33072130539113653	1
GO:0000788	nuclear nucleosome	1	2	1137	6251	2.7489006156552334	0.33072130539113653	1
GO:0000940	condensed chromosome outer kinetochore	1	2	1137	6251	2.7489006156552334	0.33072130539113653	1
GO:0005921	gap junction	1	2	1137	6251	2.7489006156552334	0.33072130539113653	1
GO:0032426	stereocilium tip	1	2	1137	6251	2.7489006156552334	0.33072130539113653	1
GO:0043186	P granule	1	2	1137	6251	2.7489006156552334	0.33072130539113653	1
GO:0045495	pole plasm	1	2	1137	6251	2.7489006156552334	0.33072130539113653	1
GO:0060293	germ plasm	1	2	1137	6251	2.7489006156552334	0.33072130539113653	1
GO:0005242	inward rectifier potassium channel activity	1	2	1137	6251	2.7489006156552334	0.33072130539113653	1
GO:0031005	filamin binding	1	2	1137	6251	2.7489006156552334	0.33072130539113653	1
GO:0033691	sialic acid binding	1	2	1137	6251	2.7489006156552334	0.33072130539113653	1
GO:0048407	platelet-derived growth factor binding	1	2	1137	6251	2.7489006156552334	0.33072130539113653	1
GO:0086008	voltage-gated potassium channel activity involved in cardiac muscle cell action potential repolarization	1	2	1137	6251	2.7489006156552334	0.33072130539113653	1
GO:0097493	structural molecule activity conferring elasticity	1	2	1137	6251	2.7489006156552334	0.33072130539113653	1
GO:0002931	response to ischemia	6	26	1137	6251	1.268723361071646	0.33085221725809655	1
GO:0010517	regulation of phospholipase activity	6	26	1137	6251	1.268723361071646	0.33085221725809655	1
GO:0032784	regulation of DNA-templated transcription, elongation	6	26	1137	6251	1.268723361071646	0.33085221725809655	1
GO:0043370	regulation of CD4-positive, alpha-beta T cell differentiation	6	26	1137	6251	1.268723361071646	0.33085221725809655	1
GO:0045600	positive regulation of fat cell differentiation	6	26	1137	6251	1.268723361071646	0.33085221725809655	1
GO:0061326	renal tubule development	6	26	1137	6251	1.268723361071646	0.33085221725809655	1
GO:0072080	nephron tubule development	6	26	1137	6251	1.268723361071646	0.33085221725809655	1
GO:1901607	alpha-amino acid biosynthetic process	6	26	1137	6251	1.268723361071646	0.33085221725809655	1
GO:0001772	immunological synapse	6	26	1137	6251	1.268723361071646	0.33085221725809655	1
GO:0032432	actin filament bundle	6	26	1137	6251	1.268723361071646	0.33085221725809655	1
GO:0032934	sterol binding	6	26	1137	6251	1.268723361071646	0.33085221725809655	1
GO:1990841	promoter-specific chromatin binding	6	26	1137	6251	1.268723361071646	0.33085221725809655	1
GO:0000291	nuclear-transcribed mRNA catabolic process, exonucleolytic	5	21	1137	6251	1.309000293169159	0.33146556091937407	1
GO:0003407	neural retina development	5	21	1137	6251	1.309000293169159	0.33146556091937407	1
GO:0009163	nucleoside biosynthetic process	5	21	1137	6251	1.309000293169159	0.33146556091937407	1
GO:0009409	response to cold	5	21	1137	6251	1.309000293169159	0.33146556091937407	1
GO:0032459	regulation of protein oligomerization	5	21	1137	6251	1.309000293169159	0.33146556091937407	1
GO:0033006	regulation of mast cell activation involved in immune response	5	21	1137	6251	1.309000293169159	0.33146556091937407	1
GO:0045429	positive regulation of nitric oxide biosynthetic process	5	21	1137	6251	1.309000293169159	0.33146556091937407	1
GO:0045604	regulation of epidermal cell differentiation	5	21	1137	6251	1.309000293169159	0.33146556091937407	1
GO:0045840	positive regulation of mitotic nuclear division	5	21	1137	6251	1.309000293169159	0.33146556091937407	1
GO:0045920	negative regulation of exocytosis	5	21	1137	6251	1.309000293169159	0.33146556091937407	1
GO:0048538	thymus development	5	21	1137	6251	1.309000293169159	0.33146556091937407	1
GO:0048844	artery morphogenesis	5	21	1137	6251	1.309000293169159	0.33146556091937407	1
GO:0050702	interleukin-1 beta secretion	5	21	1137	6251	1.309000293169159	0.33146556091937407	1
GO:0055008	cardiac muscle tissue morphogenesis	5	21	1137	6251	1.309000293169159	0.33146556091937407	1
GO:1901659	glycosyl compound biosynthetic process	5	21	1137	6251	1.309000293169159	0.33146556091937407	1
GO:1904407	positive regulation of nitric oxide metabolic process	5	21	1137	6251	1.309000293169159	0.33146556091937407	1
GO:1904591	positive regulation of protein import	5	21	1137	6251	1.309000293169159	0.33146556091937407	1
GO:2000243	positive regulation of reproductive process	5	21	1137	6251	1.309000293169159	0.33146556091937407	1
GO:0043596	nuclear replication fork	5	21	1137	6251	1.309000293169159	0.33146556091937407	1
GO:0090568	nuclear transcriptional repressor complex	5	21	1137	6251	1.309000293169159	0.33146556091937407	1
GO:0015036	disulfide oxidoreductase activity	5	21	1137	6251	1.309000293169159	0.33146556091937407	1
GO:0051059	NF-kappaB binding	5	21	1137	6251	1.309000293169159	0.33146556091937407	1
GO:0048771	tissue remodeling	13	62	1137	6251	1.152764774307033	0.3325135837510886	1
GO:0050921	positive regulation of chemotaxis	13	62	1137	6251	1.152764774307033	0.3325135837510886	1
GO:0044242	cellular lipid catabolic process	17	83	1137	6251	1.1260556738828664	0.3349063740555306	1
GO:1903076	regulation of protein localization to plasma membrane	12	57	1137	6251	1.1574318381706246	0.33701751888469567	1
GO:0016758	transferase activity, transferring hexosyl groups	16	78	1137	6251	1.127754098730352	0.33968385609663043	1
GO:0016829	lyase activity	16	78	1137	6251	1.127754098730352	0.33968385609663043	1
GO:0045834	positive regulation of lipid metabolic process	11	52	1137	6251	1.1629964143156755	0.34163908010194605	1
GO:1904064	positive regulation of cation transmembrane transport	11	52	1137	6251	1.1629964143156755	0.34163908010194605	1
GO:0031985	Golgi cisterna	11	52	1137	6251	1.1629964143156755	0.34163908010194605	1
GO:1902911	protein kinase complex	11	52	1137	6251	1.1629964143156755	0.34163908010194605	1
GO:0001726	ruffle	23	115	1137	6251	1.0995602462620933	0.3419678206132667	1
GO:0051170	import into nucleus	15	73	1137	6251	1.1296851845158493	0.34463535559987873	1
GO:0010833	telomere maintenance via telomere lengthening	10	47	1137	6251	1.1697449428320144	0.34637647029162505	1
GO:0060041	retina development in camera-type eye	10	47	1137	6251	1.1697449428320144	0.34637647029162505	1
GO:0004843	thiol-dependent ubiquitin-specific protease activity	10	47	1137	6251	1.1697449428320144	0.34637647029162505	1
GO:0002573	myeloid leukocyte differentiation	22	110	1137	6251	1.099560246262093	0.34686051462783085	1
GO:0071222	cellular response to lipopolysaccharide	18	89	1137	6251	1.1119148557706562	0.34918447955262943	1
GO:0032874	positive regulation of stress-activated MAPK cascade	14	68	1137	6251	1.131900253505096	0.3497779618855519	1
GO:1904375	regulation of protein localization to cell periphery	14	68	1137	6251	1.131900253505096	0.3497779618855519	1
GO:0001909	leukocyte mediated cytotoxicity	9	42	1137	6251	1.1781002638522429	0.35122175242119674	1
GO:0002456	T cell mediated immunity	9	42	1137	6251	1.1781002638522429	0.35122175242119674	1
GO:0032612	interleukin-1 production	9	42	1137	6251	1.1781002638522429	0.35122175242119674	1
GO:0043473	pigmentation	9	42	1137	6251	1.1781002638522429	0.35122175242119674	1
GO:0070613	regulation of protein processing	9	42	1137	6251	1.1781002638522429	0.35122175242119674	1
GO:0097530	granulocyte migration	9	42	1137	6251	1.1781002638522429	0.35122175242119674	1
GO:1903317	regulation of protein maturation	9	42	1137	6251	1.1781002638522429	0.35122175242119674	1
GO:0004386	helicase activity	17	84	1137	6251	1.1126502491937849	0.35445741933266983	1
GO:0006333	chromatin assembly or disassembly	13	63	1137	6251	1.134466920746604	0.3551318254324468	1
GO:1900180	regulation of protein localization to nucleus	13	63	1137	6251	1.134466920746604	0.3551318254324468	1
GO:0002690	positive regulation of leukocyte chemotaxis	8	37	1137	6251	1.1887137797428036	0.35615544198661536	1
GO:0002753	cytoplasmic pattern recognition receptor signaling pathway	8	37	1137	6251	1.1887137797428036	0.35615544198661536	1
GO:0006220	pyrimidine nucleotide metabolic process	8	37	1137	6251	1.1887137797428036	0.35615544198661536	1
GO:0042136	neurotransmitter biosynthetic process	8	37	1137	6251	1.1887137797428036	0.35615544198661536	1
GO:0051289	protein homotetramerization	8	37	1137	6251	1.1887137797428036	0.35615544198661536	1
GO:0070059	intrinsic apoptotic signaling pathway in response to endoplasmic reticulum stress	8	37	1137	6251	1.1887137797428036	0.35615544198661536	1
GO:1901019	regulation of calcium ion transmembrane transporter activity	8	37	1137	6251	1.1887137797428036	0.35615544198661536	1
GO:0038024	cargo receptor activity	8	37	1137	6251	1.1887137797428036	0.35615544198661536	1
GO:0001657	ureteric bud development	7	32	1137	6251	1.2026440193491645	0.36113564826736827	1
GO:0001885	endothelial cell development	7	32	1137	6251	1.2026440193491645	0.36113564826736827	1
GO:0032651	regulation of interleukin-1 beta production	7	32	1137	6251	1.2026440193491645	0.36113564826736827	1
GO:0032729	positive regulation of interferon-gamma production	7	32	1137	6251	1.2026440193491645	0.36113564826736827	1
GO:0034103	regulation of tissue remodeling	7	32	1137	6251	1.2026440193491645	0.36113564826736827	1
GO:0045824	negative regulation of innate immune response	7	32	1137	6251	1.2026440193491645	0.36113564826736827	1
GO:0061014	positive regulation of mRNA catabolic process	7	32	1137	6251	1.2026440193491645	0.36113564826736827	1
GO:0099024	plasma membrane invagination	7	32	1137	6251	1.2026440193491645	0.36113564826736827	1
GO:0048156	tau protein binding	7	32	1137	6251	1.2026440193491645	0.36113564826736827	1
GO:0045335	phagocytic vesicle	19	95	1137	6251	1.0995602462620933	0.36262528587799026	1
GO:0010212	response to ionizing radiation	15	74	1137	6251	1.1144191685088785	0.3656813871124793	1
GO:0051783	regulation of nuclear division	15	74	1137	6251	1.1144191685088785	0.3656813871124793	1
GO:0002704	negative regulation of leukocyte mediated immunity	6	27	1137	6251	1.2217336069578815	0.36607467193171195	1
GO:0003143	embryonic heart tube morphogenesis	6	27	1137	6251	1.2217336069578815	0.36607467193171195	1
GO:0006911	phagocytosis, engulfment	6	27	1137	6251	1.2217336069578815	0.36607467193171195	1
GO:0019985	translesion synthesis	6	27	1137	6251	1.2217336069578815	0.36607467193171195	1
GO:0030193	regulation of blood coagulation	6	27	1137	6251	1.2217336069578815	0.36607467193171195	1
GO:0032768	regulation of monooxygenase activity	6	27	1137	6251	1.2217336069578815	0.36607467193171195	1
GO:0045669	positive regulation of osteoblast differentiation	6	27	1137	6251	1.2217336069578815	0.36607467193171195	1
GO:0046148	pigment biosynthetic process	6	27	1137	6251	1.2217336069578815	0.36607467193171195	1
GO:0046638	positive regulation of alpha-beta T cell differentiation	6	27	1137	6251	1.2217336069578815	0.36607467193171195	1
GO:0046889	positive regulation of lipid biosynthetic process	6	27	1137	6251	1.2217336069578815	0.36607467193171195	1
GO:0050830	defense response to Gram-positive bacterium	6	27	1137	6251	1.2217336069578815	0.36607467193171195	1
GO:0060999	positive regulation of dendritic spine development	6	27	1137	6251	1.2217336069578815	0.36607467193171195	1
GO:1900046	regulation of hemostasis	6	27	1137	6251	1.2217336069578815	0.36607467193171195	1
GO:1905898	positive regulation of response to endoplasmic reticulum stress	6	27	1137	6251	1.2217336069578815	0.36607467193171195	1
GO:0001750	photoreceptor outer segment	6	27	1137	6251	1.2217336069578815	0.36607467193171195	1
GO:0016830	carbon-carbon lyase activity	6	27	1137	6251	1.2217336069578815	0.36607467193171195	1
GO:0030330	DNA damage response, signal transduction by p53 class mediator	11	53	1137	6251	1.1410530857436816	0.36657447409478194	1
GO:0031056	regulation of histone modification	18	90	1137	6251	1.0995602462620933	0.3683005892758787	1
GO:0042180	cellular ketone metabolic process	21	106	1137	6251	1.0891870363916962	0.3695563928764479	1
GO:0002832	negative regulation of response to biotic stimulus	5	22	1137	6251	1.249500279843288	0.3707834839706948	1
GO:0006195	purine nucleotide catabolic process	5	22	1137	6251	1.249500279843288	0.3707834839706948	1
GO:0006636	unsaturated fatty acid biosynthetic process	5	22	1137	6251	1.249500279843288	0.3707834839706948	1
GO:0006956	complement activation	5	22	1137	6251	1.249500279843288	0.3707834839706948	1
GO:0009303	rRNA transcription	5	22	1137	6251	1.249500279843288	0.3707834839706948	1
GO:0019076	viral release from host cell	5	22	1137	6251	1.249500279843288	0.3707834839706948	1
GO:0035890	exit from host	5	22	1137	6251	1.249500279843288	0.3707834839706948	1
GO:0035891	exit from host cell	5	22	1137	6251	1.249500279843288	0.3707834839706948	1
GO:0042769	DNA damage response, detection of DNA damage	5	22	1137	6251	1.249500279843288	0.3707834839706948	1
GO:0051973	positive regulation of telomerase activity	5	22	1137	6251	1.249500279843288	0.3707834839706948	1
GO:0052126	movement in host environment	5	22	1137	6251	1.249500279843288	0.3707834839706948	1
GO:0052192	movement in environment of other organism involved in symbiotic interaction	5	22	1137	6251	1.249500279843288	0.3707834839706948	1
GO:0060415	muscle tissue morphogenesis	5	22	1137	6251	1.249500279843288	0.3707834839706948	1
GO:0072078	nephron tubule morphogenesis	5	22	1137	6251	1.249500279843288	0.3707834839706948	1
GO:1900744	regulation of p38MAPK cascade	5	22	1137	6251	1.249500279843288	0.3707834839706948	1
GO:2001023	regulation of response to drug	5	22	1137	6251	1.249500279843288	0.3707834839706948	1
GO:0007088	regulation of mitotic nuclear division	14	69	1137	6251	1.1154959020050221	0.37168579090910053	1
GO:0070304	positive regulation of stress-activated protein kinase signaling cascade	14	69	1137	6251	1.1154959020050221	0.37168579090910053	1
GO:0051928	positive regulation of calcium ion transport	10	48	1137	6251	1.145375256523014	0.37272793972355533	1
GO:0072527	pyrimidine-containing compound metabolic process	10	48	1137	6251	1.145375256523014	0.37272793972355533	1
GO:0003725	double-stranded RNA binding	10	48	1137	6251	1.145375256523014	0.37272793972355533	1
GO:0008238	exopeptidase activity	10	48	1137	6251	1.145375256523014	0.37272793972355533	1
GO:0015291	secondary active transmembrane transporter activity	10	48	1137	6251	1.145375256523014	0.37272793972355533	1
GO:0001771	immunological synapse formation	2	7	1137	6251	1.5708003518029905	0.372983533750204	1
GO:0002921	negative regulation of humoral immune response	2	7	1137	6251	1.5708003518029905	0.372983533750204	1
GO:0005513	detection of calcium ion	2	7	1137	6251	1.5708003518029905	0.372983533750204	1
GO:0006688	glycosphingolipid biosynthetic process	2	7	1137	6251	1.5708003518029905	0.372983533750204	1
GO:0007076	mitotic chromosome condensation	2	7	1137	6251	1.5708003518029905	0.372983533750204	1
GO:0007095	mitotic G2 DNA damage checkpoint	2	7	1137	6251	1.5708003518029905	0.372983533750204	1
GO:0007158	neuron cell-cell adhesion	2	7	1137	6251	1.5708003518029905	0.372983533750204	1
GO:0007274	neuromuscular synaptic transmission	2	7	1137	6251	1.5708003518029905	0.372983533750204	1
GO:0009190	cyclic nucleotide biosynthetic process	2	7	1137	6251	1.5708003518029905	0.372983533750204	1
GO:0009650	UV protection	2	7	1137	6251	1.5708003518029905	0.372983533750204	1
GO:0010225	response to UV-C	2	7	1137	6251	1.5708003518029905	0.372983533750204	1
GO:0010561	negative regulation of glycoprotein biosynthetic process	2	7	1137	6251	1.5708003518029905	0.372983533750204	1
GO:0010715	regulation of extracellular matrix disassembly	2	7	1137	6251	1.5708003518029905	0.372983533750204	1
GO:0010745	negative regulation of macrophage derived foam cell differentiation	2	7	1137	6251	1.5708003518029905	0.372983533750204	1
GO:0010832	negative regulation of myotube differentiation	2	7	1137	6251	1.5708003518029905	0.372983533750204	1
GO:0010935	regulation of macrophage cytokine production	2	7	1137	6251	1.5708003518029905	0.372983533750204	1
GO:0015872	dopamine transport	2	7	1137	6251	1.5708003518029905	0.372983533750204	1
GO:0031000	response to caffeine	2	7	1137	6251	1.5708003518029905	0.372983533750204	1
GO:0032096	negative regulation of response to food	2	7	1137	6251	1.5708003518029905	0.372983533750204	1
GO:0032099	negative regulation of appetite	2	7	1137	6251	1.5708003518029905	0.372983533750204	1
GO:0032105	negative regulation of response to extracellular stimulus	2	7	1137	6251	1.5708003518029905	0.372983533750204	1
GO:0032108	negative regulation of response to nutrient levels	2	7	1137	6251	1.5708003518029905	0.372983533750204	1
GO:0032695	negative regulation of interleukin-12 production	2	7	1137	6251	1.5708003518029905	0.372983533750204	1
GO:0033189	response to vitamin A	2	7	1137	6251	1.5708003518029905	0.372983533750204	1
GO:0033197	response to vitamin E	2	7	1137	6251	1.5708003518029905	0.372983533750204	1
GO:0034116	positive regulation of heterotypic cell-cell adhesion	2	7	1137	6251	1.5708003518029905	0.372983533750204	1
GO:0035115	embryonic forelimb morphogenesis	2	7	1137	6251	1.5708003518029905	0.372983533750204	1
GO:0035563	positive regulation of chromatin binding	2	7	1137	6251	1.5708003518029905	0.372983533750204	1
GO:0036150	phosphatidylserine acyl-chain remodeling	2	7	1137	6251	1.5708003518029905	0.372983533750204	1
GO:0036270	response to diuretic	2	7	1137	6251	1.5708003518029905	0.372983533750204	1
GO:0043508	negative regulation of JUN kinase activity	2	7	1137	6251	1.5708003518029905	0.372983533750204	1
GO:0043691	reverse cholesterol transport	2	7	1137	6251	1.5708003518029905	0.372983533750204	1
GO:0044743	protein transmembrane import into intracellular organelle	2	7	1137	6251	1.5708003518029905	0.372983533750204	1
GO:0045955	negative regulation of calcium ion-dependent exocytosis	2	7	1137	6251	1.5708003518029905	0.372983533750204	1
GO:0046629	gamma-delta T cell activation	2	7	1137	6251	1.5708003518029905	0.372983533750204	1
GO:0048485	sympathetic nervous system development	2	7	1137	6251	1.5708003518029905	0.372983533750204	1
GO:0048532	anatomical structure arrangement	2	7	1137	6251	1.5708003518029905	0.372983533750204	1
GO:0048566	embryonic digestive tract development	2	7	1137	6251	1.5708003518029905	0.372983533750204	1
GO:0048681	negative regulation of axon regeneration	2	7	1137	6251	1.5708003518029905	0.372983533750204	1
GO:0050774	negative regulation of dendrite morphogenesis	2	7	1137	6251	1.5708003518029905	0.372983533750204	1
GO:0051016	barbed-end actin filament capping	2	7	1137	6251	1.5708003518029905	0.372983533750204	1
GO:0051280	negative regulation of release of sequestered calcium ion into cytosol	2	7	1137	6251	1.5708003518029905	0.372983533750204	1
GO:0051775	response to redox state	2	7	1137	6251	1.5708003518029905	0.372983533750204	1
GO:0052652	cyclic purine nucleotide metabolic process	2	7	1137	6251	1.5708003518029905	0.372983533750204	1
GO:0061000	negative regulation of dendritic spine development	2	7	1137	6251	1.5708003518029905	0.372983533750204	1
GO:0070863	positive regulation of protein exit from endoplasmic reticulum	2	7	1137	6251	1.5708003518029905	0.372983533750204	1
GO:0071340	skeletal muscle acetylcholine-gated channel clustering	2	7	1137	6251	1.5708003518029905	0.372983533750204	1
GO:0071711	basement membrane organization	2	7	1137	6251	1.5708003518029905	0.372983533750204	1
GO:0090073	positive regulation of protein homodimerization activity	2	7	1137	6251	1.5708003518029905	0.372983533750204	1
GO:0090331	negative regulation of platelet aggregation	2	7	1137	6251	1.5708003518029905	0.372983533750204	1
GO:0097329	response to antimetabolite	2	7	1137	6251	1.5708003518029905	0.372983533750204	1
GO:0098722	asymmetric stem cell division	2	7	1137	6251	1.5708003518029905	0.372983533750204	1
GO:1900029	positive regulation of ruffle assembly	2	7	1137	6251	1.5708003518029905	0.372983533750204	1
GO:1903429	regulation of cell maturation	2	7	1137	6251	1.5708003518029905	0.372983533750204	1
GO:1904779	regulation of protein localization to centrosome	2	7	1137	6251	1.5708003518029905	0.372983533750204	1
GO:1905245	regulation of aspartic-type peptidase activity	2	7	1137	6251	1.5708003518029905	0.372983533750204	1
GO:2000678	negative regulation of transcription regulatory region DNA binding	2	7	1137	6251	1.5708003518029905	0.372983533750204	1
GO:2001025	positive regulation of response to drug	2	7	1137	6251	1.5708003518029905	0.372983533750204	1
GO:0005665	RNA polymerase II, core complex	2	7	1137	6251	1.5708003518029905	0.372983533750204	1
GO:0000400	four-way junction DNA binding	2	7	1137	6251	1.5708003518029905	0.372983533750204	1
GO:0003746	translation elongation factor activity	2	7	1137	6251	1.5708003518029905	0.372983533750204	1
GO:0005159	insulin-like growth factor receptor binding	2	7	1137	6251	1.5708003518029905	0.372983533750204	1
GO:0008320	protein transmembrane transporter activity	2	7	1137	6251	1.5708003518029905	0.372983533750204	1
GO:0008565	protein transporter activity	2	7	1137	6251	1.5708003518029905	0.372983533750204	1
GO:0016857	racemase and epimerase activity, acting on carbohydrates and derivatives	2	7	1137	6251	1.5708003518029905	0.372983533750204	1
GO:0017134	fibroblast growth factor binding	2	7	1137	6251	1.5708003518029905	0.372983533750204	1
GO:0035251	UDP-glucosyltransferase activity	2	7	1137	6251	1.5708003518029905	0.372983533750204	1
GO:0051393	alpha-actinin binding	2	7	1137	6251	1.5708003518029905	0.372983533750204	1
GO:0070411	I-SMAD binding	2	7	1137	6251	1.5708003518029905	0.372983533750204	1
GO:0070628	proteasome binding	2	7	1137	6251	1.5708003518029905	0.372983533750204	1
GO:0099186	structural constituent of postsynapse	2	7	1137	6251	1.5708003518029905	0.372983533750204	1
GO:0030168	platelet activation	17	85	1137	6251	1.099560246262093	0.37422255097059165	1
GO:0034764	positive regulation of transmembrane transport	17	85	1137	6251	1.099560246262093	0.37422255097059165	1
GO:0001881	receptor recycling	4	17	1137	6251	1.2936002897201098	0.37482091511290805	1
GO:0002369	T cell cytokine production	4	17	1137	6251	1.2936002897201098	0.37482091511290805	1
GO:0002455	humoral immune response mediated by circulating immunoglobulin	4	17	1137	6251	1.2936002897201098	0.37482091511290805	1
GO:0006362	transcription elongation from RNA polymerase I promoter	4	17	1137	6251	1.2936002897201098	0.37482091511290805	1
GO:0006622	protein targeting to lysosome	4	17	1137	6251	1.2936002897201098	0.37482091511290805	1
GO:0010171	body morphogenesis	4	17	1137	6251	1.2936002897201098	0.37482091511290805	1
GO:0010543	regulation of platelet activation	4	17	1137	6251	1.2936002897201098	0.37482091511290805	1
GO:0032653	regulation of interleukin-10 production	4	17	1137	6251	1.2936002897201098	0.37482091511290805	1
GO:0042168	heme metabolic process	4	17	1137	6251	1.2936002897201098	0.37482091511290805	1
GO:0042455	ribonucleoside biosynthetic process	4	17	1137	6251	1.2936002897201098	0.37482091511290805	1
GO:0043537	negative regulation of blood vessel endothelial cell migration	4	17	1137	6251	1.2936002897201098	0.37482091511290805	1
GO:0045005	DNA-dependent DNA replication maintenance of fidelity	4	17	1137	6251	1.2936002897201098	0.37482091511290805	1
GO:0045124	regulation of bone resorption	4	17	1137	6251	1.2936002897201098	0.37482091511290805	1
GO:0048066	developmental pigmentation	4	17	1137	6251	1.2936002897201098	0.37482091511290805	1
GO:0050873	brown fat cell differentiation	4	17	1137	6251	1.2936002897201098	0.37482091511290805	1
GO:0050891	multicellular organismal water homeostasis	4	17	1137	6251	1.2936002897201098	0.37482091511290805	1
GO:0051491	positive regulation of filopodium assembly	4	17	1137	6251	1.2936002897201098	0.37482091511290805	1
GO:2000249	regulation of actin cytoskeleton reorganization	4	17	1137	6251	1.2936002897201098	0.37482091511290805	1
GO:2000515	negative regulation of CD4-positive, alpha-beta T cell activation	4	17	1137	6251	1.2936002897201098	0.37482091511290805	1
GO:2000758	positive regulation of peptidyl-lysine acetylation	4	17	1137	6251	1.2936002897201098	0.37482091511290805	1
GO:0042611	MHC protein complex	4	17	1137	6251	1.2936002897201098	0.37482091511290805	1
GO:0008376	acetylgalactosaminyltransferase activity	4	17	1137	6251	1.2936002897201098	0.37482091511290805	1
GO:0000303	response to superoxide	3	12	1137	6251	1.3744503078276165	0.37699155103246473	1
GO:0000305	response to oxygen radical	3	12	1137	6251	1.3744503078276165	0.37699155103246473	1
GO:0001937	negative regulation of endothelial cell proliferation	3	12	1137	6251	1.3744503078276165	0.37699155103246473	1
GO:0002724	regulation of T cell cytokine production	3	12	1137	6251	1.3744503078276165	0.37699155103246473	1
GO:0003203	endocardial cushion morphogenesis	3	12	1137	6251	1.3744503078276165	0.37699155103246473	1
GO:0007176	regulation of epidermal growth factor-activated receptor activity	3	12	1137	6251	1.3744503078276165	0.37699155103246473	1
GO:0010888	negative regulation of lipid storage	3	12	1137	6251	1.3744503078276165	0.37699155103246473	1
GO:0030261	chromosome condensation	3	12	1137	6251	1.3744503078276165	0.37699155103246473	1
GO:0032104	regulation of response to extracellular stimulus	3	12	1137	6251	1.3744503078276165	0.37699155103246473	1
GO:0032107	regulation of response to nutrient levels	3	12	1137	6251	1.3744503078276165	0.37699155103246473	1
GO:0032211	negative regulation of telomere maintenance via telomerase	3	12	1137	6251	1.3744503078276165	0.37699155103246473	1
GO:0032366	intracellular sterol transport	3	12	1137	6251	1.3744503078276165	0.37699155103246473	1
GO:0032367	intracellular cholesterol transport	3	12	1137	6251	1.3744503078276165	0.37699155103246473	1
GO:0032799	low-density lipoprotein receptor particle metabolic process	3	12	1137	6251	1.3744503078276165	0.37699155103246473	1
GO:0032897	negative regulation of viral transcription	3	12	1137	6251	1.3744503078276165	0.37699155103246473	1
GO:0032986	protein-DNA complex disassembly	3	12	1137	6251	1.3744503078276165	0.37699155103246473	1
GO:0033198	response to ATP	3	12	1137	6251	1.3744503078276165	0.37699155103246473	1
GO:0034311	diol metabolic process	3	12	1137	6251	1.3744503078276165	0.37699155103246473	1
GO:0035902	response to immobilization stress	3	12	1137	6251	1.3744503078276165	0.37699155103246473	1
GO:0036119	response to platelet-derived growth factor	3	12	1137	6251	1.3744503078276165	0.37699155103246473	1
GO:0042255	ribosome assembly	3	12	1137	6251	1.3744503078276165	0.37699155103246473	1
GO:0044030	regulation of DNA methylation	3	12	1137	6251	1.3744503078276165	0.37699155103246473	1
GO:0045655	regulation of monocyte differentiation	3	12	1137	6251	1.3744503078276165	0.37699155103246473	1
GO:0045738	negative regulation of DNA repair	3	12	1137	6251	1.3744503078276165	0.37699155103246473	1
GO:0046006	regulation of activated T cell proliferation	3	12	1137	6251	1.3744503078276165	0.37699155103246473	1
GO:0046475	glycerophospholipid catabolic process	3	12	1137	6251	1.3744503078276165	0.37699155103246473	1
GO:0051220	cytoplasmic sequestering of protein	3	12	1137	6251	1.3744503078276165	0.37699155103246473	1
GO:0051443	positive regulation of ubiquitin-protein transferase activity	3	12	1137	6251	1.3744503078276165	0.37699155103246473	1
GO:0060674	placenta blood vessel development	3	12	1137	6251	1.3744503078276165	0.37699155103246473	1
GO:0060969	negative regulation of gene silencing	3	12	1137	6251	1.3744503078276165	0.37699155103246473	1
GO:0071157	negative regulation of cell cycle arrest	3	12	1137	6251	1.3744503078276165	0.37699155103246473	1
GO:0071295	cellular response to vitamin	3	12	1137	6251	1.3744503078276165	0.37699155103246473	1
GO:0071312	cellular response to alkaloid	3	12	1137	6251	1.3744503078276165	0.37699155103246473	1
GO:0071634	regulation of transforming growth factor beta production	3	12	1137	6251	1.3744503078276165	0.37699155103246473	1
GO:1900745	positive regulation of p38MAPK cascade	3	12	1137	6251	1.3744503078276165	0.37699155103246473	1
GO:1902667	regulation of axon guidance	3	12	1137	6251	1.3744503078276165	0.37699155103246473	1
GO:1902992	negative regulation of amyloid precursor protein catabolic process	3	12	1137	6251	1.3744503078276165	0.37699155103246473	1
GO:1904467	regulation of tumor necrosis factor secretion	3	12	1137	6251	1.3744503078276165	0.37699155103246473	1
GO:0009925	basal plasma membrane	3	12	1137	6251	1.3744503078276165	0.37699155103246473	1
GO:0097038	perinuclear endoplasmic reticulum	3	12	1137	6251	1.3744503078276165	0.37699155103246473	1
GO:0001965	G-protein alpha-subunit binding	3	12	1137	6251	1.3744503078276165	0.37699155103246473	1
GO:0004708	MAP kinase kinase activity	3	12	1137	6251	1.3744503078276165	0.37699155103246473	1
GO:0016780	phosphotransferase activity, for other substituted phosphate groups	3	12	1137	6251	1.3744503078276165	0.37699155103246473	1
GO:0017136	NAD-dependent histone deacetylase activity	3	12	1137	6251	1.3744503078276165	0.37699155103246473	1
GO:0019200	carbohydrate kinase activity	3	12	1137	6251	1.3744503078276165	0.37699155103246473	1
GO:0023026	MHC class II protein complex binding	3	12	1137	6251	1.3744503078276165	0.37699155103246473	1
GO:0031690	adrenergic receptor binding	3	12	1137	6251	1.3744503078276165	0.37699155103246473	1
GO:0070530	K63-linked polyubiquitin modification-dependent protein binding	3	12	1137	6251	1.3744503078276165	0.37699155103246473	1
GO:0016999	antibiotic metabolic process	13	64	1137	6251	1.1167408751099386	0.37799689913641144	1
GO:0060333	interferon-gamma-mediated signaling pathway	13	64	1137	6251	1.1167408751099386	0.37799689913641144	1
GO:0060402	calcium ion transport into cytosol	13	64	1137	6251	1.1167408751099386	0.37799689913641144	1
GO:0009566	fertilization	9	43	1137	6251	1.1507025832975395	0.37922586356600685	1
GO:0120034	positive regulation of plasma membrane bounded cell projection assembly	9	43	1137	6251	1.1507025832975395	0.37922586356600685	1
GO:0043401	steroid hormone mediated signaling pathway	19	96	1137	6251	1.0881064936968632	0.3813211737311118	1
GO:0005681	spliceosomal complex	22	112	1137	6251	1.0799252418645557	0.3813244114433911	1
GO:0014066	regulation of phosphatidylinositol 3-kinase signaling	12	59	1137	6251	1.1181968606055184	0.38465840656526257	1
GO:0019783	ubiquitin-like protein-specific protease activity	12	59	1137	6251	1.1181968606055184	0.38465840656526257	1
GO:0032652	regulation of interleukin-1 production	8	38	1137	6251	1.1574318381706246	0.38612491507558006	1
GO:0090398	cellular senescence	8	38	1137	6251	1.1574318381706246	0.38612491507558006	1
GO:0120114	Sm-like protein family complex	8	38	1137	6251	1.1574318381706246	0.38612491507558006	1
GO:0060090	molecular adaptor activity	24	123	1137	6251	1.0727417036703348	0.3865392577651465	1
GO:0006140	regulation of nucleotide metabolic process	15	75	1137	6251	1.0995602462620933	0.3869233303641073	1
GO:0050731	positive regulation of peptidyl-tyrosine phosphorylation	15	75	1137	6251	1.0995602462620933	0.3869233303641073	1
GO:0051099	positive regulation of binding	18	91	1137	6251	1.0874771666328396	0.3875878608898891	1
GO:0044766	multi-organism transport	11	54	1137	6251	1.1199224730447246	0.3917252461802187	1
GO:1902579	multi-organism localization	11	54	1137	6251	1.1199224730447246	0.3917252461802187	1
GO:0016234	inclusion body	11	54	1137	6251	1.1199224730447246	0.3917252461802187	1
GO:0001892	embryonic placenta development	7	33	1137	6251	1.1662002611870685	0.393498996429848	1
GO:0006809	nitric oxide biosynthetic process	7	33	1137	6251	1.1662002611870685	0.393498996429848	1
GO:0030641	regulation of cellular pH	7	33	1137	6251	1.1662002611870685	0.393498996429848	1
GO:0045806	negative regulation of endocytosis	7	33	1137	6251	1.1662002611870685	0.393498996429848	1
GO:0070664	negative regulation of leukocyte proliferation	7	33	1137	6251	1.1662002611870685	0.393498996429848	1
GO:0072163	mesonephric epithelium development	7	33	1137	6251	1.1662002611870685	0.393498996429848	1
GO:0072164	mesonephric tubule development	7	33	1137	6251	1.1662002611870685	0.393498996429848	1
GO:0032680	regulation of tumor necrosis factor production	14	70	1137	6251	1.0995602462620933	0.3937758096994798	1
GO:0060401	cytosolic calcium ion transport	14	70	1137	6251	1.0995602462620933	0.3937758096994798	1
GO:0051701	interaction with host	22	113	1137	6251	1.070368381317082	0.39876183749245037	1
GO:0031397	negative regulation of protein ubiquitination	10	49	1137	6251	1.1220002512878502	0.3992679630544952	1
GO:0050764	regulation of phagocytosis	10	49	1137	6251	1.1220002512878502	0.3992679630544952	1
GO:0031970	organelle envelope lumen	10	49	1137	6251	1.1220002512878502	0.3992679630544952	1
GO:0044438	microbody part	10	49	1137	6251	1.1220002512878502	0.3992679630544952	1
GO:0044439	peroxisomal part	10	49	1137	6251	1.1220002512878502	0.3992679630544952	1
GO:0072686	mitotic spindle	10	49	1137	6251	1.1220002512878502	0.3992679630544952	1
GO:0032944	regulation of mononuclear cell proliferation	19	97	1137	6251	1.0768889009783387	0.40015188039684657	1
GO:0050670	regulation of lymphocyte proliferation	19	97	1137	6251	1.0768889009783387	0.40015188039684657	1
GO:0006633	fatty acid biosynthetic process	13	65	1137	6251	1.0995602462620933	0.4010260034694525	1
GO:1905269	positive regulation of chromatin organization	13	65	1137	6251	1.0995602462620933	0.4010260034694525	1
GO:0002685	regulation of leukocyte migration	16	81	1137	6251	1.0859854284070056	0.4010369862312012	1
GO:0030595	leukocyte chemotaxis	16	81	1137	6251	1.0859854284070056	0.4010369862312012	1
GO:0001942	hair follicle development	6	28	1137	6251	1.1781002638522426	0.4014470936761573	1
GO:0002709	regulation of T cell mediated immunity	6	28	1137	6251	1.1781002638522426	0.4014470936761573	1
GO:0007062	sister chromatid cohesion	6	28	1137	6251	1.1781002638522426	0.4014470936761573	1
GO:0007156	homophilic cell adhesion via plasma membrane adhesion molecules	6	28	1137	6251	1.1781002638522426	0.4014470936761573	1
GO:0035196	production of miRNAs involved in gene silencing by miRNA	6	28	1137	6251	1.1781002638522426	0.4014470936761573	1
GO:0042398	cellular modified amino acid biosynthetic process	6	28	1137	6251	1.1781002638522426	0.4014470936761573	1
GO:0051972	regulation of telomerase activity	6	28	1137	6251	1.1781002638522426	0.4014470936761573	1
GO:0060993	kidney morphogenesis	6	28	1137	6251	1.1781002638522426	0.4014470936761573	1
GO:0070534	protein K63-linked ubiquitination	6	28	1137	6251	1.1781002638522426	0.4014470936761573	1
GO:0072528	pyrimidine-containing compound biosynthetic process	6	28	1137	6251	1.1781002638522426	0.4014470936761573	1
GO:0098773	skin epidermis development	6	28	1137	6251	1.1781002638522426	0.4014470936761573	1
GO:0000794	condensed nuclear chromosome	6	28	1137	6251	1.1781002638522426	0.4014470936761573	1
GO:0001669	acrosomal vesicle	6	28	1137	6251	1.1781002638522426	0.4014470936761573	1
GO:0015079	potassium ion transmembrane transporter activity	6	28	1137	6251	1.1781002638522426	0.4014470936761573	1
GO:0032508	DNA duplex unwinding	9	44	1137	6251	1.124550251858959	0.4073794811952053	1
GO:0042058	regulation of epidermal growth factor receptor signaling pathway	9	44	1137	6251	1.124550251858959	0.4073794811952053	1
GO:0044773	mitotic DNA damage checkpoint	9	44	1137	6251	1.124550251858959	0.4073794811952053	1
GO:0075733	intracellular transport of virus	9	44	1137	6251	1.124550251858959	0.4073794811952053	1
GO:0007259	JAK-STAT cascade	12	60	1137	6251	1.0995602462620933	0.4087357281813764	1
GO:0048736	appendage development	12	60	1137	6251	1.0995602462620933	0.4087357281813764	1
GO:0060173	limb development	12	60	1137	6251	1.0995602462620933	0.4087357281813764	1
GO:0001756	somitogenesis	5	23	1137	6251	1.1951741807196667	0.4101056150728586	1
GO:0001953	negative regulation of cell-matrix adhesion	5	23	1137	6251	1.1951741807196667	0.4101056150728586	1
GO:0002820	negative regulation of adaptive immune response	5	23	1137	6251	1.1951741807196667	0.4101056150728586	1
GO:0006213	pyrimidine nucleoside metabolic process	5	23	1137	6251	1.1951741807196667	0.4101056150728586	1
GO:0010596	negative regulation of endothelial cell migration	5	23	1137	6251	1.1951741807196667	0.4101056150728586	1
GO:0032456	endocytic recycling	5	23	1137	6251	1.1951741807196667	0.4101056150728586	1
GO:0032757	positive regulation of interleukin-8 production	5	23	1137	6251	1.1951741807196667	0.4101056150728586	1
GO:0038179	neurotrophin signaling pathway	5	23	1137	6251	1.1951741807196667	0.4101056150728586	1
GO:0043392	negative regulation of DNA binding	5	23	1137	6251	1.1951741807196667	0.4101056150728586	1
GO:0045070	positive regulation of viral genome replication	5	23	1137	6251	1.1951741807196667	0.4101056150728586	1
GO:0048168	regulation of neuronal synaptic plasticity	5	23	1137	6251	1.1951741807196667	0.4101056150728586	1
GO:0050701	interleukin-1 secretion	5	23	1137	6251	1.1951741807196667	0.4101056150728586	1
GO:0050885	neuromuscular process controlling balance	5	23	1137	6251	1.1951741807196667	0.4101056150728586	1
GO:0050999	regulation of nitric-oxide synthase activity	5	23	1137	6251	1.1951741807196667	0.4101056150728586	1
GO:0072028	nephron morphogenesis	5	23	1137	6251	1.1951741807196667	0.4101056150728586	1
GO:0072088	nephron epithelium morphogenesis	5	23	1137	6251	1.1951741807196667	0.4101056150728586	1
GO:1901985	positive regulation of protein acetylation	5	23	1137	6251	1.1951741807196667	0.4101056150728586	1
GO:0042162	telomeric DNA binding	5	23	1137	6251	1.1951741807196667	0.4101056150728586	1
GO:1903555	regulation of tumor necrosis factor superfamily cytokine production	14	71	1137	6251	1.0840734822302327	0.41597511331787457	1
GO:0001704	formation of primary germ layer	8	39	1137	6251	1.127754098730352	0.41618603792934195	1
GO:0030521	androgen receptor signaling pathway	8	39	1137	6251	1.127754098730352	0.41618603792934195	1
GO:0051153	regulation of striated muscle cell differentiation	8	39	1137	6251	1.127754098730352	0.41618603792934195	1
GO:0010494	cytoplasmic stress granule	8	39	1137	6251	1.127754098730352	0.41618603792934195	1
GO:0032580	Golgi cisterna membrane	8	39	1137	6251	1.127754098730352	0.41618603792934195	1
GO:0001906	cell killing	11	55	1137	6251	1.099560246262093	0.41698356957439586	1
GO:0002687	positive regulation of leukocyte migration	11	55	1137	6251	1.099560246262093	0.41698356957439586	1
GO:0046364	monosaccharide biosynthetic process	11	55	1137	6251	1.099560246262093	0.41698356957439586	1
GO:0055001	muscle cell development	11	55	1137	6251	1.099560246262093	0.41698356957439586	1
GO:1903321	negative regulation of protein modification by small protein conjugation or removal	11	55	1137	6251	1.099560246262093	0.41698356957439586	1
GO:0032588	trans-Golgi network membrane	11	55	1137	6251	1.099560246262093	0.41698356957439586	1
GO:0010658	striated muscle cell apoptotic process	4	18	1137	6251	1.2217336069578815	0.4196666109225564	1
GO:0010659	cardiac muscle cell apoptotic process	4	18	1137	6251	1.2217336069578815	0.4196666109225564	1
GO:0010742	macrophage derived foam cell differentiation	4	18	1137	6251	1.2217336069578815	0.4196666109225564	1
GO:0014075	response to amine	4	18	1137	6251	1.2217336069578815	0.4196666109225564	1
GO:0030835	negative regulation of actin filament depolymerization	4	18	1137	6251	1.2217336069578815	0.4196666109225564	1
GO:0042220	response to cocaine	4	18	1137	6251	1.2217336069578815	0.4196666109225564	1
GO:0043094	cellular metabolic compound salvage	4	18	1137	6251	1.2217336069578815	0.4196666109225564	1
GO:0045839	negative regulation of mitotic nuclear division	4	18	1137	6251	1.2217336069578815	0.4196666109225564	1
GO:0046949	fatty-acyl-CoA biosynthetic process	4	18	1137	6251	1.2217336069578815	0.4196666109225564	1
GO:0055010	ventricular cardiac muscle tissue morphogenesis	4	18	1137	6251	1.2217336069578815	0.4196666109225564	1
GO:0090077	foam cell differentiation	4	18	1137	6251	1.2217336069578815	0.4196666109225564	1
GO:0090322	regulation of superoxide metabolic process	4	18	1137	6251	1.2217336069578815	0.4196666109225564	1
GO:0097484	dendrite extension	4	18	1137	6251	1.2217336069578815	0.4196666109225564	1
GO:1900274	regulation of phospholipase C activity	4	18	1137	6251	1.2217336069578815	0.4196666109225564	1
GO:0030131	clathrin adaptor complex	4	18	1137	6251	1.2217336069578815	0.4196666109225564	1
GO:0030286	dynein complex	4	18	1137	6251	1.2217336069578815	0.4196666109225564	1
GO:0000175	3'-5'-exoribonuclease activity	4	18	1137	6251	1.2217336069578815	0.4196666109225564	1
GO:0004252	serine-type endopeptidase activity	4	18	1137	6251	1.2217336069578815	0.4196666109225564	1
GO:0004879	nuclear receptor activity	4	18	1137	6251	1.2217336069578815	0.4196666109225564	1
GO:0005154	epidermal growth factor receptor binding	4	18	1137	6251	1.2217336069578815	0.4196666109225564	1
GO:0016776	phosphotransferase activity, phosphate group as acceptor	4	18	1137	6251	1.2217336069578815	0.4196666109225564	1
GO:0016903	oxidoreductase activity, acting on the aldehyde or oxo group of donors	4	18	1137	6251	1.2217336069578815	0.4196666109225564	1
GO:0033558	protein deacetylase activity	4	18	1137	6251	1.2217336069578815	0.4196666109225564	1
GO:0098531	transcription factor activity, direct ligand regulated sequence-specific DNA binding	4	18	1137	6251	1.2217336069578815	0.4196666109225564	1
GO:0043409	negative regulation of MAPK cascade	16	82	1137	6251	1.0727417036703348	0.42174350062119775	1
GO:0050866	negative regulation of cell activation	16	82	1137	6251	1.0727417036703348	0.42174350062119775	1
GO:0060326	cell chemotaxis	21	109	1137	6251	1.0592094115368786	0.42322260545906193	1
GO:0003205	cardiac chamber development	13	66	1137	6251	1.0829002425308494	0.42413743036371854	1
GO:0006354	DNA-templated transcription, elongation	13	66	1137	6251	1.0829002425308494	0.42413743036371854	1
GO:0098742	cell-cell adhesion via plasma-membrane adhesion molecules	13	66	1137	6251	1.0829002425308494	0.42413743036371854	1
GO:0001823	mesonephros development	7	34	1137	6251	1.131900253505096	0.4258658144484634	1
GO:0030374	nuclear receptor transcription coactivator activity	7	34	1137	6251	1.131900253505096	0.4258658144484634	1
GO:0002526	acute inflammatory response	10	50	1137	6251	1.0995602462620935	0.4258716405045977	1
GO:0046634	regulation of alpha-beta T cell activation	10	50	1137	6251	1.0995602462620935	0.4258716405045977	1
GO:0034249	negative regulation of cellular amide metabolic process	18	93	1137	6251	1.0640905608988	0.4264807924004023	1
GO:0045444	fat cell differentiation	18	93	1137	6251	1.0640905608988	0.4264807924004023	1
GO:0051896	regulation of protein kinase B signaling	18	93	1137	6251	1.0640905608988	0.4264807924004023	1
GO:0000775	chromosome, centromeric region	18	93	1137	6251	1.0640905608988	0.4264807924004023	1
GO:0048738	cardiac muscle tissue development	15	77	1137	6251	1.0710002398656753	0.4297339240447563	1
GO:0001504	neurotransmitter uptake	3	13	1137	6251	1.268723361071646	0.43039154401206925	1
GO:0001702	gastrulation with mouth forming second	3	13	1137	6251	1.268723361071646	0.43039154401206925	1
GO:0003091	renal water homeostasis	3	13	1137	6251	1.268723361071646	0.43039154401206925	1
GO:0007094	mitotic spindle assembly checkpoint	3	13	1137	6251	1.268723361071646	0.43039154401206925	1
GO:0009218	pyrimidine ribonucleotide metabolic process	3	13	1137	6251	1.268723361071646	0.43039154401206925	1
GO:0010575	positive regulation of vascular endothelial growth factor production	3	13	1137	6251	1.268723361071646	0.43039154401206925	1
GO:0014904	myotube cell development	3	13	1137	6251	1.268723361071646	0.43039154401206925	1
GO:0030201	heparan sulfate proteoglycan metabolic process	3	13	1137	6251	1.268723361071646	0.43039154401206925	1
GO:0031577	spindle checkpoint	3	13	1137	6251	1.268723361071646	0.43039154401206925	1
GO:0032373	positive regulation of sterol transport	3	13	1137	6251	1.268723361071646	0.43039154401206925	1
GO:0032376	positive regulation of cholesterol transport	3	13	1137	6251	1.268723361071646	0.43039154401206925	1
GO:0032495	response to muramyl dipeptide	3	13	1137	6251	1.268723361071646	0.43039154401206925	1
GO:0032928	regulation of superoxide anion generation	3	13	1137	6251	1.268723361071646	0.43039154401206925	1
GO:0035336	long-chain fatty-acyl-CoA metabolic process	3	13	1137	6251	1.268723361071646	0.43039154401206925	1
GO:0035561	regulation of chromatin binding	3	13	1137	6251	1.268723361071646	0.43039154401206925	1
GO:0035728	response to hepatocyte growth factor	3	13	1137	6251	1.268723361071646	0.43039154401206925	1
GO:0044319	wound healing, spreading of cells	3	13	1137	6251	1.268723361071646	0.43039154401206925	1
GO:0045684	positive regulation of epidermis development	3	13	1137	6251	1.268723361071646	0.43039154401206925	1
GO:0048147	negative regulation of fibroblast proliferation	3	13	1137	6251	1.268723361071646	0.43039154401206925	1
GO:0048261	negative regulation of receptor-mediated endocytosis	3	13	1137	6251	1.268723361071646	0.43039154401206925	1
GO:0048753	pigment granule organization	3	13	1137	6251	1.268723361071646	0.43039154401206925	1
GO:0050650	chondroitin sulfate proteoglycan biosynthetic process	3	13	1137	6251	1.268723361071646	0.43039154401206925	1
GO:0050860	negative regulation of T cell receptor signaling pathway	3	13	1137	6251	1.268723361071646	0.43039154401206925	1
GO:0051445	regulation of meiotic cell cycle	3	13	1137	6251	1.268723361071646	0.43039154401206925	1
GO:0051900	regulation of mitochondrial depolarization	3	13	1137	6251	1.268723361071646	0.43039154401206925	1
GO:0060603	mammary gland duct morphogenesis	3	13	1137	6251	1.268723361071646	0.43039154401206925	1
GO:0061384	heart trabecula morphogenesis	3	13	1137	6251	1.268723361071646	0.43039154401206925	1
GO:0071173	spindle assembly checkpoint	3	13	1137	6251	1.268723361071646	0.43039154401206925	1
GO:0071174	mitotic spindle checkpoint	3	13	1137	6251	1.268723361071646	0.43039154401206925	1
GO:0071359	cellular response to dsRNA	3	13	1137	6251	1.268723361071646	0.43039154401206925	1
GO:0071604	transforming growth factor beta production	3	13	1137	6251	1.268723361071646	0.43039154401206925	1
GO:0071800	podosome assembly	3	13	1137	6251	1.268723361071646	0.43039154401206925	1
GO:0090330	regulation of platelet aggregation	3	13	1137	6251	1.268723361071646	0.43039154401206925	1
GO:0090505	epiboly involved in wound healing	3	13	1137	6251	1.268723361071646	0.43039154401206925	1
GO:0097062	dendritic spine maintenance	3	13	1137	6251	1.268723361071646	0.43039154401206925	1
GO:1900027	regulation of ruffle assembly	3	13	1137	6251	1.268723361071646	0.43039154401206925	1
GO:1901984	negative regulation of protein acetylation	3	13	1137	6251	1.268723361071646	0.43039154401206925	1
GO:2000171	negative regulation of dendrite development	3	13	1137	6251	1.268723361071646	0.43039154401206925	1
GO:2000482	regulation of interleukin-8 secretion	3	13	1137	6251	1.268723361071646	0.43039154401206925	1
GO:2000641	regulation of early endosome to late endosome transport	3	13	1137	6251	1.268723361071646	0.43039154401206925	1
GO:0101031	chaperone complex	3	13	1137	6251	1.268723361071646	0.43039154401206925	1
GO:1902555	endoribonuclease complex	3	13	1137	6251	1.268723361071646	0.43039154401206925	1
GO:1905348	endonuclease complex	3	13	1137	6251	1.268723361071646	0.43039154401206925	1
GO:0001671	ATPase activator activity	3	13	1137	6251	1.268723361071646	0.43039154401206925	1
GO:0019789	SUMO transferase activity	3	13	1137	6251	1.268723361071646	0.43039154401206925	1
GO:0030515	snoRNA binding	3	13	1137	6251	1.268723361071646	0.43039154401206925	1
GO:0034979	NAD-dependent protein deacetylase activity	3	13	1137	6251	1.268723361071646	0.43039154401206925	1
GO:0044390	ubiquitin-like protein conjugating enzyme binding	3	13	1137	6251	1.268723361071646	0.43039154401206925	1
GO:0070405	ammonium ion binding	3	13	1137	6251	1.268723361071646	0.43039154401206925	1
GO:1905475	regulation of protein localization to membrane	20	104	1137	6251	1.057269467559705	0.4304622844274811	1
GO:0006323	DNA packaging	12	61	1137	6251	1.081534668454518	0.43286075060838136	1
GO:0009116	nucleoside metabolic process	12	61	1137	6251	1.081534668454518	0.43286075060838136	1
GO:0030665	clathrin-coated vesicle membrane	12	61	1137	6251	1.081534668454518	0.43286075060838136	1
GO:0002224	toll-like receptor signaling pathway	17	88	1137	6251	1.0620752378667946	0.43426804400142194	1
GO:0008543	fibroblast growth factor receptor signaling pathway	9	45	1137	6251	1.0995602462620933	0.4355361226810851	1
GO:0033143	regulation of intracellular steroid hormone receptor signaling pathway	9	45	1137	6251	1.0995602462620933	0.4355361226810851	1
GO:0044774	mitotic DNA integrity checkpoint	9	45	1137	6251	1.0995602462620933	0.4355361226810851	1
GO:0046794	transport of virus	9	45	1137	6251	1.0995602462620933	0.4355361226810851	1
GO:0090174	organelle membrane fusion	9	45	1137	6251	1.0995602462620933	0.4355361226810851	1
GO:0031050	dsRNA processing	6	29	1137	6251	1.1374761168228549	0.4366828488525092	1
GO:0060411	cardiac septum morphogenesis	6	29	1137	6251	1.1374761168228549	0.4366828488525092	1
GO:0070918	production of small RNA involved in gene silencing by RNA	6	29	1137	6251	1.1374761168228549	0.4366828488525092	1
GO:0015078	proton transmembrane transporter activity	6	29	1137	6251	1.1374761168228549	0.4366828488525092	1
GO:0051018	protein kinase A binding	6	29	1137	6251	1.1374761168228549	0.4366828488525092	1
GO:0005795	Golgi stack	14	72	1137	6251	1.0690169060881463	0.4382120103334788	1
GO:0006959	humoral immune response	11	56	1137	6251	1.0799252418645557	0.4422446106706811	1
GO:0031058	positive regulation of histone modification	11	56	1137	6251	1.0799252418645557	0.4422446106706811	1
GO:0000183	chromatin silencing at rDNA	2	8	1137	6251	1.3744503078276167	0.4424662834296895	1
GO:0001522	pseudouridine synthesis	2	8	1137	6251	1.3744503078276167	0.4424662834296895	1
GO:0001562	response to protozoan	2	8	1137	6251	1.3744503078276167	0.4424662834296895	1
GO:0002710	negative regulation of T cell mediated immunity	2	8	1137	6251	1.3744503078276167	0.4424662834296895	1
GO:0006491	N-glycan processing	2	8	1137	6251	1.3744503078276167	0.4424662834296895	1
GO:0006516	glycoprotein catabolic process	2	8	1137	6251	1.3744503078276167	0.4424662834296895	1
GO:0006534	cysteine metabolic process	2	8	1137	6251	1.3744503078276167	0.4424662834296895	1
GO:0006677	glycosylceramide metabolic process	2	8	1137	6251	1.3744503078276167	0.4424662834296895	1
GO:0006750	glutathione biosynthetic process	2	8	1137	6251	1.3744503078276167	0.4424662834296895	1
GO:0007143	female meiotic nuclear division	2	8	1137	6251	1.3744503078276167	0.4424662834296895	1
GO:0009148	pyrimidine nucleoside triphosphate biosynthetic process	2	8	1137	6251	1.3744503078276167	0.4424662834296895	1
GO:0010667	negative regulation of cardiac muscle cell apoptotic process	2	8	1137	6251	1.3744503078276167	0.4424662834296895	1
GO:0010738	regulation of protein kinase A signaling	2	8	1137	6251	1.3744503078276167	0.4424662834296895	1
GO:0010831	positive regulation of myotube differentiation	2	8	1137	6251	1.3744503078276167	0.4424662834296895	1
GO:0010842	retina layer formation	2	8	1137	6251	1.3744503078276167	0.4424662834296895	1
GO:0019228	neuronal action potential	2	8	1137	6251	1.3744503078276167	0.4424662834296895	1
GO:0019377	glycolipid catabolic process	2	8	1137	6251	1.3744503078276167	0.4424662834296895	1
GO:0021854	hypothalamus development	2	8	1137	6251	1.3744503078276167	0.4424662834296895	1
GO:0030325	adrenal gland development	2	8	1137	6251	1.3744503078276167	0.4424662834296895	1
GO:0030730	sequestering of triglyceride	2	8	1137	6251	1.3744503078276167	0.4424662834296895	1
GO:0032070	regulation of deoxyribonuclease activity	2	8	1137	6251	1.3744503078276167	0.4424662834296895	1
GO:0032098	regulation of appetite	2	8	1137	6251	1.3744503078276167	0.4424662834296895	1
GO:0033008	positive regulation of mast cell activation involved in immune response	2	8	1137	6251	1.3744503078276167	0.4424662834296895	1
GO:0033235	positive regulation of protein sumoylation	2	8	1137	6251	1.3744503078276167	0.4424662834296895	1
GO:0033622	integrin activation	2	8	1137	6251	1.3744503078276167	0.4424662834296895	1
GO:0034111	negative regulation of homotypic cell-cell adhesion	2	8	1137	6251	1.3744503078276167	0.4424662834296895	1
GO:0036303	lymph vessel morphogenesis	2	8	1137	6251	1.3744503078276167	0.4424662834296895	1
GO:0038083	peptidyl-tyrosine autophosphorylation	2	8	1137	6251	1.3744503078276167	0.4424662834296895	1
GO:0042832	defense response to protozoan	2	8	1137	6251	1.3744503078276167	0.4424662834296895	1
[truncated: 4,736 more rows]
