# Supplementary material for: Donor-Specific Transcriptomic Analysis of Alzheimer's Disease-Associated Hypometabolism Highlights a Unique Donor, Ribosomal Proteins and Microglia
Source: eNeuro. 2020 Dec 15;7(6):ENEURO.0255-20.2020. doi: 10.1523/ENEURO.0255-20.2020 (PMC7772516; doi:10.1523/ENEURO.0255-20.2020)
Supplement: Figure 3-3 — ER translocation gene step-wise results for other cell-types across the human AD pathology subgroups. Download Figure 3-3, CSV file. [file enu-eN-NWR-0255-20-s07.csv]

celltype	n_stepwise_inc	n_genes_tested	n_target_stepwise_inc	n_target_genes	p_val	Proportion Increased
Mic	1310	7319	43	77	5.99214550035569E-14	0.558441558441558
Oli	2077	11368	38	80	2.01175226462366E-09	0.475
Opc	1600	10173	32	79	9.77633243094272E-08	0.40506329113924
Ast	1950	10514	29	80	0.000135294674315	0.3625
Ex	1601	13093	7	80	0.872825828778524	0.0875
In	1565	12008	6	80	0.95861650188905	0.075
